# Supplementary material for: Extraction of gravitational waves in numerical relativity
Source: Living Rev Relativ. 2016 Oct 4;19(1):2. doi: 10.1007/s41114-016-0001-9 (PMC5297365; doi:10.1007/s41114-016-0001-9)
Supplement: Supplementary file 1 — Supplementary material 1 (zip 163 KB) [file 41114_2016_1_MOESM1_ESM.zip]

Archive with 51 entries (50 files):
- SupplementaryFiles/
- SupplementaryFiles/asympt.map
- SupplementaryFiles/asympt.out
- SupplementaryFiles/checkFA_FB_GamAB1_0.map
- SupplementaryFiles/checkFA_FB_GamAB1_0.out
- SupplementaryFiles/compactified.map
- SupplementaryFiles/conformal.map
- SupplementaryFiles/constraint.map
- SupplementaryFiles/constraint.out
- SupplementaryFiles/C_trans.map
- SupplementaryFiles/C_trans.out
- SupplementaryFiles/gamma-asympt.map
- SupplementaryFiles/gamma-asympt.out
- SupplementaryFiles/gamma.map
- SupplementaryFiles/gamma.out
- SupplementaryFiles/J.map
- SupplementaryFiles/J0_om_Jrho_delta.map
- SupplementaryFiles/J0_om_Jrho_delta.out
- SupplementaryFiles/JK.map
- SupplementaryFiles/JK.out
- SupplementaryFiles/k.map
- SupplementaryFiles/k_rho.map
- SupplementaryFiles/news.map
- SupplementaryFiles/NewsBondi.map
- SupplementaryFiles/NewsBondi.out
- SupplementaryFiles/NewsGen.map
- SupplementaryFiles/NewsGen.out
- SupplementaryFiles/NewsLin.map
- SupplementaryFiles/NewsLin.out
- SupplementaryFiles/polars-sYlm.out
- SupplementaryFiles/polars.map
- SupplementaryFiles/polars.out
- SupplementaryFiles/psi4Bondi.map
- SupplementaryFiles/psi4Bondi.out
- SupplementaryFiles/psi4Gen.map
- SupplementaryFiles/psi4Gen.out
- SupplementaryFiles/psi4Lin.map
- SupplementaryFiles/psi4Lin.out
- SupplementaryFiles/R.map
- SupplementaryFiles/R.out
- SupplementaryFiles/READ.ME
- SupplementaryFiles/Spherical_procs.map
- SupplementaryFiles/stereo.map
- SupplementaryFiles/stereoNorth-sYlm.out
- SupplementaryFiles/stereoNorth.out
- SupplementaryFiles/stereoSouth-sYlm.out
- SupplementaryFiles/stereoSouth.out
- SupplementaryFiles/sYlm.map
- SupplementaryFiles/U.map
- SupplementaryFiles/W.map
- SupplementaryFiles/weyl_asympt.map
