# Supplementary material for: Extraction of gravitational waves in numerical relativity
Source: Living Rev Relativ. 2016 Oct 4;19(1):2. doi: 10.1007/s41114-016-0001-9 (PMC5297365; doi:10.1007/s41114-016-0001-9)
Supplement: Supplementary file 1 — Supplementary material 1 (zip 163 KB) [file 41114_2016_1_MOESM1_ESM.zip › SupplementaryFiles/asympt.map]

#Script written by Nigel Bishop.
#Original version December 2006, updated June 2014

x:=array([r,q,p,u]);

J:=array(0..4); Jb:=array(0..4); K:=array(0..4); B:=array(0..4);
U:=array(0..4); Ub:=array(0..4); Vw:=array(0..4);
Jn:=array(0..4,0..4); Jbn:=array(0..4,0..4);
Kn:=array(0..4,0..4); Bn:=array(0..4,0..4);
Un:=array(0..4,0..4); Ubn:=array(0..4,0..4); Va:=array(0..4,0..4);
Wcn:=array(0..4,0..4);

C:=array(1..4,1..4,1..4);
Csum:=array(1..4);
g:=array(1..4,1..4);
h:=array(1..4,1..4);
R:=array(1..4,1..4);
Riem:=array(1..4,1..4,1..4,1..4);
Riemd:=array(1..4,1..4,1..4,1..4);

read `gamma-asympt.out`;
pr1:=proc(X,y,s)
X[0]:=y[0,0]+(r-ro)*y[0,1]+u*y[0,4]+q*(y[0,3]+y[0,2]-s*I*fp*y[0,0])/fo
	  +p*(y[0,3]-y[0,2]+s*fq*y[0,0])*I/fo:

X[1]:=y[0,1]+(r-ro)*y[1,1]+u*y[1,4]+q*(y[1,3]+y[1,2]-s*I*fp*y[0,1])/fo
	  +p*(y[1,3]-y[1,2]+s*fq*y[0,1])*I/fo:

X[2]:=y[0,2]+(r-ro)*y[1,2]+u*y[2,4]
	  +q*(y[2,3]+2*s*y[0,0]+y[2,2]-(s+1)*I*fp*y[0,2])/fo
	  +p*(y[2,3]+2*s*y[0,0]-y[2,2]+(s+1)*fq*y[0,2])*I/fo:

X[3]:=y[0,3]+(r-ro)*y[1,3]+u*y[3,4]+q*(y[3,3]+y[2,3]-(s-1)*I*fp*y[0,3])/fo
	  +p*(y[3,3]-y[2,3]+(s-1)*fq*y[0,3])*I/fo:

X[4]:=y[0,4]+(r-ro)*y[1,4]+u*y[4,4]+q*(y[3,4]+y[2,4]-s*I*fp*y[0,4])/fo
	  +p*(y[3,4]-y[2,4]+s*fq*y[0,4])*I/fo:
end:

#f:= 1+p^2+q^2;
fo:=f+q*fqo+p*fpo:
fq:=fqo+q*2:
fp:=fpo+p*2:

pr1(J,Jn,2):
pr1(Jb,Jbn,-2):
pr1(K,Kn,0):
pr1(B,Bn,0):
pr1(U,Un,1):
pr1(Ub,Ubn,-1):
pr1(Vw,Va,0):

for a from 0 to 4 do
  for b from 0 to 4 do
    Va[a,b]:=Wcn[a,b]:
od:od:

prR:=proc(a,b) local a1,a2,a3,a4;
a1:=diff(C[a,b,1],x[1])+diff(C[a,b,2],x[2])+diff(C[a,b,3],x[3])
    +diff(C[a,b,4],x[4]);
a2:=-diff(Csum[a],x[b]);
a3:=sum( Csum[b2]*C[a,b,b2],b2=1..4);
a4:=-sum( sum( C[a,b3,b4]*C[b,b4,b3],b3=1..4),b4=1..4);

a1:=subs(ro=r,q=0,p=0,u=0,a1);
a2:=subs(ro=r,q=0,p=0,u=0,a2);
a3:=subs(ro=r,q=0,p=0,u=0,a3);
a4:=subs(ro=r,q=0,p=0,u=0,a4);

R[a,b]:=simplify(a1+a2+a3+a4);

end;

prRiem:=proc(a,b,c,d) local a1,a2,a3,a4;
a1:=diff(C[b,d,a],x[c]);
a2:=-diff(C[b,c,a],x[d]);
a3:=sum( C[b2,c,a]*C[b,d,b2],b2=1..4);
a4:=-sum( C[b,c,b3]*C[b3,d,a],b3=1..4);

a1:=subs(ro=r,q=0,p=0,u=0,a1);
a2:=subs(ro=r,q=0,p=0,u=0,a2);
a3:=subs(ro=r,q=0,p=0,u=0,a3);
a4:=subs(ro=r,q=0,p=0,u=0,a4);

Riem[a,b,c,d]:=simplify(a1+a2+a3+a4);

end;

for a from 1 to 4 do for b from 1 to 4 do
h[a,b]:=subs(ro=r,u=0,q=0,p=0,h[a,b]);
g[a,b]:=subs(ro=r,u=0,q=0,p=0,g[a,b]);
od; od;

R[1,1]:=simplify(prR(1,1)):
R[1,2]:=simplify(prR(1,2)):R[2,1]:=R[1,2]:
R[1,3]:=simplify(prR(1,3)):R[3,1]:=R[1,3]:
R[2,2]:=simplify(prR(2,2)):
R[2,3]:=simplify(prR(2,3)):R[3,2]:=R[2,3]:
R[3,3]:=simplify(prR(3,3)):
R[4,4]:=simplify(prR(4,4)):
R[1,4]:=simplify(prR(1,4)):R[4,1]:=R[1,4]:
R[2,4]:=simplify(prR(2,4)):R[4,2]:=R[2,4]:
R[3,4]:=simplify(prR(3,4)):R[4,3]:=R[3,4]:
Rq4:=simplify(f*(R[2,4]+I*R[3,4])/2):
Rq:=simplify(f*(R[1,2]+I*R[1,3])/2):
a5:=simplify(h[2,2]*R[2,2]):
a6:=simplify(2*h[2,3]*R[2,3]):
a7:=simplify(h[3,3]*R[3,3]):
Rw:=simplify(r^2*(a5+a6+a7)):
ev1:=simplify(f^2/4*(R[2,2]-R[3,3]+2*I*R[2,3])):
#ev1=q^A q^B R_{AB}
ev2:=simplify(ev1-Jn[0,0]*Rw):

#Rs:=simplify(sum( sum ( R[a5,b5]*h[a5,b5],a5=1..4),b5=1..4)):
read `k.map`;
R[1,1]:=simplify(R[1,1]):
R[1,4]:=simplify(R[1,4]):
R[4,4]:=simplify(R[4,4]):
Rw:=simplify(Rw):
Rq:=simplify(Rq):
Rq4:=simplify(Rq4):
f:=1+fqo^2/4+fpo^2/4:
R[1,1]:=simplify(R[1,1]):
R[1,4]:=simplify(R[1,4]):
R[4,4]:=simplify(R[4,4]):
Rw:=simplify(Rw):
Rq:=simplify(Rq):
Rq4:=simplify(Rq4):

pr2:=proc(A,A0,A1,A2)

for a from 0 to 4 do for b from a to 4 do
  A[a,b]:=A0[a,b]+r*A1[a,b]:
od:od:
A[0,1]:=A1[0,0]+r*A2[0,0]:
A[1,1]:=A2[0,0]+err*r:
for a from 2 to 4 do
  A[1,a]:=A1[0,a]+r*A2[0,a]:
od:
end;


pr2(Bn,Bn0,Bn1,Bn2):
pr2(Un,Un0,Un1,Un2):
pr2(Ubn,Ubn0,Ubn1,Ubn2):
pr2(Jn,Jn0,Jn1,Jn2):
pr2(Jbn,Jbn0,Jbn1,Jbn2):
#pr2(Kn,Kn0,Kn1):
pr2(Wcn,Wcn0,Wcn1,Wcn2):

rB:={Bn1[0,0]=0,Bn1[0,2]=0,Bn1[0,3]=0,Bn1[0,4]=0};
rV:={Wcn0[0,0]=(Ubn0[0,2]+Un0[0,3])/2};

pr3:=proc(A,A0,A1)
tp:=series(A,r):
A0:=factor(simplify(op(1,tp))):
A1:=factor(simplify(op(3,tp))):
end;

pr3(R[1,1]*r,R110,R111):
`R110 = `;R110:
#`R111 = `;R111;

pr3(Rq*r,Rq0,Rq1):
assume(Kn0[0,0]>0):
Rq0:=simplify(algsubs(1+Jn0[0,0]*Jbn0[0,0]=Kn0[0,0]^2,Rq0)):
`Rq0 = `;Rq0:

#`Rq1 = `;Rq1;

pr3(Rw/r^3,Rw0,Rw1):
`Rw0 = `;Rw0:
#`Rw1 = `;Rw1;

pr3(ev2*r,ev20,ev21):
ev20:=simplify(subs(rV,ev20)):
ev20:=simplify(algsubs(1+Jn0[0,0]*Jbn0[0,0]=Kn0[0,0]^2,ev20)):
`ev20 = `;ev20:
#`ev21 = `;ev21;

pr3(Rq4,Rq40,Rq41):
`Rq40 = `;Rq40:
#`Rq41 = `;Rq41;

pr3(R[4,4]*r,R440,R441):
`R440 = `;R440:
#`R441 = `;R441;

pr3(R[1,4]*r,R140,R141):
`R140 = `;R140:
#`R141 = `;R141;

rBondi:={Jn0[2,2]=0,Jn0[2,3]=0,Jn0[2,4]=0,Jn0[3,3]=0,Jn0[3,4]=0,Jn0[4,4]=0,
Jn0[0,0]=0,Jn0[0,2]=0,Jn0[0,3]=0,Jn0[0,4]=0,
Jn0[0,1]=JBondi1,Jn0[1,4]=JBondi14,Jn0[1,2]=JBondi12,Jn0[1,3]=JBondi13,Jn0[1,1]=JBondi11,
Jbn0[2,2]=0,Jbn0[2,3]=0,Jbn0[2,4]=0,Jbn0[3,3]=0,Jbn0[3,4]=0,Jbn0[4,4]=0,
Jbn0[0,0]=0,Jbn0[0,2]=0,Jbn0[0,3]=0,Jbn0[0,4]=0,
Jbn0[0,1]=JbBondi1,Jbn0[1,4]=JbBondi14,Jbn0[1,2]=JbBondi12,Jbn0[1,3]=JbBondi13,Jbn0[1,1]=JbBondi11,
Kn0[2,2]=0,Kn0[2,3]=0,Kn0[2,4]=0,Kn0[3,3]=0,Kn0[3,4]=0,Kn0[4,4]=0,
Kn0[0,0]=1,Kn0[0,2]=0,Kn0[0,3]=0,Kn0[0,4]=0,
Kn0[0,1]=0,Kn0[1,2]=0,Kn0[1,3]=0,Kn0[1,4]=0,Kn0[1,1]=KBondi11,
Bn0[2,2]=0,Bn0[2,3]=0,Bn0[2,4]=0,Bn0[3,3]=0,Bn0[3,4]=0,Bn0[4,4]=0,
Bn0[0,0]=0,Bn0[0,2]=0,Bn0[0,3]=0,Bn0[0,4]=0,
Bn0[0,1]=0,Bn0[1,2]=0,Bn0[1,3]=0,Bn0[1,4]=0,Bn0[1,1]=BBondi11,
Un0[2,2]=0,Un0[2,3]=0,Un0[2,4]=0,Un0[3,3]=0,Un0[3,4]=0,Un0[4,4]=0,
Un0[0,0]=0,Un0[0,2]=0,Un0[0,3]=0,Un0[0,4]=0,
Un0[0,1]=0,Un0[1,2]=0,Un0[1,3]=0,Un0[1,4]=0,Un0[1,1]=UBondi11,
Ubn0[2,2]=0,Ubn0[2,3]=0,Ubn0[2,4]=0,Ubn0[3,3]=0,Ubn0[3,4]=0,Ubn0[4,4]=0,
Ubn0[0,0]=0,Ubn0[0,2]=0,Ubn0[0,3]=0,Ubn0[0,4]=0,
Ubn0[0,1]=0,Ubn0[1,2]=0,Ubn0[1,3]=0,Ubn0[1,4]=0,Ubn0[1,1]=UbBondi11,
Wcn0[2,2]=0,Wcn0[2,3]=0,Wcn0[2,4]=0,Wcn0[3,3]=0,Wcn0[3,4]=0,Wcn0[4,4]=0,
Wcn0[0,0]=0,Wcn0[0,2]=0,Wcn0[0,3]=0,Wcn0[0,4]=0,
Wcn0[1,1]=WBondi11,
Kn1[2,2]=0,Kn1[2,3]=0,Kn1[2,4]=0,Kn1[3,3]=0,Kn1[3,4]=0,Kn1[4,4]=0,
Kn1[0,0]=0,Kn1[0,2]=0,Kn1[0,3]=0,Kn1[0,4]=0,
Bn1[2,2]=0,Bn1[2,3]=0,Bn1[2,4]=0,Bn1[3,3]=0,Bn1[3,4]=0,Bn1[4,4]=0,
Bn1[0,0]=0,Bn1[0,2]=0,Bn1[0,3]=0,Bn1[0,4]=0,
Un1[2,2]=0,Un1[2,3]=0,Un1[2,4]=0,Un1[3,4]=0,Un1[4,4]=0,
Un1[0,0]=0,Un1[0,2]=0,Un1[0,3]=0,Un1[0,4]=0,
Ubn1[2,2]=0,Ubn1[2,3]=0,Ubn1[2,4]=0,Ubn1[3,4]=0,Ubn1[4,4]=0,
Ubn1[0,0]=0,Ubn1[0,2]=0,Ubn1[0,3]=0,Ubn1[0,4]=0
}:
Rw1Bondi:= factor(simplify(subs(rBondi,Rw1))):

writeto(`asympt.out`);
`R110 = `;R110;
`Rq0 = `;Rq0;
`Rw0 = `;Rw0;
`ev20 = `;ev20;
`Rq40 = `;Rq40;
`R440 = `;R440;
`R140 = `;R140;
`Rw1Bondi = `; Rw1Bondi;
writeto(terminal);
