# Supplementary material for: Extraction of gravitational waves in numerical relativity
Source: Living Rev Relativ. 2016 Oct 4;19(1):2. doi: 10.1007/s41114-016-0001-9 (PMC5297365; doi:10.1007/s41114-016-0001-9)
Supplement: Supplementary file 1 — Supplementary material 1 (zip 163 KB) [file 41114_2016_1_MOESM1_ESM.zip › SupplementaryFiles/asympt.out]

                                    R110 =

                                 -4 Bn1[0, 0]

                                    Rq0 =

exp(-2 Bn0[0, 0]) Jn0[0, 0] Ubn1[0, 0]

     + exp(-2 Bn0[0, 0]) Un1[0, 0] Kn0~[0, 0] - 2 Bn0[0, 2]

                                    Rw0 =

         2 (-2 Wcn0[0, 0] + Un0[0, 3] + Ubn0[0, 2]) exp(-2 Bn0[0, 0])

                                    ev20 =

-exp(-2 Bn0[0, 0]) (-Jn0[0, 2] Ubn0[0, 0] - 2 Kn0~[0, 0] Un0[0, 2]

     - Jn0[0, 3] Un0[0, 0] - 2 Jn0[0, 4] - Ubn0[0, 2] Jn0[0, 0]

     + Un0[0, 3] Jn0[0, 0])

                                    Rq40 =

-1/4 (-8 Wcn0[0, 0] Un0[0, 0] Jn0[0, 0] Jbn0[0, 0]

     + 4 Un0[0, 0] Un0[0, 3] Jn0[0, 0] Jbn0[0, 0]

     + 4 Ubn0[0, 0] Un0[0, 2] Jn0[0, 0] Jbn0[0, 0]

     + 4 Un0[0, 0] Ubn0[0, 2] Jn0[0, 0] Jbn0[0, 0]

                                                   2
     + 2 Un0[0, 0] Jn0[0, 0] Jbn0[0, 4] + Un0[0, 0]  Jn0[0, 0] Jbn0[0, 3]

     + Jn0[0, 0] Jbn0[0, 2] Un0[0, 0] Ubn0[0, 0]

                                           1/2
     + 6 Jn0[0, 0] Ubn0[0, 2] Ubn0[0, 0] %1

                                          1/2
     + 2 Jn0[0, 0] Ubn0[0, 3] Un0[0, 0] %1

                                           1/2
     - 8 Wcn0[0, 0] Jn0[0, 0] Ubn0[0, 0] %1

                                          1/2
     + 2 Jn0[0, 0] Ubn0[0, 0] Un0[0, 3] %1    + 4 Un0[0, 0] Ubn0[0, 2]

                                1/2                         2   1/2
     + 4 Jn0[0, 4] Ubn0[0, 0] %1    + 2 Jn0[0, 2] Ubn0[0, 0]  %1

                                          1/2
     + 2 Jbn0[0, 0] Un0[0, 0] Un0[0, 2] %1

                2
     + Un0[0, 0]  Jbn0[0, 0] Jn0[0, 3] + 2 Jbn0[0, 0] Un0[0, 0] Jn0[0, 4]

     + 4 Un0[0, 0] Un0[0, 3] - 8 Wcn0[0, 0] Un0[0, 0] + 4 Ubn0[0, 0] Un0[0, 2]

                                          1/2
     + 2 Ubn0[0, 0] Jn0[0, 3] Un0[0, 0] %1

                                                                      /   1/2
     + Jbn0[0, 0] Jn0[0, 2] Un0[0, 0] Ubn0[0, 0]) exp(-2 Bn0[0, 0])  /  %1
                                                                    /

%1 := 1 + Jn0[0, 0] Jbn0[0, 0]

                                    R440 =

                 2                        2
1/4 (2 Ubn0[0, 0]  Un0[0, 2] + 2 Un0[0, 0]  Ubn0[0, 3]

                             2   1/2                       3   1/2
     + 2 Jn0[0, 4] Ubn0[0, 0]  %1    + Jn0[0, 2] Ubn0[0, 0]  %1

                           3   1/2
     + Jbn0[0, 3] Un0[0, 0]  %1

     - 8 Wcn0[0, 0] Un0[0, 0] Ubn0[0, 0] Jn0[0, 0] Jbn0[0, 0]

     + 4 Jn0[0, 0] Jbn0[0, 0] Ubn0[0, 0] Ubn0[0, 2] Un0[0, 0]

     + 4 Jbn0[0, 0] Un0[0, 0] Un0[0, 3] Jn0[0, 0] Ubn0[0, 0]

                             2   1/2
     + 2 Jbn0[0, 4] Un0[0, 0]  %1

                  2
     + 2 Un0[0, 0]  Ubn0[0, 3] Jn0[0, 0] Jbn0[0, 0]

                   2
     + 2 Ubn0[0, 0]  Un0[0, 2] Jn0[0, 0] Jbn0[0, 0]

                2
     + Un0[0, 0]  Ubn0[0, 0] Jbn0[0, 0] Jn0[0, 3]

                2
     + Un0[0, 0]  Ubn0[0, 0] Jn0[0, 0] Jbn0[0, 3]

                           2
     + Un0[0, 0] Ubn0[0, 0]  Jbn0[0, 0] Jn0[0, 2]

     + 2 Jbn0[0, 0] Un0[0, 0] Jn0[0, 4] Ubn0[0, 0]

     + 2 Un0[0, 0] Jn0[0, 0] Jbn0[0, 4] Ubn0[0, 0]

                           2
     + Un0[0, 0] Ubn0[0, 0]  Jn0[0, 0] Jbn0[0, 2]

                                                     1/2
     + 2 Jn0[0, 0] Ubn0[0, 0] Ubn0[0, 3] Un0[0, 0] %1

                                                     1/2
     + 2 Jbn0[0, 0] Ubn0[0, 0] Un0[0, 2] Un0[0, 0] %1

     + 4 Un0[0, 0] Ubn0[0, 0] Ubn0[0, 2] - 8 Wcn0[0, 0] Un0[0, 0] Ubn0[0, 0]

     + 4 Un0[0, 0] Ubn0[0, 0] Un0[0, 3]

                                        2   1/2
     - 4 Wcn0[0, 0] Jn0[0, 0] Ubn0[0, 0]  %1

                           2             1/2
     + Jn0[0, 0] Ubn0[0, 0]  Un0[0, 3] %1

                           2              1/2
     + Jbn0[0, 2] Un0[0, 0]  Ubn0[0, 0] %1

                             2              1/2
     + 3 Jn0[0, 0] Ubn0[0, 0]  Ubn0[0, 2] %1

                2                         1/2
     + Un0[0, 0]  Jbn0[0, 0] Ubn0[0, 2] %1

                  2                        1/2
     + 3 Un0[0, 0]  Jbn0[0, 0] Un0[0, 3] %1

                           2             1/2
     + Jn0[0, 3] Ubn0[0, 0]  Un0[0, 0] %1

                                        2   1/2                      /   1/2
     - 4 Wcn0[0, 0] Jbn0[0, 0] Un0[0, 0]  %1   ) exp(-2 Bn0[0, 0])  /  %1
                                                                   /

%1 := 1 + Jn0[0, 0] Jbn0[0, 0]

                                    R140 =

-1/2 (%2 Ubn0[0, 0] Un1[0, 0] Jn0[0, 0] Jbn0[0, 0]

     + %2 Un0[0, 0] Jn0[0, 0] Ubn1[0, 0] Jbn0[0, 0]

                                            1/2                1/2
     + Jn0[0, 0] %2 Ubn0[0, 0] Ubn1[0, 0] %1    - Ubn0[0, 2] %1

                                             1/2
     + %2 Un0[0, 0] Ubn1[0, 0] - Un0[0, 3] %1

                                           1/2
     + %2 Jbn0[0, 0] Un0[0, 0] Un1[0, 0] %1    + %2 Ubn0[0, 0] Un1[0, 0]

                               1/2                  1/2
     - 2 Un0[0, 0] Bn0[0, 3] %1    + 2 Wcn0[0, 0] %1

                                1/2    /   1/2
     - 2 Bn0[0, 2] Ubn0[0, 0] %1   )  /  %1
                                     /

%1 := 1 + Jn0[0, 0] Jbn0[0, 0]

%2 := exp(-2 Bn0[0, 0])

                                  Rw1Bondi =

                                 -2 Wcn1[0, 0]
