# Supplementary material for: Extraction of gravitational waves in numerical relativity
Source: Living Rev Relativ. 2016 Oct 4;19(1):2. doi: 10.1007/s41114-016-0001-9 (PMC5297365; doi:10.1007/s41114-016-0001-9)
Supplement: Supplementary file 1 — Supplementary material 1 (zip 163 KB) [file 41114_2016_1_MOESM1_ESM.zip › SupplementaryFiles/checkFA_FB_GamAB1_0.map]

#Script written by Nigel Bishop 2016

read `gamma-asympt.out`:
GamAB1[2,2]:=subs(r=0,Vw[0]=0,C[2,2,1]):
GamAB1[2,3]:=subs(r=0,Vw[0]=0,C[2,3,1]):
GamAB1[3,3]:=subs(r=0,Vw[0]=0,C[3,3,1]):

F[2]:=(fo/4*(K[0]+1)-J[0]*fo/4)/sk1; #where sk1=sqrt(K[0]+1)
F[3]:=(I*fo/4*(K[0]+1)+I*J[0]*fo/4)/sk1;
check:=GamAB1[2,2]*F[2]^2+2*GamAB1[2,3]*F[2]*F[3]+GamAB1[3,3]*F[3]*F[3]:                             
check:=simplify(check):                                                                   
check:=simplify(algsubs(K[0]^2=1+J[0]*Jb[0],check)): 
check:=simplify(subs(K[4]=(J[4]*Jb[0]+J[0]*Jb[4])/2/K[0],check)):                         
check:=simplify(subs(K[3]=(J[3]*Jb[0]+J[0]*Jb[3])/2/K[0],check)):                         
check:=simplify(subs(K[2]=(J[2]*Jb[0]+J[0]*Jb[2])/2/K[0],check)):                        

#Now use the asymptotic Einstein equation q^Aq^B R_{AB}=0
check:=simplify(subs(J[4]=(J[0]*U[3]-J[0]*Ub[2]-U[0]*J[3]-Ub[0]*J[2]-2*K[0]*U[2])/2,check)): 
check:=simplify(subs(Jb[4]=(Jb[0]*Ub[2]-Jb[0]*U[3]-Ub[0]*Jb[2]-U[0]*Jb[3]-2*K[0]*Ub[3])/2,check)):
check:=simplify(algsubs(K[0]^2=1+J[0]*Jb[0],check));
