# Supplementary material for: Extraction of gravitational waves in numerical relativity
Source: Living Rev Relativ. 2016 Oct 4;19(1):2. doi: 10.1007/s41114-016-0001-9 (PMC5297365; doi:10.1007/s41114-016-0001-9)
Supplement: Supplementary file 1 — Supplementary material 1 (zip 163 KB) [file 41114_2016_1_MOESM1_ESM.zip › SupplementaryFiles/conformal.map]

#Script written by Nigel Bishop 2013

with(linalg):

x:=array([rh,q,p,u]):
g:=matrix(4,4):
h:=matrix(4,4):
gBondi:=matrix(4,4):
hBondi:=matrix(4,4):
hB:=matrix(4,4):
dfg:=array(1..4,1..4,1..4):
C:=array(1..4,1..4,1..4):
xg:=array([rhg,qg,pg,ug]):
xB:=array([rhB,qB,pB,uB]):

J:=array(0..8); Jb:=array(0..8); K:=array(0..8); B:=array(0..8):
U:=array(0..8); Ub:=array(0..8); Wc:=array(0..8); Om:=array(0..8):
alias(oms=oms(qg,pg,ug),q0=q0(qg,pg,ug),Aq=Aq(qg,pg,ug),p0=p0(qg,pg,ug),Ap=Ap(qg,pg,ug),
   u0=u0(qg,pg,ug),Au=Au(qg,pg,ug),Arh=Arh(qg,pg,ug)):
r2eth:={diff(oms,qg)=(ethb_om+eth_om)/fo,diff(oms,pg)=I*(ethb_om-eth_om)/fo,diff(oms,ug)=oms_u,
        diff(u0,qg)=(ethb_u0+eth_u0)/fo,diff(u0,pg)=I*(ethb_u0-eth_u0)/fo,diff(u0,ug)=u0_u,
        diff(Arh,qg)=(ethb_Arh+eth_Arh)/fo,diff(Arh,pg)=I*(ethb_Arh-eth_Arh)/fo,diff(Arh,ug)=Arh_u,
        diff(Au,qg)=(ethb_Au+eth_Au)/fo,diff(Au,pg)=I*(ethb_Au-eth_Au)/fo,diff(Au,ug)=Au_u,
diff(q0,ug)=fo*X0_u/2-I*diff(p0,ug),
diff(Aq,ug)=fo*A_u/2-I*diff(Ap,ug),
diff(doms(ug,qg,pg),qg)=(ethb_om+eth_om)/fo,diff(doms(ug,qg,pg),pg)=I*(ethb_om-eth_om)/fo,
diff(doms(ug,qg,pg),ug)=doms_u,diff(dq0(ug,qg,pg),ug)=dX0_u*fo/2-I*diff(dp0(ug,qg,pg),ug),
diff(du0(ug,qg,pg),qg)=(ethb_du0+eth_du0)/fo,diff(du0(ug,qg,pg),pg)=I*(ethb_du0-eth_du0)/fo,
diff(du0(ug,qg,pg),ug)=du0_u,
diff(dAq(ug,qg,pg),ug)=dA_u*fo/2-I*diff(dAp(ug,qg,pg),ug),K[0]^2=1+J[0]*Jb[0],
diff(dAq(ug,qg,pg),qg)=eth_dA+diff(dAp(ug,qg,pg),pg)-I*diff(dAq(ug,qg,pg),pg)-I*diff(dAp(ug,qg,pg),qg)}:
rdA:={dAq(ug,qg,pg)=fo/4*(dA+dAb),dAp(ug,qg,pg)=I*fo/4*(dAb-dA)}:
rethAX:={#Aq=fo*(Ac+Ab)/4,Ap=fo*(Ab-Ac)*I/4,
diff(Aq,qg)=1/4*(ethbAc*fo+fo*ethbAb+ethAb*fo+fo*ethAc+8*qg*Aq+8*pg*Ap)/fo,
diff(Aq,pg)=-1/4*I*(-ethbAc*fo-fo*ethbAb+ethAb*fo+fo*ethAc+8*I*pg*Aq-8*I*qg*Ap)/fo,
diff(Ap,qg)=1/4*I*(-ethbAc*fo+fo*ethbAb+ethAb*fo-fo*ethAc+8*I*pg*Aq-8*I*qg*Ap)/fo,
diff(Ap,pg)=1/4*(-fo*ethAc+ethbAc*fo-fo*ethbAb+ethAb*fo+8*qg*Aq+8*pg*Ap)/fo,
diff(q0,qg)=1/4*(ethbXc*fo+fo*ethbXb+ethXb*fo+fo*ethXc+8*qg*q0+8*pg*p0)/fo,
diff(q0,pg)=-1/4*I*(-ethbXc*fo-fo*ethbXb+ethXb*fo+fo*ethXc+8*I*pg*q0-8*I*qg*p0)/fo,
diff(p0,qg)=1/4*I*(-ethbXc*fo+fo*ethbXb+ethXb*fo-fo*ethXc+8*I*pg*q0-8*I*qg*p0)/fo,
diff(p0,pg)=1/4*(-fo*ethXc+ethbXc*fo-fo*ethbXb+ethXb*fo+8*qg*q0+8*pg*p0)/fo
}:
rA:={Aq=fo*(Ac+Ab)/4,Ap=fo*(Ab-Ac)*I/4,q0=fo*(Xc+Xb)/4,p0=fo*(Xb-Xc)*I/4}:

#Rules for eth of a vector need to be tidied up

g:=matrix([
   [0,0,0,exp(2*bns)],
   [0,hqq,hqp,-(hqq*unsq+hqp*unsp)],
   [0,hqp,hpp,-(hpp*unsp+hqp*unsq)],
   [exp(2*bns),-(hqq*unsq+hqp*unsp),-(hpp*unsp+hqp*unsq),
	-(exp(2*bns)*(rh*wns+rh^2)-(hqq*unsq^2+2*hqp*unsq*unsp+hpp*unsp^2))]
  ]):

h:=inverse(g):
df:=16/f^4:

h[2,2]:=hpp/(df):
h[3,2]:=-hqp/(df):h[2,3]:=h[3,2]:
h[3,3]:=hqq/(df):

pr1:=proc(xns,X,s,rh,q,p,u)
     xns:=X[0]+rh*X[1]+u*X[4]+q*(X[3]+X[2]-s*I*fp*X[0])/fo
	  +p*(X[3]-X[2]+s*fq*X[0])*I/fo
          +u*rh*X[5]+rh*q*(X[7]+X[6]-s*I*fp*X[1])/fo
	  +p*rh*(X[7]-X[6]+s*fq*X[1])*I/fo
          +rh^2*X[8]/2:
end:

Leading2terms:=proc(X,x)
   local t1,t2,t3,x2:
   t1:=convert(series('leadterm'(X),x),polynom):
   t2:=X-t1:
   t3:=convert(series('leadterm'(t2),x),polynom):
   x2:=t1+t3;
   return x2:
end:

f:=fo+q*fq+p*fp:

pr1(jns,J,2,rh,q,p,u):
pr1(jbns,Jb,-2,rh,q,p,u):
pr1(bns,B,0,rh,q,p,u):
pr1(kns,K,0,rh,q,p,u):
pr1(uns,U,1,rh,q,p,u):
pr1(ubns,Ub,-1,rh,q,p,u):
pr1(wns,Wc,0,rh,q,p,u):

#f:= 1+p^2+q^2;
hqq:=2/f^2*(2*kns+(jns+jbns)):
hpp:=2/f^2*(2*kns-(jns+jbns)):
hqp:=2/f^2*I*(jbns-jns):
unsq:=f*(uns+ubns)/4:
unsp:=I*f*(ubns-uns)/4:

rBondi:={J[0]=0,J[2]=0,J[3]=0,J[4]=0,
J[1]=JBondi1,J[5]=JBondi14,J[6]=JBondi12,J[7]=JBondi13,J[8]=JBondi11,
Jb[0]=0,Jb[2]=0,Jb[3]=0,Jb[4]=0,
Jb[1]=JbBondi1,Jb[5]=JbBondi14,Jb[6]=JbBondi12,Jb[7]=JbBondi13,Jb[8]=JbBondi11,
K[1]=0,K[5]=0,K[6]=0,K[7]=0,K[8]=KBondi11,
K[0]=1,K[2]=0,K[3]=0,K[4]=0,
B[1]=0,B[5]=0,B[6]=0,B[7]=0,B[8]=BBondi11,
B[0]=0,B[2]=0,B[3]=0,B[4]=0,
U[0]=0,U[2]=0,U[3]=0,U[4]=0,
U[1]=0,U[5]=0,U[6]=0,U[7]=0,U[8]=UBondi11,
Ub[0]=0,Ub[2]=0,Ub[3]=0,Ub[4]=0,
Ub[1]=0,Ub[5]=0,Ub[6]=0,Ub[7]=0,Ub[8]=UbBondi11,
Wc[1]=0,Wc[5]=0,Wc[6]=0,Wc[7]=0,Wc[8]=WcBondi11,
Wc[0]=0,Wc[2]=0,Wc[3]=0,Wc[4]=0}:

for a to 4 do for b to 4 do for c to 4 do
   dfg[a,b,c]:=diff(g[a,b],x[c])
od: od: od:

for d to 4 do for e to 4 do for j to 4 do
   C[d,e,j]:=(sum(h[j,k]*(dfg[d,k,e]+dfg[e,k,d]-dfg[d,e,k])/2,k=1..4))
od: od: od:

rD:={u=0,q=0,p=0}:

for d3 to 4 do for e3 from d3 to 4 do for j3 to 4 do
   C[d3,e3,j3]:=simplify(subs(rD,C[d3,e3,j3])):
   CBondi[d3,e3,j3]:=simplify(subs(rBondi,C[d3,e3,j3])):
   C[e3,d3,j3]:=C[d3,e3,j3]:
   CBondi[e3,d3,j3]:=CBondi[d3,e3,j3]:
od: od: od:
print(`Gammas completed`);

for a5 to 4 do for b5 to 4 do
gBondi[a5,b5]:=Leading2terms(simplify(subs(rBondi,rD,g[a5,b5])),rh):
hBondi[a5,b5]:=Leading2terms(simplify(subs(rBondi,rD,h[a5,b5])),rh):
g[a5,b5]:=Leading2terms(subs(rD,g[a5,b5]),rh):
h[a5,b5]:=Leading2terms(subs(rD,h[a5,b5]),rh):
od:od:

rlinear:={J[0]=eps*J0,J[2]=eps*J2,J[3]=eps*J3,J[4]=eps*J4,
J[1]=eps*J1,J[5]=eps*J14,J[6]=eps*J12,J[7]=eps*J13,J[8]=eps*J11,
Jb[0]=eps*Jb0,Jb[2]=eps*Jb2,Jb[3]=eps*Jb3,Jb[4]=eps*Jb4,
Jb[1]=eps*Jb1,Jb[5]=eps*Jb14,Jb[6]=eps*Jb12,Jb[7]=eps*Jb13,Jb[8]=eps*Jb11,
K[1]=eps*0,K[5]=eps*0,K[6]=eps*0,K[7]=eps*0,K[8]=eps*0,
K[0]=1,K[2]=eps*0,K[3]=eps*0,K[4]=eps*0,
B[1]=eps*0,B[5]=eps*0,B[6]=eps*0,B[7]=eps*0,B[8]=eps*0,
B[0]=eps*B0,B[2]=eps*B2,B[3]=eps*B3,B[4]=eps*B4,
U[0]=eps*U0,U[2]=eps*U2,U[3]=eps*U3,U[4]=eps*U4,
U[1]=eps*U1,U[5]=eps*U14,U[6]=eps*U12,U[7]=eps*U13,U[8]=eps*U11,
Ub[0]=eps*Ub0,Ub[2]=eps*Ub2,Ub[3]=eps*Ub3,Ub[4]=eps*Ub4,
Ub[1]=eps*Ub1,Ub[5]=eps*Ub14,Ub[6]=eps*Ub12,Ub[7]=eps*Ub13,Ub[8]=eps*Ub11,
Wc[1]=eps*Wc1,Wc[5]=eps*Wc14,Wc[6]=eps*Wc12,Wc[7]=eps*Wc13,Wc[8]=eps*Wc11,
Wc[0]=eps*Wc0,Wc[2]=eps*Wc2,Wc[3]=eps*Wc3,Wc[4]=eps*Wc4,
oms=1+eps*doms(ug,qg,pg),Arh=eps*dArh(ug,qg,pg),Aq=dAq(ug,qg,pg)*eps,Ap=dAp(ug,qg,pg)*eps,
Au=dAu(ug,qg,pg)*eps,q0=dq0(ug,qg,pg)*eps,p0=dp0(ug,qg,pg)*eps,u0=du0(ug,qg,pg)*eps,
JBondi1=JBondi10*eps,Cq=dCq(ug,qg,pg)*eps,Cp=dCp(ug,qg,pg)*eps}:

reth2dom:={diff(doms(ug,qg,pg),qg,qg)=eth2_om*4/fo^2-2*I*diff(doms(ug,qg,pg),qg,pg)
+diff(doms(ug,qg,pg),pg,pg)-2/fo*(diff(doms(ug,qg,pg),qg)+I*diff(doms(ug,qg,pg),pg))*(fq+I*fp)}:

reth2om:={
diff(oms,qg,qg)=
-(-eth2_om+I*eth_om*fp+eth_om*fq+fq*ethb_om-I*fp*ethb_om-ethb2_om-2*
ethb_eth_om)/fo^2,
diff(oms,qg,pg)=
I*(-eth2_om+I*eth_om*fp+eth_om*fq-fq*ethb_om+I*fp*ethb_om+ethb2_om)/fo^2,
diff(oms,pg,pg)=
(-eth2_om+I*eth_om*fp+eth_om*fq+fq*ethb_om-I*fp*ethb_om-ethb2_om+2*
ethb_eth_om)/fo^2}:

rdX0:={
diff(dq0(ug,qg,pg),qg)=1/4*(ethbXc*fo+fo*ethbXb+ethXb*fo+fo*ethXc+8*qg*q0+8*pg*p0)/fo,
diff(dq0(ug,qg,pg),pg)=-1/4*I*(-ethbXc*fo-fo*ethbXb+ethXb*fo+fo*ethXc+8*I*pg*q0-8*I*qg*p0)/fo,
diff(dp0(ug,qg,pg),qg)=1/4*I*(-ethbXc*fo+fo*ethbXb+ethXb*fo-fo*ethXc+8*I*pg*q0-8*I*qg*p0)/fo,
diff(dp0(ug,qg,pg),pg)=1/4*(-fo*ethXc+ethbXc*fo-fo*ethbXb+ethXb*fo+8*qg*q0+8*pg*p0)/fo}:
