# Supplementary material for: Extraction of gravitational waves in numerical relativity
Source: Living Rev Relativ. 2016 Oct 4;19(1):2. doi: 10.1007/s41114-016-0001-9 (PMC5297365; doi:10.1007/s41114-016-0001-9)
Supplement: Supplementary file 1 — Supplementary material 1 (zip 163 KB) [file 41114_2016_1_MOESM1_ESM.zip › SupplementaryFiles/constraint.map]

#Script written by Nigel Bishop.
#Original version December 2006

x:=array([r,q,p,u]);

J:=array(0..4); Jb:=array(0..4); K:=array(0..4); B:=array(0..4);
U:=array(0..4); Ub:=array(0..4); Vw:=array(0..4);
Jn:=array(0..4,0..4); Jbn:=array(0..4,0..4);
Kn:=array(0..4,0..4); Bn:=array(0..4,0..4);
Un:=array(0..4,0..4); Ubn:=array(0..4,0..4); Va:=array(0..4,0..4);
Wcode:=array(0..4,0..4);

C:=array(1..4,1..4,1..4);
Csum:=array(1..4);
g:=array(1..4,1..4);
h:=array(1..4,1..4);
R:=array(1..4,1..4);

read `gamma.out`;

pr1:=proc(X,y,s)
X[0]:=y[0,0]+(r-ro)*y[0,1]+u*y[0,4]+q*(y[0,3]+y[0,2]-s*I*fp*y[0,0])/fo
	  +p*(y[0,3]-y[0,2]+s*fq*y[0,0])*I/fo:

X[1]:=y[0,1]+(r-ro)*y[1,1]+u*y[1,4]+q*(y[1,3]+y[1,2]-s*I*fp*y[0,1])/fo
	  +p*(y[1,3]-y[1,2]+s*fq*y[0,1])*I/fo:

X[2]:=y[0,2]+(r-ro)*y[1,2]+u*y[2,4]
	  +q*(y[2,3]+2*s*y[0,0]+y[2,2]-(s+1)*I*fp*y[0,2])/fo
	  +p*(y[2,3]+2*s*y[0,0]-y[2,2]+(s+1)*fq*y[0,2])*I/fo:

X[3]:=y[0,3]+(r-ro)*y[1,3]+u*y[3,4]+q*(y[3,3]+y[2,3]-(s-1)*I*fp*y[0,3])/fo
	  +p*(y[3,3]-y[2,3]+(s-1)*fq*y[0,3])*I/fo:

X[4]:=y[0,4]+(r-ro)*y[1,4]+u*y[4,4]+q*(y[3,4]+y[2,4]-s*I*fp*y[0,4])/fo
	  +p*(y[3,4]-y[2,4]+s*fq*y[0,4])*I/fo:
end;

#f:= 1+p^2+q^2;
fo:=f+q*fqo+p*fpo;
fq:=fqo+q*2;
fp:=fpo+p*2;

pr1(J,Jn,2);
pr1(Jb,Jbn,-2);
pr1(K,Kn,0);
pr1(B,Bn,0);
pr1(U,Un,1);
pr1(Ub,Ubn,-1);
pr1(Vw,Va,0);

prR:=proc(a,b) local a1,a2,a3,a4;
a1:=diff(C[a,b,1],x[1])+diff(C[a,b,2],x[2])+diff(C[a,b,3],x[3])
    +diff(C[a,b,4],x[4]);
a2:=-diff(Csum[a],x[b]);
a3:=sum( Csum[b2]*C[a,b,b2],b2=1..4);
a4:=-sum( sum( C[a,b3,b4]*C[b,b4,b3],b3=1..4),b4=1..4);

a1:=subs(ro=r,q=0,p=0,u=0,a1);
a2:=subs(ro=r,q=0,p=0,u=0,a2);
a3:=subs(ro=r,q=0,p=0,u=0,a3);
a4:=subs(ro=r,q=0,p=0,u=0,a4);

R[a,b]:=simplify(a1+a2+a3+a4);

end;

for a from 0 to 3 do for b from 2 to 4 do
  Va[a,b]:=r*Wcode[a,b];
od;od;
for a from 2 to 4 do
  Va[1,a]:=Wcode[0,a]+r*Wcode[1,a];
od;
Va[1,1]:=2*Wcode[0,1]+r*Wcode[1,1];
Va[0,1]:=Wcode[0,0]+r*Wcode[0,1];
Va[0,0]:=1+Wcode[0,0]*r;

for a from 1 to 4 do for b from 1 to 4 do
h[a,b]:=subs(ro=r,u=0,q=0,p=0,h[a,b]);
g[a,b]:=subs(ro=r,u=0,q=0,p=0,g[a,b]);
od; od;

read `k.map`;

R[4,4]:=simplify(prR(4,4));
R[1,4]:=simplify(prR(1,4));
R[2,4]:=simplify(prR(2,4));
R[3,4]:=simplify(prR(3,4));
Rq4:=simplify(f*(R[2,4]+I*R[3,4])/2);
#Rq4=q^A R_{A4}

for a from 0 to 4 do unassign('Kn[0,a]') od;
assume(k_00>0);
assume(Kn[0,0]>0);
r1:=1+Jn[0,0]*Jbn[0,0]=Kn[0,0]^2;
R[4,4]:=simplify(algsubs(r1,R[4,4]));
R[1,4]:=simplify(algsubs(r1,R[1,4]));
Rq4:=simplify(algsubs(r1,Rq4));

for a from 1 to 4 do
  r1:=Jn[0,a]*Jbn[0,0]+Jn[0,0]*Jbn[0,a]=2*Kn[0,0]*Kn[0,a];
  R[4,4]:=simplify(algsubs(r1,R[4,4]));
  R[1,4]:=simplify(algsubs(r1,R[1,4]));
  Rq4:=simplify(algsubs(r1,Rq4));
od;

rb:={Bn[0,0]=b_00,Bn[0,1]=b_01,Bn[0,2]=b_02,Bn[0,3]=b_03,
     Bn[0,4]=b_04,Bn[1,1]=b_11,Bn[1,2]=b_12,Bn[1,3]=b_13,
     Bn[1,4]=b_14,Bn[2,2]=b_22,Bn[2,3]=b_23,Bn[2,4]=b_24,
     Bn[3,3]=b_33,Bn[3,4]=b_34};
rw:={Wcode[0,0]=w_00,Wcode[0,1]=w_01,Wcode[0,2]=w_02,Wcode[0,3]=w_03,
     Wcode[0,4]=w_04,Wcode[1,1]=w_11,Wcode[1,2]=w_12,Wcode[1,3]=w_13,
     Wcode[1,4]=w_14,Wcode[2,2]=w_22,Wcode[2,3]=w_23,Wcode[2,4]=w_24,
     Wcode[3,3]=w_33,Wcode[3,4]=w_34};
rk:={Kn[0,0]=k_00,Kn[0,1]=k_01,Kn[0,2]=k_02,Kn[0,3]=k_03,
     Kn[0,4]=k_04,Kn[1,1]=k_11,Kn[1,2]=k_12,Kn[1,3]=k_13,
     Kn[1,4]=k_14,Kn[2,2]=k_22,Kn[2,3]=k_23,Kn[2,4]=k_24,
     Kn[3,3]=k_33,Kn[3,4]=k_34};
rj:={Jn[0,0]=j_00,Jn[0,1]=j_01,Jn[0,2]=j_02,Jn[0,3]=j_03,
     Jn[0,4]=j_04,Jn[1,1]=j_11,Jn[1,2]=j_12,Jn[1,3]=j_13,
     Jn[1,4]=j_14,Jn[2,2]=j_22,Jn[2,3]=j_23,Jn[2,4]=j_24,
     Jn[3,3]=j_33,Jn[3,4]=j_34};
rjb:={Jbn[0,0]=jb_00,Jbn[0,1]=jb_01,Jbn[0,2]=jb_02,Jbn[0,3]=jb_03,
     Jbn[0,4]=jb_04,Jbn[1,1]=jb_11,Jbn[1,2]=jb_12,Jbn[1,3]=jb_13,
     Jbn[1,4]=jb_14,Jbn[2,2]=jb_22,Jbn[2,3]=jb_23,Jbn[2,4]=jb_24,
     Jbn[3,3]=jb_33,Jbn[3,4]=jb_34};
ru:={Un[0,0]=u_00,Un[0,1]=u_01,Un[0,2]=u_02,Un[0,3]=u_03,
     Un[0,4]=u_04,Un[1,1]=u_11,Un[1,2]=u_12,Un[1,3]=u_13,
     Un[1,4]=u_14,Un[2,2]=u_22,Un[2,3]=u_23,Un[2,4]=u_24,
     Un[3,3]=u_33,Un[3,4]=u_34};
rub:={Ubn[0,0]=ub_00,Ubn[0,1]=ub_01,Ubn[0,2]=ub_02,Ubn[0,3]=ub_03,
     Ubn[0,4]=ub_04,Ubn[1,1]=ub_11,Ubn[1,2]=ub_12,Ubn[1,3]=ub_13,
     Ubn[1,4]=ub_14,Ubn[2,2]=ub_22,Ubn[2,3]=ub_23,Ubn[2,4]=ub_24,
     Ubn[3,3]=ub_33,Ubn[3,4]=ub_34};

R[1,4]:=subs(rb,rw,rk,rj,rjb,ru,rub,R[1,4]):
R[4,4]:=subs(rb,rw,rk,rj,rjb,ru,rub,R[4,4]):
Rq4:=subs(rb,rw,rk,rj,rjb,ru,rub,Rq4):
R[1,4]:=algsubs(exp(-2*b_00)=e2bi,R[1,4]);
R[4,4]:=algsubs(exp(-2*b_00)=e2bi,R[4,4]);
Rq4:=algsubs(exp(-2*b_00)=e2bi,Rq4);
R[1,4]:=algsubs(exp(-4*b_00)=e2bi**2,R[1,4]);
R[4,4]:=algsubs(exp(-4*b_00)=e2bi**2,R[4,4]);
Rq4:=algsubs(exp(-4*b_00)=e2bi**2,Rq4);
R[1,4]:=algsubs(exp(2*b_00)=e2b,R[1,4]);
R[4,4]:=algsubs(exp(2*b_00)=e2b,R[4,4]);
Rq4:=algsubs(exp(2*b_00)=e2b,Rq4);

writeto(`constraint.out`);
interface(echo=4);
R[4,4];
R[1,4];
Rq4;
writeto(`terminal`);


FIN;
