# Supplementary material for: Extraction of gravitational waves in numerical relativity
Source: Living Rev Relativ. 2016 Oct 4;19(1):2. doi: 10.1007/s41114-016-0001-9 (PMC5297365; doi:10.1007/s41114-016-0001-9)
Supplement: Supplementary file 1 — Supplementary material 1 (zip 163 KB) [file 41114_2016_1_MOESM1_ESM.zip › SupplementaryFiles/constraint.out]

                                       1

> R[4,4];
        2      3     2           3                  3
- (-24 r  k_00~  w_00  - 16 k_00~  r w_00 - 32 k_00~  r b_01

               4                            4
     - 8 j_00 r  u_00 ub_00 u_03 jb_01 k_00~  e2bi

               4                             4
     + 8 j_00 r  ub_00 u_00 ub_02 jb_01 k_00~  e2bi

                4      4                                          4
     - 8 jb_00 r  k_00~  ub_00 u_02 u_00 k_01 e2bi - 16 b_23 k_00~  e2b

              4           2           2
     - jb_01 r  k_00~ u_00  ub_00 j_00  jb_02 jb_00 e2bi

                     4     2
     - 4 j_00 jb_01 r  u_00  ub_00 k_00~ k_03 e2bi

                     4     2            3
     + 4 j_00 jb_01 r  u_00  ub_00 k_00~  k_03 e2bi

                     4     2
     - 4 j_00 jb_03 r  u_00  ub_00 k_00~ k_01 e2bi

                     4     2            3
     + 4 j_00 jb_03 r  u_00  ub_00 k_00~  k_01 e2bi

             2  5                      2      2
     + 4 j_00  r  u_00 ub_00 w_00 jb_01  k_00~  e2bi

               5                            2
     + 4 j_00 r  u_00 ub_00 w_00 jb_11 k_00~  e2bi

                5                           2
     + 4 jb_00 r  u_00 ub_00 w_00 j_11 k_00~  e2bi

                     5
     + 8 j_00 jb_01 r  u_00 ub_00 w_00 k_00~ k_01 e2bi

                     5                      3
     - 8 j_00 jb_01 r  u_00 ub_00 w_00 k_00~  k_01 e2bi

          5                                 4
     - 4 r  u_00 ub_00 w_00 j_01 jb_01 k_00~  e2bi

                2           2                      2                3
     + 8 jb_00 r  u_00 k_00~  k_02 k_04 + 4 jb_00 r  u_00 u_03 k_00~  k_02

                2     2           3                 2           2      3
     + 8 jb_00 r  u_00  b_02 k_00~  k_03 - 4 jb_00 r  jb_02 u_00  k_00~  b_02

                3                3                 2                3
     + 8 jb_00 r  w_02 u_00 k_00~  k_01 - 8 jb_00 r  u_00 u_02 k_00~  jb_02

             2              2                            2     2      2
     + 2 j_00  jb_00 jb_04 r  jb_02 u_00 - 2 j_00 jb_03 r  u_00  k_00~  k_03

                           2           2           2                3
     + 4 j_00 jb_00 jb_04 r  u_02 k_00~  - 4 j_00 r  u_00 u_03 k_00~  jb_03

               2                       2                 2      3     2
     + 6 j_00 r  u_00 jb_02 jb_04 k_00~  + 4 j_00 jb_03 r  k_00~  u_00  b_03

               3      3                         2  2                       2
     + 8 j_00 r  k_00~  w_03 jb_01 u_00 - 4 j_00  r  ub_00 jb_03 u_03 k_00~

              2  2                      2          3  2
     - 2 jb_00  r  u_00 ub_00 j_22 k_00~  - 4 k_00~  r  ub_00 u_00 k_02 k_03

           2           4                           3  2
     + 16 r  u_00 k_00~  ub_00 b_02 k_03 + 16 k_00~  r  u_00 b_03 ub_00 b_02

          2                                     3  2
     - 2 r  u_00 ub_00 j_03 k_00~ k_03 + 2 k_00~  r  u_00 j_03 ub_00 k_03

          2                           4            2
     - 8 r  u_00 j_03 ub_00 b_03 k_00~  - 4 jb_02 r  u_00 ub_00 k_00~ k_02

                2                 3                 2                 2     2
     - 4 jb_02 r  u_00 ub_00 k_00~  k_02 + 4 jb_00 r  u_00 ub_00 k_00~  k_02

                2                 3                 2                 3
     - 4 jb_00 r  ub_00 u_02 k_00~  k_02 - 8 jb_00 r  u_00 ub_02 k_00~  k_02

          2                            4    2                2            2
     - 8 r  ub_00 jb_02 u_00 b_02 k_00~  + r  u_00 ub_00 j_00  jb_00 jb_02

             2                            2                 3
     - j_00 r  u_00 ub_00 j_03 jb_03 + 3 r  u_00 ub_00 k_00~  j_02 jb_03

        2                 3               2
     - r  u_00 ub_00 k_00~  j_03 jb_02 + r  u_00 ub_00 k_00~ j_03 jb_02

               2      3                            2      3
     + 4 j_00 r  k_00~  ub_00 u_02 jb_03 - 4 j_00 r  k_00~  u_00 ub_03 jb_02

               2                 3                 2                 2      2
     + 4 j_00 r  u_00 ub_00 k_00~  jb_23 + 3 j_00 r  u_00 ub_00 jb_02  k_00~

        2                                        2                 3
     + r  u_00 ub_00 k_00~ j_02 jb_03 + 4 jb_00 r  u_00 ub_00 k_00~  j_23

             2  2                       2         2  2                       2
     - 2 j_00  r  u_00 ub_00 jb_33 k_00~  - 2 j_00  r  u_00 jb_03 ub_03 k_00~

               2                  3
     - 8 j_00 r  ub_00 ub_03 k_00~  j_03

               2                            2
     - 3 j_00 r  u_00 ub_00 j_03 jb_03 k_00~

             2        2
     - 2 j_00  k_00~ r  jb_02 jb_03 ub_00 u_00

                         2  2
     + 2 j_00 jb_03 k_00~  r  ub_00 u_00 k_02

                         2  2
     + 2 jb_02 j_00 k_00~  r  ub_00 u_00 k_03

                   3  2
     + 8 j_00 k_00~  r  b_03 jb_02 ub_00 u_00

                     2           3
     - 8 j_00 jb_03 r  u_00 k_00~  ub_00 b_02

                           2                 2
     + 4 jb_00 jb_02 j_00 r  u_00 ub_02 k_00~

                           2                 2      2      3
     + 2 jb_00 jb_02 j_00 r  ub_00 u_02 k_00~  + 8 r  k_00~  u_34

                          3                               3
     - 8 b_02 w_00 r k_00~  k_03 e2b - 8 b_03 w_00 r k_00~  k_02 e2b

                                4                          3
     - 32 b_03 b_02 w_00 r k_00~  e2b + 8 j_00 r w_03 k_00~  b_03 e2b

                   3                               2      3
     + 8 j_00 k_00~  w_00 r b_33 e2b + 16 j_00 b_03  k_00~  w_00 r e2b

                   3                                3
     + 8 b_03 k_00~  j_03 w_00 r e2b + 8 jb_00 k_00~  w_00 r b_22 e2b

                   3                                 2      3
     + 8 b_02 k_00~  jb_02 w_00 r e2b + 16 jb_00 b_02  k_00~  w_00 r e2b

                           3                      4                3
     + 8 jb_00 r w_02 k_00~  b_02 e2b + 40 jb_00 r  u_00 u_01 k_00~  w_00 e2bi

                5                3
     + 8 jb_00 r  u_00 u_11 k_00~  w_00 e2bi

                5      4     2
     - 4 jb_01 r  k_00~  u_00  w_00 k_01 e2bi

                5      2     2
     - 4 jb_01 r  k_00~  u_00  w_00 k_01 e2bi

                4      3     2
     - 8 jb_00 r  k_00~  u_00  k_01 k_04 e2bi

                4      3     3
     - 4 jb_00 r  k_00~  u_00  k_01 k_03 e2bi

              2  4     2           3
     - 4 jb_00  r  u_00  u_02 k_00~  k_01 e2bi

                4      4     2
     + 4 jb_00 r  k_00~  u_00  u_03 k_01 e2bi

                     3  4
     + 16 jb_00 k_00~  r  b_04 u_00 u_01 e2bi

                    3  4     2
     + 8 jb_00 k_00~  r  u_00  b_03 u_01 e2bi

                4     2                 4
     + 2 jb_00 r  u_00  u_02 jb_01 k_00~  e2bi

                4                     3
     - 8 jb_00 r  u_00 u_03 u_01 k_00~  e2bi

                4     2                 2
     + 2 jb_00 r  u_00  u_02 jb_01 k_00~  e2bi

               4      3     2
     - 6 j_00 r  k_00~  u_00  jb_04 jb_01 e2bi

               5      3     2           2
     + 3 j_00 r  k_00~  u_00  w_00 jb_01  e2bi

               4           2
     - 2 j_00 r  k_00~ u_00  jb_04 jb_01 e2bi

             4           3
     - j_00 r  k_00~ u_00  jb_03 jb_01 e2bi

               4      3     3
     - 3 j_00 r  k_00~  u_00  jb_03 jb_01 e2bi

          5                      3                           3
     + 8 r  u_00 ub_01 w_00 k_00~  k_01 e2bi - 4 r w_02 k_00~  k_03 e2b

                     3                                4
     - 4 r w_03 k_00~  k_02 e2b - 16 w_00 r b_23 k_00~  e2b

                          4                          4
     - 8 r w_03 b_02 k_00~  e2b - 8 r w_02 b_03 k_00~  e2b

                     3                          3
     + 4 j_00 r k_00~  w_33 e2b + 4 r w_03 k_00~  j_03 e2b

                     3                            3
     + 4 r w_02 k_00~  jb_02 e2b + 4 jb_00 r k_00~  w_22 e2b

                4      2     2                      4      4     2
     - 4 jb_01 r  k_00~  u_00  k_01 e2bi - 4 jb_01 r  k_00~  u_00  k_01 e2bi

          4      4     3                            4      2     3
     + 2 r  k_00~  u_00  jb_01 k_03 e2bi + 2 jb_01 r  k_00~  u_00  k_03 e2bi

                4                3           4     2                 5
     - 8 jb_00 r  u_00 u_14 k_00~  e2bi - 2 r  u_00  jb_01 u_03 k_00~  e2bi

          4     2                 3                 4     2           3
     - 4 r  u_00  jb_01 u_03 k_00~  e2bi - 8 jb_00 r  u_00  u_13 k_00~  e2bi

           3  4            2      2           4                      3
     + j_00  r  k_00~ ub_00  jb_01  e2bi - 8 r  jb_04 u_00 u_01 k_00~  e2bi

          4           2           3                  3     2           3
     - 6 r  jb_03 u_00  u_01 k_00~  e2bi - 12 jb_00 r  u_00  u_03 k_00~  e2bi

          4      2           3                4      2     2
     + 2 r  k_00~  jb_03 u_00  k_01 e2bi + 4 r  k_00~  u_00  jb_04 k_01 e2bi

          4      4     2
     + 4 r  k_00~  u_00  jb_04 k_01 e2bi

                           3                2
     - 4 j_00 jb_01 jb_00 r  w_02 u_00 k_00~

                           2
     - 4 j_00 jb_00 jb_04 r  u_00 k_00~ k_02

                     2
     - 4 j_00 jb_00 r  u_00 jb_02 k_00~ k_04

                           2     2           2
     - 4 jb_03 jb_00 j_00 r  u_00  b_02 k_00~

                           2                2      3      4
     - 2 jb_00 jb_02 j_00 r  u_00 u_03 k_00~  - 8 r  k_00~  w_03 u_00 k_01

           3                3            3                     3
     + 16 r  u_00 b_13 k_00~  w_00 + 16 r  u_00 b_01 w_03 k_00~

          3           3                     3  2
     + 8 r  b_01 k_00~  u_03 w_00 + 24 k_00~  r  w_00 u_00 b_03

              3  3                     2      3
     + 8 k_00~  r  b_03 u_01 w_00 - 8 r  k_00~  u_00 u_03 b_03

          2      4     2                2                      2
     - 8 r  k_00~  u_00  b_03 k_03 - 2 r  u_00 u_03 jb_02 k_00~

              2  2           3           2           2      3
     - 4 jb_00  r  u_00 k_00~  u_22 - 2 r  jb_02 u_00  k_00~  k_03

          2                             2                 3
     - 4 r  u_00 jb_02 k_00~ k_04 - 12 r  u_00 jb_02 k_00~  k_04

                2           3           2           2           2
     - 8 jb_00 r  u_02 k_00~  k_04 - 4 r  jb_03 u_00  b_02 k_00~

          2           2           4      3                      2
     + 4 r  jb_02 u_00  b_03 k_00~  - 4 r  jb_01 u_00 w_02 k_00~

          3                      4      2                      4
     - 4 r  jb_01 u_00 w_02 k_00~  + 6 r  u_00 u_03 jb_02 k_00~

          2                      4      2
     + 8 r  u_00 u_02 jb_03 k_00~  - 4 r  u_00 jb_04 k_00~ k_02

          2                 3           2     2            3
     + 4 r  u_00 jb_04 k_00~  k_02 + 2 r  u_00  jb_03 k_00~  k_02

                2                4            2     2      3
     + 4 jb_00 r  u_02 u_03 k_00~  - 2 jb_00 r  u_00  k_00~  jb_22

                2                4           2
     + 8 jb_00 r  u_00 u_23 k_00~  + 2 j_00 r  u_00 jb_02 jb_04

               2            3                2           3
     - 8 j_00 r  jb_04 k_00~  u_03 - 4 j_00 r  u_00 k_00~  jb_34

               2     2      3                2  2                2
     - 2 j_00 r  u_00  k_00~  jb_33 - 4 jb_00  r  u_00 j_24 k_00~

        2           2      3           2           3
     - r  jb_03 u_00  k_00~  j_03 - 4 r  u_00 k_00~  j_03 jb_04

          2           3               2           2
     + 4 r  u_00 k_00~  j_04 jb_03 - r  jb_03 u_00  k_00~ j_03

                2           3            2        2      2     2
     + 4 jb_00 r  u_00 k_00~  j_34 + j_00  k_00~ r  jb_03  u_00

              4  2                       2           4
     + 8 k_00~  r  u_03 ub_00 k_02 + 12 r  u_00 k_00~  ub_03 k_02

              3  2                          3  2
     - 8 k_00~  r  b_02 ub_03 u_00 - 8 k_00~  r  b_03 ub_00 u_02

          2                      2      2                      2
     + 2 r  u_00 ub_00 j_33 k_00~  + 4 r  ub_00 u_03 j_03 k_00~

          2                      2           2                 4
     + 2 r  u_00 ub_03 j_03 k_00~  - 4 j_00 r  ub_03 u_03 k_00~

               2                 4           2                 4
     - 4 j_00 r  ub_00 u_33 k_00~  - 4 j_00 r  u_00 ub_33 k_00~

          2                      4      2                      4
     - 2 r  u_00 ub_00 j_33 k_00~  - 4 r  ub_00 u_03 j_03 k_00~

          2                      4      2                       2
     - 6 r  u_00 ub_03 j_03 k_00~  + 4 r  u_00 ub_02 jb_02 k_00~

          2                       2      2                       2
     + 2 r  u_00 ub_00 jb_22 k_00~  + 2 r  ub_00 u_02 jb_02 k_00~

          2                       4      2                       4
     - 4 r  u_00 ub_02 jb_02 k_00~  - 2 r  u_00 ub_00 jb_22 k_00~

          2                       4            2                 4
     - 6 r  ub_00 u_02 jb_02 k_00~  - 4 jb_00 r  u_02 ub_02 k_00~

                2                 4            2                 4
     - 4 jb_00 r  u_00 ub_22 k_00~  - 4 jb_00 r  ub_00 u_22 k_00~

             2                 2       3  2                 2
     + j_00 r  u_00 ub_00 jb_02  + j_00  r  u_00 ub_00 jb_03

          3      4                          3  3
     + 8 r  k_00~  w_02 ub_00 k_01 + 8 k_00~  r  b_02 ub_01 w_00

           3                 3            3                      3
     + 16 r  ub_00 b_12 k_00~  w_00 + 16 r  ub_00 b_01 w_02 k_00~

          3           3                  2                 3
     + 8 r  b_01 k_00~  ub_02 w_00 + 24 r  ub_00 b_02 k_00~  w_00

           2            4                 2      3
     - 12 r  ub_00 k_00~  ub_02 k_02 - 8 r  k_00~  ub_00 ub_02 b_02

          2                       2           2      2      3
     - 2 r  ub_00 ub_02 j_03 k_00~  - 2 j_00 r  ub_00  k_00~  j_33

               2                  4           2                  4
     + 4 j_00 r  ub_02 ub_03 k_00~  + 8 j_00 r  ub_00 ub_23 k_00~

              3  2                      2
     + 4 k_00~  r  j_04 ub_00 k_03 - 4 r  ub_00 j_04 k_00~ k_03

          2           2           2      2           2           4
     - 4 r  j_02 ub_00  b_03 k_00~  + 4 r  j_03 ub_00  b_02 k_00~

          3                      2      3                      4
     - 4 r  j_01 ub_00 w_03 k_00~  - 4 r  j_01 ub_00 w_03 k_00~

          2                       4      2                       4
     + 8 r  ub_00 ub_03 j_02 k_00~  + 6 r  ub_00 ub_02 j_03 k_00~

             2  2            3                 2
     - 4 j_00  r  ub_00 k_00~  ub_33 - 2 j_00 r  ub_00 j_03 jb_04

             3  2                             2            3
     + 2 j_00  r  ub_00 jb_03 jb_04 + 4 j_00 r  ub_00 k_00~  jb_24

               2      3                     2  2                  2
     + 8 j_00 r  k_00~  ub_02 jb_04 - 4 j_00  r  ub_00 jb_34 k_00~

        2           2      3            2            3
     - r  j_02 ub_00  k_00~  jb_02 + 4 r  ub_00 k_00~  j_02 jb_04

          2            3               2           2
     - 4 r  ub_00 k_00~  j_04 jb_02 - r  j_02 ub_00  k_00~ jb_02

           2        2      2      2            2            3
     + j_00  k_00~ r  jb_02  ub_00  - 4 jb_00 r  ub_00 k_00~  j_24

                2      2      3              2  2                  2
     - 2 jb_00 r  ub_00  k_00~  j_22 - 4 j_00  r  ub_03 jb_04 k_00~

          2                 4           2                 4
     + 4 r  ub_00 u_02 k_00~  k_03 + 8 r  u_00 ub_02 k_00~  k_03

                           2
     - 4 jb_00 jb_02 j_00 r  u_00 ub_00 k_00~ k_02

                    3  4
     - 16 j_00 k_00~  r  b_01 ub_00 ub_01 e2bi

                     3  4                           2           3
     - 16 jb_00 k_00~  r  b_01 u_00 u_01 e2bi + 32 r  b_14 k_00~

              3  2     2           3              2      3
     - 8 k_00~  r  k_04  + 32 k_00~  r b_04 - 40 r  k_00~  w_01

          2      3                5  2      2          5  2     2
     + 8 r  k_00~  ub_24 - 2 k_00~  r  ub_02  - 2 k_00~  r  u_03

              3  2      2       2      3               3  2     2
     + 4 k_00~  r  ub_02  - 24 r  k_00~  w_04 + 4 k_00~  r  u_03

          3      3            2           3
     - 8 r  k_00~  w_11 - 16 r  b_11 k_00~

              5  6                           2
     + 8 k_00~  r  u_00 ub_01 ub_00 u_01 e2bi

              3  6                           2
     - 4 k_00~  r  u_00 ub_01 ub_00 u_01 e2bi

               6      2                 4     2
     + 4 j_00 r  ub_00  u_01 ub_01 k_00~  e2bi

               6           2            4     2
     + 4 j_00 r  u_00 ub_01  ub_00 k_00~  e2bi

                6           2           4     2
     + 4 jb_00 r  ub_00 u_01  u_00 k_00~  e2bi

                6     2                 4     2            4     2      3
     + 4 jb_00 r  u_00  ub_01 u_01 k_00~  e2bi  + 4 jb_00 r  u_01  k_00~  e2bi

               4      2      3            3                 4
     + 4 j_00 r  ub_01  k_00~  e2bi + 32 r  u_00 ub_01 k_00~  e2bi

           3                 4           4                 4
     + 32 r  ub_00 u_01 k_00~  e2bi + 8 r  u_01 ub_01 k_00~  e2bi

          4                 4           4                 4
     + 8 r  u_00 ub_11 k_00~  e2bi + 8 r  ub_00 u_11 k_00~  e2bi

               4                  3           4                       3
     + 8 j_00 r  ub_00 ub_11 k_00~  e2bi + 8 r  j_01 ub_00 ub_01 k_00~  e2bi

          4                 3                4                 3
     + 8 r  u_01 ub_00 k_00~  k_01 e2bi + 8 r  u_00 ub_01 k_00~  k_01 e2bi

           4                      4            4                      4
     - 16 r  b_01 u_00 ub_01 k_00~  e2bi - 16 r  b_01 ub_00 u_01 k_00~  e2bi

                         4                   3
     - 32 b_03 b_02 k_00~  e2b - 8 b_03 k_00~  k_02 e2b

                   3                        2      3
     - 8 b_02 k_00~  k_03 e2b + 16 j_00 b_03  k_00~  e2b

                   3                        3
     + 8 j_00 k_00~  b_33 e2b + 8 b_03 k_00~  j_03 e2b

                    2      3                    3
     + 16 jb_00 b_02  k_00~  e2b + 8 jb_00 k_00~  b_22 e2b

                   3                   4      3           2
     + 8 b_02 k_00~  jb_02 e2b + j_00 r  k_00~  u_00 ub_00  jb_03 j_01 e2bi

             4                 2
     + j_00 r  k_00~ u_00 ub_00  jb_03 j_01 e2bi

          4      4      2                     4      2      3
     - 4 r  k_00~  ub_00  j_04 k_01 e2bi + 2 r  k_00~  ub_00  j_02 k_01 e2bi

          4      4      3                          4      2      3
     - 2 r  k_00~  ub_00  j_02 k_01 e2bi + 8 j_00 r  ub_00  k_00~  w_01 e2bi

                3      2      3                     5      2      3
     + 24 j_00 r  ub_00  k_00~  w_00 e2bi + 4 j_00 r  ub_01  k_00~  w_00 e2bi

           4      2           3                5      2           3
     + 16 r  ub_00  j_01 k_00~  w_00 e2bi + 4 r  ub_00  j_11 k_00~  w_00 e2bi

          5      2           3                    5  6     2      2     2
     + 4 r  ub_00  j_01 k_00~  w_01 e2bi + 2 k_00~  r  u_00  ub_01  e2bi

              5  6      2     2     2      4      4           3
     + 2 k_00~  r  ub_00  u_01  e2bi  + 2 r  k_00~  jb_03 u_00  k_01 e2bi

                    3     2  4     2                 4      2     2
     + 4 jb_00 k_00~  k_01  r  u_00  e2bi + 4 jb_01 r  k_00~  u_00  k_04 e2bi

          4      4     2                      5     2            3
     + 4 r  k_00~  u_00  jb_01 k_04 e2bi + 4 r  u_00  jb_11 k_00~  w_00 e2bi

                4     2      3                      5     2      3
     + 8 jb_00 r  u_00  k_00~  w_01 e2bi + 4 jb_00 r  u_01  k_00~  w_00 e2bi

           4     2            3                5     2            3
     + 16 r  u_00  jb_01 k_00~  w_00 e2bi + 4 r  u_00  jb_01 k_00~  w_01 e2bi

                 3     2      3                     4      3     2      2
     + 24 jb_00 r  u_00  k_00~  w_00 e2bi + 3 j_00 r  k_00~  u_00  jb_01  e2bi

          4     2            3                3     2            3
     - 4 r  u_00  ub_01 k_00~  k_03 e2bi - 8 r  u_00  ub_00 k_00~  k_03 e2bi

              4     2  4                          2     2  4
     + 8 k_00~  k_01  r  u_00 ub_00 e2bi - 8 k_00~  k_01  r  u_00 ub_00 e2bi

          3           2      3                4           2      3
     - 8 r  u_00 ub_00  k_00~  k_02 e2bi - 4 r  u_01 ub_00  k_00~  k_02 e2bi

           3                 3                4     2            5
     + 16 r  u_00 ub_00 k_00~  k_01 e2bi + 4 r  u_00  ub_03 k_00~  k_01 e2bi

          4      2           3                4     2            3
     - 4 r  ub_00  u_02 k_00~  k_01 e2bi - 4 r  u_00  ub_03 k_00~  k_01 e2bi

          4      2           5                4                      4
     - 4 r  ub_00  u_02 k_00~  k_01 e2bi - 8 r  u_00 ub_01 u_03 k_00~  e2bi

          4                      4           4                      4
     - 4 r  u_01 ub_00 u_03 k_00~  e2bi - 8 r  u_00 ub_00 u_13 k_00~  e2bi

          4                       4           4                      4
     - 4 r  ub_00 u_02 ub_01 k_00~  e2bi - 4 r  u_00 ub_03 u_01 k_00~  e2bi

           3                      4           4                       4
     - 16 r  u_00 ub_00 u_03 k_00~  e2bi - 8 r  ub_00 u_00 ub_12 k_00~  e2bi

           3                       4           4                       4
     - 16 r  ub_00 u_00 ub_02 k_00~  e2bi - 4 r  ub_01 u_00 ub_02 k_00~  e2bi

          4                       4            4                      4
     - 8 r  ub_00 u_01 ub_02 k_00~  e2bi + 16 r  b_04 ub_01 u_00 k_00~  e2bi

           4                      4           4     2                 4
     + 16 r  b_04 ub_00 u_01 k_00~  e2bi + 8 r  u_00  b_03 ub_01 k_00~  e2bi

          4      2                4           4                 3
     + 8 r  ub_00  b_02 u_01 k_00~  e2bi - 8 r  u_00 ub_01 k_00~  k_04 e2bi

          4                 3                 3                 3
     - 8 r  u_01 ub_00 k_00~  k_04 e2bi - 16 r  u_00 ub_00 k_00~  k_04 e2bi

           3                      4            4                      4
     + 48 r  u_00 ub_00 w_00 k_00~  e2bi + 40 r  u_00 ub_01 w_00 k_00~  e2bi

           4                      4            4                      4
     + 40 r  ub_00 u_01 w_00 k_00~  e2bi + 16 r  u_00 ub_00 w_01 k_00~  e2bi

          5                      4           5                      4
     + 8 r  u_01 ub_01 w_00 k_00~  e2bi + 8 r  u_00 ub_11 w_00 k_00~  e2bi

               3      2      3                3                2      3
     - 4 j_00 r  ub_00  k_00~  u_03 e2bi - 4 r  u_00 j_03 ub_00  k_00~  e2bi

          4                2      3           4                2      3
     - 2 r  u_01 j_03 ub_00  k_00~  e2bi - 4 r  u_00 j_13 ub_00  k_00~  e2bi

              5  4           2                      3     2      3
     + 2 k_00~  r  j_01 ub_00  u_03 e2bi - 4 jb_00 r  u_00  k_00~  ub_02 e2bi

          4                 2      3           3                 2      3
     - 2 r  ub_01 jb_02 u_00  k_00~  e2bi - 4 r  ub_00 jb_02 u_00  k_00~  e2bi

          4                 2      3               5  4                 2
     - 4 r  ub_00 jb_12 u_00  k_00~  e2bi + 2 k_00~  r  jb_01 ub_02 u_00  e2bi

             2  4                 2           4
     - 4 j_00  r  u_00 ub_00 jb_01  e2bi + 4 r  u_00 ub_00 j_01 jb_01 e2bi

          4                                 4
     - 4 r  u_00 ub_00 j_01 jb_04 e2bi - 4 r  u_00 ub_00 j_04 jb_01 e2bi

          4     2                            4     2
     - 2 r  u_00  ub_00 j_01 jb_03 e2bi - 2 r  u_00  ub_00 j_03 jb_01 e2bi

          4           2                      4           2
     - 2 r  u_00 ub_00  j_01 jb_02 e2bi - 2 r  u_00 ub_00  j_02 jb_01 e2bi

               4      4      2                     4      2      2
     + 2 j_01 r  k_00~  ub_00  k_01 e2bi - 2 j_01 r  k_00~  ub_00  k_01 e2bi

               4      2            3
     - 8 j_00 r  ub_00  ub_12 k_00~  e2bi

                3      2            3                4                  3
     - 12 j_00 r  ub_00  ub_02 k_00~  e2bi - 8 j_00 r  ub_00 ub_14 k_00~  e2bi

          4           2            3           4                       3
     - 6 r  j_02 ub_00  ub_01 k_00~  e2bi - 8 r  j_04 ub_00 ub_01 k_00~  e2bi

          4      2                 3           4      2                 5
     - 4 r  ub_00  j_01 ub_02 k_00~  e2bi - 2 r  ub_00  j_01 ub_02 k_00~  e2bi

          4      2      2                         3  2
     + 4 r  k_00~  ub_00  j_04 k_01 e2bi + 8 k_00~  r  b_02 ub_01

           2                 3           3
     + 16 r  ub_00 b_12 k_00~  + 16 k_00~  r ub_00 b_02

           4           3     2       3           3
     - 16 r  b_11 k_00~  w_00  + 32 r  b_14 k_00~  w_00

               3  2                     3  3          2
     + 48 k_00~  r  b_04 w_00 - 80 k_00~  r  b_01 w_00

          4      3                     3  3
     - 8 r  k_00~  w_00 w_11 - 48 k_00~  r  w_00 w_01

             2        2      2            2
     - 4 j_00  k_00~ r  jb_04  + 4 k_00~ r  jb_04 j_04

              3  2                     4  2
     + 4 k_00~  r  jb_04 j_04 + 8 k_00~  r  u_03 k_04

          2     2      3     2       2           3
     + 2 r  u_00  k_00~  k_03  - 16 r  b_04 k_00~  u_03

           2           3           2           3
     - 16 r  u_00 k_00~  b_34 + 8 r  b_01 k_00~  u_03

              3  2     2     2      3           3           2      3
     + 8 k_00~  r  u_00  b_03  + 8 r  u_00 k_00~  w_13 + 4 r  k_00~  u_03 w_00

              3  2                    3  3                3      3
     + 4 k_00~  r  u_00 w_03 - 4 k_00~  r  u_01 w_03 + 4 r  k_00~  u_03 w_01

          2           3           2           5
     + 4 r  u_00 k_00~  u_33 - 4 r  u_00 k_00~  u_33

              2  2     2      3      2                 2
     - 2 jb_00  r  u_02  k_00~  + 4 r  u_00 jb_24 k_00~

          2                 2      2                 4
     + 4 r  jb_04 u_02 k_00~  + 4 r  u_00 jb_24 k_00~

          2                 4      2     2            4
     + 4 r  jb_04 u_02 k_00~  + 4 r  u_00  jb_23 k_00~

              3  2      2     2          4  2
     + 2 k_00~  r  ub_00  k_02  - 8 k_00~  r  ub_02 k_04

          2           3                3  2      2     2
     + 8 r  b_01 k_00~  ub_02 + 8 k_00~  r  ub_00  b_02

           2           3             2            3
     - 16 r  b_04 k_00~  ub_02 - 16 r  ub_00 k_00~  b_24

          3            3               3  2
     + 8 r  ub_00 k_00~  w_12 + 4 k_00~  r  ub_00 w_02

          2      3                 3      3
     + 4 r  k_00~  ub_02 w_00 + 4 r  k_00~  ub_02 w_01

              3  3                 2            3
     - 4 k_00~  r  ub_01 w_02 + 4 r  ub_00 k_00~  ub_22

          2            5            2                 2
     - 4 r  ub_00 k_00~  ub_22 + 4 r  ub_00 j_34 k_00~

          2                 2         2  2      2      3
     + 4 r  j_04 ub_03 k_00~  - 2 j_00  r  ub_03  k_00~

          2                 4      2                 4
     + 4 r  ub_00 j_34 k_00~  + 4 r  j_04 ub_03 k_00~

          2      2           4      2            3
     + 4 r  ub_00  j_23 k_00~  + 4 r  ub_03 k_00~  u_02

          2            5           2           5
     + 4 r  ub_03 k_00~  u_02 + 4 r  u_03 k_00~  ub_02

          2            5           2           5
     + 8 r  ub_00 k_00~  u_23 + 8 r  u_00 k_00~  ub_23

               3  4                                    2  2
     - 16 k_00~  r  b_01 w_00 w_01 + 8 j_00 jb_04 k_00~  r  k_04

          2                4              4            3
     - 4 r  u_03 u_00 k_00~  k_03 + j_00 r  k_00~ ub_00  jb_02 j_01 e2bi

             5           2           2
     + j_00 r  k_00~ u_00  w_00 jb_01  e2bi

           2            2  4           2
     + j_00  jb_00 jb_01  r  k_00~ u_00  e2bi

           3  5            2           2
     + j_00  r  k_00~ ub_00  w_00 jb_01  e2bi

             4      3      3
     + j_00 r  k_00~  ub_00  jb_02 j_01 e2bi

               4     2                  4
     - 4 j_00 r  u_00  ub_03 jb_01 k_00~  e2bi

               4                       2
     + 4 j_00 r  u_00 ub_00 jb_11 k_00~  e2bi

                4     2                 2
     - 4 jb_00 r  u_00  ub_00 j_13 k_00~  e2bi

                4           2           2
     - 4 jb_00 r  u_00 ub_00  j_12 k_00~  e2bi

                4                      2
     + 4 jb_00 r  u_00 ub_00 j_11 k_00~  e2bi

                4                      2
     - 8 jb_00 r  u_00 ub_00 j_14 k_00~  e2bi

             2  4                 2      2
     + 4 j_00  r  u_00 ub_00 jb_01  k_00~  e2bi

             2  4      3      2
     - 2 j_00  r  k_00~  ub_00  u_03 jb_01 e2bi

                4                  3
     + 40 j_00 r  ub_00 ub_01 k_00~  w_00 e2bi

               5                  3
     + 8 j_00 r  ub_00 ub_11 k_00~  w_00 e2bi

          5                       3
     + 8 r  j_01 ub_00 ub_01 k_00~  w_00 e2bi

               5      4      2
     + 2 j_01 r  k_00~  ub_00  w_00 k_01 e2bi

               5      2      2
     - 2 j_01 r  k_00~  ub_00  w_00 k_01 e2bi

               4      2                 4
     + 2 j_00 r  ub_00  ub_03 j_01 k_00~  e2bi

               4                        3
     - 8 j_00 r  ub_00 ub_02 ub_01 k_00~  e2bi

                   3  4      2
     + 8 j_00 k_00~  r  ub_00  b_02 ub_01 e2bi

                    3  4
     + 16 j_00 k_00~  r  b_04 ub_00 ub_01 e2bi

               4      2                 2
     + 2 j_00 r  ub_00  ub_03 j_01 k_00~  e2bi

               4      3      2
     + 4 j_00 r  k_00~  ub_00  j_04 jb_01 e2bi

             4            2
     - j_00 r  k_00~ ub_00  jb_01 j_01 e2bi

               4      3      2
     + 2 j_00 r  k_00~  ub_00  jb_04 j_01 e2bi

               4            2
     + 2 j_00 r  k_00~ ub_00  jb_04 j_01 e2bi

               4      3           3
     + 2 j_00 r  k_00~  j_02 ub_00  jb_01 e2bi

             3  4            2
     - 2 j_00  r  k_00~ ub_00  jb_04 jb_01 e2bi

           3  4            3
     - j_00  r  k_00~ ub_00  jb_02 jb_01 e2bi

             3  4      2                  2
     - 2 j_00  r  ub_00  ub_03 jb_01 k_00~  e2bi

               4      3      2
     - 3 j_00 r  k_00~  ub_00  jb_01 j_01 e2bi

             2  4      3      2
     + 2 j_00  r  k_00~  ub_00  ub_02 jb_01 e2bi

          4                      3
     - 8 r  u_00 ub_00 u_01 k_00~  k_03 e2bi

          4     2            4
     - 8 r  u_00  ub_00 k_00~  k_01 k_03 e2bi

          4     2            2
     + 8 r  u_00  ub_00 k_00~  k_01 k_03 e2bi

          4                            4
     + 8 r  ub_00 b_02 u_00 ub_01 k_00~  e2bi

          4                           4
     + 8 r  u_00 b_03 ub_00 u_01 k_00~  e2bi

           4                 2
     + 16 r  u_00 ub_00 k_00~  k_01 k_04 e2bi

           5                           4
     - 16 r  b_01 w_00 ub_00 u_01 k_00~  e2bi

           5                           4
     - 16 r  b_01 w_00 u_00 ub_01 k_00~  e2bi

          5                      3
     + 8 r  u_00 ub_00 w_01 k_00~  k_01 e2bi

          5                      3
     + 8 r  u_01 ub_00 w_00 k_00~  k_01 e2bi

          5                      3
     + 8 r  jb_01 u_00 u_01 k_00~  w_00 e2bi

                    3     2  5     2
     + 4 jb_00 k_00~  k_01  r  u_00  w_00 e2bi

                           4      3     2
     - 2 j_00 jb_01 jb_00 r  k_00~  u_00  u_03 e2bi

                   2        4     2           2
     + 2 j_00 jb_00  jb_01 r  u_00  u_02 k_00~  e2bi

                           4      2     3
     + 2 j_00 jb_00 jb_01 r  k_00~  u_00  k_03 e2bi

                           4      2     3
     + 2 jb_03 jb_00 j_00 r  k_00~  u_00  k_01 e2bi

                4      3     2
     - 4 jb_00 r  k_00~  u_00  ub_00 k_01 k_02 e2bi

                     4
     - 8 j_00 jb_01 r  u_00 ub_00 k_00~ k_04 e2bi

                           5      2     2
     - 4 j_00 jb_01 jb_00 r  k_00~  u_00  w_00 k_01 e2bi

               5      3      2
     - 3 j_00 r  k_00~  ub_00  w_00 j_01 jb_01 e2bi

             5            2
     - j_00 r  k_00~ ub_00  w_00 j_01 jb_01 e2bi

                    3  4
     + 8 jb_00 k_00~  r  ub_00 b_02 u_00 u_01 e2bi

                     4                 3
     + 8 j_00 jb_01 r  u_00 ub_00 k_00~  k_04 e2bi

          4                 4            2                 4
     - 8 r  u_00 ub_14 k_00~  e2bi + 16 r  u_00 ub_00 k_00~  e2bi

          3      2           4
     - 8 r  ub_00  u_02 k_00~  e2bi

                   3  4
     + 8 j_00 k_00~  r  u_00 b_03 ub_00 ub_01 e2bi

                    3  5
     - 16 j_00 k_00~  r  b_01 w_00 ub_00 ub_01 e2bi

                     3  5
     - 16 jb_00 k_00~  r  b_01 w_00 u_00 u_01 e2bi

                           4      2     2
     + 4 j_00 jb_00 jb_01 r  k_00~  u_00  k_04 e2bi

        4           3           2
     - r  k_00~ u_00  jb_01 j_00  jb_00 jb_03 e2bi

                           4      2     2
     + 4 j_00 jb_00 jb_04 r  k_00~  u_00  k_01 e2bi

             2              4           2
     - 2 j_00  jb_00 jb_04 r  k_00~ u_00  jb_01 e2bi

                           4      2     2
     - 4 j_00 jb_01 jb_00 r  k_00~  u_00  k_01 e2bi

                2     2      3           4     2            3
     + 8 jb_00 r  u_00  k_00~  e2bi + 4 r  u_00  jb_11 k_00~  e2bi

          3     2            3           4           2      3
     + 8 r  u_00  jb_01 k_00~  e2bi - 8 r  jb_14 u_00  k_00~  e2bi

          3           3      3           3           2      3
     - 4 r  jb_03 u_00  k_00~  e2bi - 8 r  jb_04 u_00  k_00~  e2bi

          4           3      3           3     2            4
     - 4 r  jb_13 u_00  k_00~  e2bi - 8 r  u_00  ub_03 k_00~  e2bi

          4      2           4           4     2            4
     - 8 r  ub_00  u_12 k_00~  e2bi - 8 r  u_00  ub_13 k_00~  e2bi

               2      2      3           3      2           3
     + 8 j_00 r  ub_00  k_00~  e2bi + 8 r  ub_00  j_01 k_00~  e2bi

          4      2           3           4           3      3
     + 4 r  ub_00  j_11 k_00~  e2bi - 4 r  j_12 ub_00  k_00~  e2bi

          3           3      3           3           2      3
     - 4 r  j_02 ub_00  k_00~  e2bi - 8 r  j_04 ub_00  k_00~  e2bi

          4           2      3           4                 4
     - 8 r  j_14 ub_00  k_00~  e2bi - 8 r  ub_00 u_14 k_00~  e2bi

               2           2      3                          2  2      2
     - 4 j_00 r  j_03 ub_00  k_00~  b_03 - 2 j_00 jb_02 k_00~  r  ub_00  k_02

               2                  3                 2                       2
     + 4 j_00 r  ub_00 ub_02 k_00~  jb_02 - 6 j_00 r  ub_00 j_03 jb_04 k_00~

             2           2            2         2           2            2
     + j_00 r  j_02 ub_00  jb_03 k_00~  - j_00 r  j_03 ub_00  jb_02 k_00~

               2      3      2
     - 4 j_00 r  k_00~  ub_00  jb_02 b_02

             2  2      2                 2           3      3
     + 4 j_00  r  ub_00  jb_02 b_03 k_00~  - 8 j_00 r  k_00~  w_02 ub_00 jb_01

             2  3                       2
     + 4 j_00  r  jb_01 ub_00 w_03 k_00~

             2  2                        2      4                      3
     + 2 j_00  r  ub_00 ub_02 jb_03 k_00~  + 8 r  jb_01 u_00 u_01 k_00~  e2bi

                 3                3                 4                3
     + 32 jb_00 r  u_00 u_01 k_00~  e2bi + 8 jb_00 r  u_00 u_11 k_00~  e2bi

                3                  3
     + 32 j_00 r  ub_00 ub_01 k_00~  e2bi

           2            2  5           2
     + j_00  jb_00 jb_01  r  k_00~ u_00  w_00 e2bi

          5                      4              4           2      2
     + 8 r  ub_00 u_11 w_00 k_00~  e2bi + j_00 r  k_00~ u_00  jb_01  e2bi

           4                      3
     + 32 r  u_00 ub_00 w_00 k_00~  k_01 e2bi

              2     2  5
     - 8 k_00~  k_01  r  u_00 ub_00 w_00 e2bi

              4     2  5
     + 8 k_00~  k_01  r  u_00 ub_00 w_00 e2bi

          4                       3
     - 8 r  u_00 ub_00 ub_01 k_00~  k_02 e2bi

          4           2      4
     - 8 r  u_00 ub_00  k_00~  k_01 k_02 e2bi

          4           2      2
     + 8 r  u_00 ub_00  k_00~  k_01 k_02 e2bi

          4                      5
     + 8 r  u_00 ub_00 u_03 k_00~  k_01 e2bi

          4                       5
     - 8 r  ub_00 u_00 ub_02 k_00~  k_01 e2bi

          4                      3
     - 4 r  u_00 ub_00 u_03 k_00~  k_01 e2bi

          4                       3
     - 4 r  ub_00 u_00 ub_02 k_00~  k_01 e2bi

           4                 4
     - 16 r  u_00 ub_00 k_00~  k_01 k_04 e2bi

               3                       3
     - 8 j_00 r  u_00 ub_00 ub_03 k_00~  e2bi

               4                       3
     - 8 j_00 r  u_00 ub_00 ub_13 k_00~  e2bi

               4                       3
     - 4 j_00 r  u_00 ub_01 ub_03 k_00~  e2bi

          4                            5
     + 4 r  u_00 ub_00 j_01 ub_03 k_00~  e2bi

          4                            3
     - 4 r  u_00 ub_00 j_01 ub_03 k_00~  e2bi

               4                  3
     - 4 j_00 r  ub_00 ub_01 k_00~  u_03 e2bi

          4                            3
     - 4 r  u_00 j_03 ub_00 ub_01 k_00~  e2bi

          4      2           2
     + 2 r  k_00~  u_00 ub_00  j_03 k_01 e2bi

          4      4           2
     - 2 r  k_00~  u_00 ub_00  j_03 k_01 e2bi

          4                            5
     + 4 r  ub_00 u_00 jb_01 u_02 k_00~  e2bi

          4                            3
     - 4 r  ub_00 u_00 jb_01 u_02 k_00~  e2bi

                4      4     2
     + 2 jb_01 r  k_00~  u_00  ub_00 k_02 e2bi

          4                            3
     - 4 r  ub_00 jb_02 u_00 u_01 k_00~  e2bi

                4                      3
     - 8 jb_00 r  ub_00 u_00 u_12 k_00~  e2bi

                4      2     2
     + 2 jb_01 r  k_00~  u_00  ub_00 k_02 e2bi

                4      4     2
     - 4 jb_00 r  k_00~  u_00  ub_02 k_01 e2bi

                4                3
     - 4 jb_00 r  u_00 u_01 k_00~  ub_02 e2bi

                3                      3
     - 8 jb_00 r  ub_00 u_00 u_02 k_00~  e2bi

                4                      3
     - 4 jb_00 r  ub_00 u_01 u_02 k_00~  e2bi

          4      2     2
     + 2 r  k_00~  u_00  ub_00 jb_02 k_01 e2bi

          4      4     2
     + 2 r  k_00~  u_00  ub_00 jb_02 k_01 e2bi

               4                       2
     - 8 j_00 r  u_00 ub_00 jb_14 k_00~  e2bi

          5
     + 4 r  u_00 ub_00 w_00 j_01 jb_01 e2bi

             2  5                      2
     - 4 j_00  r  u_00 ub_00 w_00 jb_01  e2bi

          4                            4
     - 4 r  u_00 ub_00 j_01 jb_01 k_00~  e2bi

          4                            4
     + 4 r  u_00 ub_00 j_01 jb_04 k_00~  e2bi

          4                            4
     + 4 r  u_00 ub_00 j_04 jb_01 k_00~  e2bi

          4     2                       4
     + 2 r  u_00  ub_00 j_01 jb_03 k_00~  e2bi

          4     2                       4
     + 2 r  u_00  ub_00 j_03 jb_01 k_00~  e2bi

          4           2                 4
     + 2 r  u_00 ub_00  j_01 jb_02 k_00~  e2bi

          4           2                 4
     + 2 r  u_00 ub_00  j_02 jb_01 k_00~  e2bi

             2  4     2
     + 4 j_00  r  u_00  ub_00 jb_01 jb_03 e2bi

             2  4
     + 8 j_00  r  u_00 ub_00 jb_01 jb_04 e2bi

             2  4           2
     + 4 j_00  r  u_00 ub_00  jb_01 jb_02 e2bi

               4     2                  2
     - 4 j_00 r  u_00  ub_00 jb_13 k_00~  e2bi

               4           2            2
     - 4 j_00 r  u_00 ub_00  jb_12 k_00~  e2bi

               4      2                 4            3           3
     + 4 j_00 r  ub_00  u_02 jb_01 k_00~  e2bi - 32 r  b_11 k_00~  w_00

               3  3                      3  2
     - 16 k_00~  r  b_01 w_01 - 112 k_00~  r  b_01 w_00

           2                3          3  2                     3
     + 16 r  u_00 b_13 k_00~  + 8 k_00~  r  b_03 u_01 + 16 k_00~  r u_00 b_03

              2      3  6     2     2     2
     + 2 jb_00  k_00~  r  u_00  u_01  e2bi

             2      3  6      2      2     2
     + 2 j_00  k_00~  r  ub_00  ub_01  e2bi

           3  4                 2
     - j_00  r  k_00~ u_00 ub_00  jb_03 jb_01 e2bi

               4      3     2
     - 3 j_00 r  k_00~  u_00  ub_00 jb_02 jb_01 e2bi

               4      3           2
     + 2 j_00 r  k_00~  u_00 ub_00  j_03 jb_01 e2bi

                     4                 3
     + 8 j_00 jb_04 r  u_00 ub_00 k_00~  k_01 e2bi

             2  4           2                  2
     - 4 j_00  r  u_00 ub_00  jb_01 jb_02 k_00~  e2bi

             2  4      3
     - 4 j_00  r  k_00~  u_00 ub_03 ub_00 jb_01 e2bi

             2  4     2                        2
     - 4 j_00  r  u_00  ub_00 jb_01 jb_03 k_00~  e2bi

             2  4                             2
     - 8 j_00  r  u_00 ub_00 jb_01 jb_04 k_00~  e2bi

             4           2
     - j_00 r  k_00~ u_00  ub_00 jb_02 jb_01 e2bi

                     4
     - 8 j_00 jb_04 r  u_00 ub_00 k_00~ k_01 e2bi

                     4           2      3
     + 4 j_00 jb_01 r  u_00 ub_00  k_00~  k_02 e2bi

                     4           2
     - 4 j_00 jb_01 r  u_00 ub_00  k_00~ k_02 e2bi

                     4           2      3
     + 4 j_00 jb_02 r  u_00 ub_00  k_00~  k_01 e2bi

                     4           2
     - 4 j_00 jb_02 r  u_00 ub_00  k_00~ k_01 e2bi

                           4      2     2
     + 2 jb_00 jb_02 j_00 r  k_00~  u_00  ub_00 k_01 e2bi

                           4      2     2
     + 2 j_00 jb_00 jb_01 r  k_00~  u_00  ub_00 k_02 e2bi

                           4      3
     + 4 j_00 jb_01 jb_00 r  k_00~  ub_00 u_02 u_00 e2bi

                           4      3     2
     + 2 j_00 jb_01 jb_00 r  k_00~  u_00  ub_02 e2bi

                     4
     + 8 j_00 jb_01 r  u_00 ub_00 k_00~ k_01 e2bi

                     4                 3                           4        /
     - 8 j_00 jb_01 r  u_00 ub_00 k_00~  k_01 e2bi - 8 r w_23 k_00~  e2b)  /
                                                                          /

             3  2
    (16 k_00~  r )

> R[1,4];
         3                  3                       4
(16 k_00~  r w_00 + 32 k_00~  r b_01 + 16 b_23 k_00~  e2b

                   3  4
     + 8 j_00 k_00~  r  b_01 ub_00 ub_01 e2bi

                    3  4                           2           3
     + 8 jb_00 k_00~  r  b_01 u_00 u_01 e2bi - 32 r  b_14 k_00~

              3  2                  3            2      3
     - 4 k_00~  r  ub_12 - 8 r k_00~  u_03 + 40 r  k_00~  w_01

                3            3      3            2           3
     - 8 r k_00~  ub_02 + 8 r  k_00~  w_11 + 16 r  b_11 k_00~

                4     2      3                4      2      3
     - 4 jb_00 r  u_01  k_00~  e2bi - 4 j_00 r  ub_01  k_00~  e2bi

           3                 4            3                 4
     - 16 r  u_00 ub_01 k_00~  e2bi - 16 r  ub_00 u_01 k_00~  e2bi

          4                 4           4                 4
     - 8 r  u_01 ub_01 k_00~  e2bi - 4 r  u_00 ub_11 k_00~  e2bi

          4                 4                4                  3
     - 4 r  ub_00 u_11 k_00~  e2bi - 4 j_00 r  ub_00 ub_11 k_00~  e2bi

          4                       3           4                 3
     - 4 r  j_01 ub_00 ub_01 k_00~  e2bi - 4 r  u_01 ub_00 k_00~  k_01 e2bi

          4                 3                4                      4
     - 4 r  u_00 ub_01 k_00~  k_01 e2bi + 8 r  b_01 u_00 ub_01 k_00~  e2bi

          4                      4                          4
     + 8 r  b_01 ub_00 u_01 k_00~  e2bi + 32 b_03 b_02 k_00~  e2b

                   3                        3
     + 8 b_03 k_00~  k_02 e2b + 8 b_02 k_00~  k_03 e2b

                   2      3                   3
     - 16 j_00 b_03  k_00~  e2b - 8 j_00 k_00~  b_33 e2b

                   3                         2      3
     - 8 b_03 k_00~  j_03 e2b - 16 jb_00 b_02  k_00~  e2b

                    3                        3
     - 8 jb_00 k_00~  b_22 e2b - 8 b_02 k_00~  jb_02 e2b

          2                 2      2                 4
     - 2 r  jb_01 u_02 k_00~  - 2 r  u_00 jb_12 k_00~

          2                 4          4  2
     - 2 r  jb_01 u_02 k_00~  + 4 k_00~  r  ub_02 k_01

              3  2                 2                 3
     - 8 k_00~  r  b_02 ub_01 - 8 r  ub_00 b_12 k_00~

               3                   2                 2
     - 16 k_00~  r ub_00 b_02 - 2 r  ub_00 j_13 k_00~

          2                 2      2                 4
     - 2 r  j_01 ub_03 k_00~  - 2 r  ub_00 j_13 k_00~

          2                 4         2        2
     - 2 r  j_01 ub_03 k_00~  + 4 j_00  k_00~ r  jb_01 jb_04

              2  2                          2  2
     - 4 k_00~  r  j_00 jb_01 k_04 - 4 k_00~  r  k_01 j_00 jb_04

          2                 3           2
     + 6 r  u_00 jb_02 k_00~  k_01 + 2 r  u_00 jb_02 k_00~ k_01

                2           3           2
     + 4 jb_00 r  u_02 k_00~  k_01 + 2 r  u_00 jb_01 k_00~ k_02

          2                 3         2
     - 2 r  u_00 jb_01 k_00~  k_02 - r  u_00 jb_01 jb_02 j_00

          2           3                 2           3
     - 2 r  u_00 k_00~  j_01 jb_03 + 2 r  u_00 k_00~  j_03 jb_01

              2  2                2               3  2
     + 2 jb_00  r  u_00 j_12 k_00~  + 4 j_00 k_00~  r  jb_01 u_03

               2           3                  2           3
     + 2 j_00 r  u_00 k_00~  jb_13 - 2 jb_00 r  u_00 k_00~  j_13

          2                 3           2
     - 2 r  ub_00 j_03 k_00~  k_01 + 2 r  ub_00 j_03 k_00~ k_01

           3  2                      2
     - j_00  r  ub_00 jb_01 jb_03 + r  ub_00 j_01 jb_03 j_00

          2            3                 2            3
     + 2 r  ub_00 k_00~  j_01 jb_02 - 2 r  ub_00 k_00~  j_02 jb_01

             2  2                  2         2  2                  2
     + 2 j_00  r  jb_01 ub_03 k_00~  + 2 j_00  r  ub_00 jb_13 k_00~

                   3  2                       2            3
     - 4 j_00 k_00~  r  jb_01 ub_02 - 2 j_00 r  ub_00 k_00~  jb_12

                2            3           2
     + 2 jb_00 r  ub_00 k_00~  j_12 + 2 r  u_00 k_00~ k_01 j_00 jb_02 jb_00

                2
     + 2 k_00~ r  j_00 jb_01 jb_00 u_00 k_02

                2           2              2                2
     - 4 jb_00 r  u_00 k_00~  k_01 k_02 - r  u_00 jb_01 j_00  jb_02 jb_00

              2  2                                 2                       2
     - 2 k_00~  r  j_00 jb_01 jb_00 u_02 - 3 j_00 r  u_00 jb_01 jb_02 k_00~

               2                       2         2                       2
     + 4 j_00 r  ub_00 j_03 jb_01 k_00~  - j_00 r  ub_00 j_01 jb_03 k_00~

          4                      3                  3                3
     - 4 r  jb_01 u_00 u_01 k_00~  e2bi - 16 jb_00 r  u_00 u_01 k_00~  e2bi

                4                3                 3                  3
     - 4 jb_00 r  u_00 u_11 k_00~  e2bi - 16 j_00 r  ub_00 ub_01 k_00~  e2bi

              3  2                 3           3                3  3
     + 8 k_00~  r  k_01 k_04 + 16 r  b_11 k_00~  w_00 + 16 k_00~  r  b_01 w_01

               3  2                    3  2
     + 64 k_00~  r  b_01 w_00 - 2 k_00~  r  j_01 jb_04

              3  2                       2                       2
     - 2 k_00~  r  jb_01 j_04 - 2 k_00~ r  jb_01 j_04 - 2 k_00~ r  j_01 jb_04

              4  2                2                3          3  2
     - 4 k_00~  r  u_03 k_01 - 8 r  u_00 b_13 k_00~  - 8 k_00~  r  b_03 u_01

               3                  2                 2          3  2         /
     - 16 k_00~  r u_00 b_03 - 2 r  u_00 jb_12 k_00~  - 4 k_00~  r  u_13)  /
                                                                          /

             3  2
    (16 k_00~  r )

> Rq4;
         4                       4     2                4
(8 j_00 r  u_01 ub_00 ub_01 k_00~  e2bi  + 16 u_00 k_00~  e2bi

                    3                             3  2
     + 48 j_00 k_00~  w_00 r ub_00 e2bi + 32 k_00~  r  j_01 w_00 ub_00 e2bi

          3                 3                3                 3
     + 8 r  ub_00 j_11 k_00~  w_00 e2bi + 8 r  j_01 ub_00 k_00~  w_01 e2bi

              3  3                              3        2      2
     + 8 k_00~  r  j_01 w_00 ub_01 e2bi + 2 j_00  k_00~ r  jb_01  ub_00 e2bi

          2                 3                2                      4
     - 4 r  u_00 ub_01 k_00~  k_02 e2bi + 8 r  u_01 ub_00 b_02 k_00~  e2bi

          2                 5                2                 5
     - 8 r  u_00 ub_02 k_00~  k_01 e2bi - 8 r  ub_00 u_02 k_00~  k_01 e2bi

          2                 3                2                 3
     - 4 r  u_00 ub_02 k_00~  k_01 e2bi - 8 r  ub_00 u_02 k_00~  k_01 e2bi

                           3                2                 3
     - 8 r ub_00 u_00 k_00~  k_02 e2bi - 4 r  ub_00 u_01 k_00~  k_02 e2bi

              3                                 3  2
     - 8 k_00~  r j_03 u_00 ub_00 e2bi - 4 k_00~  r  j_03 u_00 ub_01 e2bi

          2           3                           2            3
     - 8 r  u_00 k_00~  ub_00 j_13 e2bi - 4 j_00 r  ub_01 k_00~  u_03 e2bi

               2           3                                  3
     - 8 j_00 r  u_00 k_00~  ub_13 e2bi - 8 j_00 r ub_00 k_00~  u_03 e2bi

                   3                            3  2
     - 8 j_00 k_00~  r ub_03 u_00 e2bi - 4 k_00~  r  j_01 u_00 ub_03 e2bi

          2                      3               5  2
     - 4 r  u_01 j_03 ub_00 k_00~  e2bi + 4 k_00~  r  j_01 u_00 ub_03 e2bi

              5  2                           2
     + 4 k_00~  r  j_01 ub_00 u_03 e2bi - 2 r  u_00 ub_00 j_01 jb_02 e2bi

          2                                  2           4
     - 2 r  u_00 ub_00 j_02 jb_01 e2bi - 16 r  u_00 k_00~  k_01 k_04 e2bi

           2           2                     2                     4
     + 16 r  u_00 k_00~  k_01 k_04 e2bi + 8 r  u_01 u_00 b_03 k_00~  e2bi

          2                5                2                3
     + 8 r  u_03 u_00 k_00~  k_01 e2bi - 4 r  u_03 u_00 k_00~  k_01 e2bi

          2                3                2     2      4
     - 8 r  u_00 u_01 k_00~  k_03 e2bi - 8 r  u_00  k_00~  k_01 k_03 e2bi

          2     2      2                      3                     4
     + 8 r  u_00  k_00~  k_01 k_03 e2bi - 16 r  u_01 b_01 w_00 k_00~  e2bi

              4     2  3                         2     2  3
     + 8 k_00~  k_01  r  u_00 w_00 e2bi - 8 k_00~  k_01  r  u_00 w_00 e2bi

          3                3                      2           3
     + 8 r  u_00 w_01 k_00~  k_01 e2bi + 32 w_00 r  u_00 k_00~  k_01 e2bi

               3           3                      2           3
     + 8 w_00 r  u_01 k_00~  k_01 e2bi - 4 jb_00 r  u_00 k_00~  u_12 e2bi

                    3                                 3  2
     - 8 jb_00 k_00~  r u_02 u_00 e2bi - 4 jb_00 k_00~  r  u_02 u_01 e2bi

          2                 3                2                 5
     - 4 r  jb_01 u_00 k_00~  u_02 e2bi + 4 r  jb_01 u_00 k_00~  u_02 e2bi

          2     2                 2           2                      2
     + 4 r  u_00  jb_01 jb_03 j_00  e2bi + 8 r  u_00 jb_01 jb_04 j_00  e2bi

          3                2     2           3
     - 4 r  u_00 w_00 jb_01  j_00  e2bi + 4 r  u_00 w_00 j_01 jb_01 e2bi

                2                2                 2     2           2
     - 8 jb_00 r  u_00 j_14 k_00~  e2bi - 4 jb_00 r  u_00  j_13 k_00~  e2bi

                2                2                2                 2
     + 4 jb_00 r  u_00 j_11 k_00~  e2bi - 8 j_00 r  u_00 jb_14 k_00~  e2bi

               2     2            2                2                 2
     - 4 j_00 r  u_00  jb_13 k_00~  e2bi + 4 j_00 r  u_00 jb_11 k_00~  e2bi

              4  2                               4  2      2
     - 8 k_00~  r  j_04 ub_00 k_01 e2bi - 4 k_00~  r  ub_00  j_02 k_01 e2bi

              2  2                               2  2      2
     + 8 k_00~  r  j_04 ub_00 k_01 e2bi + 4 k_00~  r  ub_00  j_02 k_01 e2bi

                    3  2                                3  2
     + 16 j_00 k_00~  r  ub_01 b_04 e2bi - 16 j_00 k_00~  r  ub_01 b_01 e2bi

                   3  2                           3  2
     - 8 j_00 k_00~  r  ub_02 ub_01 e2bi - 8 k_00~  r  j_02 ub_00 ub_01 e2bi

          2                      4           2                      4
     + 4 r  u_00 j_04 jb_01 k_00~  e2bi + 4 r  u_00 j_01 jb_04 k_00~  e2bi

          2                      4           2     2                 4
     - 4 r  u_00 j_01 jb_01 k_00~  e2bi + 2 r  u_00  j_03 jb_01 k_00~  e2bi

          2     2                 4              2  2           2      2
     + 2 r  u_00  j_01 jb_03 k_00~  e2bi + 4 j_00  r  u_00 jb_01  k_00~  e2bi

                               3  2
     + 4 j_00 jb_01 jb_00 k_00~  r  u_02 u_00 e2bi

                     3
     + 8 j_00 jb_01 r  u_00 w_00 k_00~ k_01 e2bi

                     3                3
     - 8 j_00 jb_01 r  u_00 w_00 k_00~  k_01 e2bi

             3        2
     - 2 j_00  k_00~ r  u_00 jb_03 ub_00 jb_01 e2bi

                     2
     - 4 j_00 jb_01 r  u_00 ub_00 k_00~ k_02 e2bi

                     2                 3
     + 4 j_00 jb_01 r  u_00 ub_00 k_00~  k_02 e2bi

                     2                 3
     + 4 j_00 jb_02 r  u_00 ub_00 k_00~  k_01 e2bi

                     2
     - 4 j_00 jb_02 r  u_00 ub_00 k_00~ k_01 e2bi

                     2
     + 2 j_00 k_00~ r  u_00 jb_03 ub_00 j_01 e2bi

              4     2  2                            3
     + 8 k_00~  k_01  r  u_00 e2bi + 16 r u_00 k_00~  k_01 e2bi

              2     2  2                2           3
     - 8 k_00~  k_01  r  u_00 e2bi + 8 r  u_01 k_00~  k_01 e2bi

               2      3                            3
     - 8 r u_00  k_00~  k_03 e2bi - 16 r u_00 k_00~  k_04 e2bi

          2           3                 2                4
     - 8 r  u_01 k_00~  k_04 e2bi - 16 r  u_01 b_01 k_00~  e2bi

           2                4           2                4
     + 16 r  u_01 b_04 k_00~  e2bi - 8 r  u_00 u_13 k_00~  e2bi

                           4           2                4
     - 16 r u_03 u_00 k_00~  e2bi - 4 r  u_03 u_01 k_00~  e2bi

                           4                 2           4
     + 48 w_00 r u_00 k_00~  e2bi + 40 w_00 r  u_01 k_00~  e2bi

          3                4            2                4
     + 8 r  u_11 w_00 k_00~  e2bi + 16 r  u_00 w_01 k_00~  e2bi

          2           2     2           2
     - 4 r  u_00 jb_01  j_00  e2bi - 4 r  u_00 j_01 jb_04 e2bi

          2                           2     2
     - 4 r  u_00 j_04 jb_01 e2bi - 2 r  u_00  j_01 jb_03 e2bi

          2     2                                      3
     - 2 r  u_00  j_03 jb_01 e2bi - 2 j_00 k_00~ w_00 r  j_01 ub_00 jb_01 e2bi

                   3       3
     - 6 j_00 k_00~  w_00 r  j_01 ub_00 jb_01 e2bi

                   3  2
     + 2 j_00 k_00~  r  u_00 jb_03 ub_00 j_01 e2bi

                   3  2
     + 4 j_00 k_00~  r  j_03 u_00 ub_00 jb_01 e2bi

             2  2                             2
     - 4 j_00  r  u_00 ub_00 jb_01 jb_02 k_00~  e2bi

                   3                      2                   2
     - 8 j_00 k_00~  r jb_01 w_02 + 4 j_00  r jb_01 w_03 k_00~

              2                                    3
     + 2 k_00~  j_00 jb_02 u_00 k_03 + 8 j_00 k_00~  jb_02 u_00 b_03

              5  4     2           2            3               3
     + 4 k_00~  r  u_01  ub_00 e2bi  + 8 r k_00~  w_12 + 8 k_00~  k_02 k_04

                   3                                         3
     + 4 j_04 k_00~  k_03 - 4 j_04 k_00~ k_03 - 4 jb_00 k_00~  j_24

                   3               2            2
     + 4 j_00 k_00~  jb_24 - 4 j_00  jb_34 k_00~  - 2 k_00~ j_04 jb_02

              3                     3
     + 2 k_00~  j_02 jb_04 - 6 k_00~  j_04 jb_02 - 2 k_00~ j_02 jb_04

                                 3                           4
     - 2 j_00 j_03 jb_04 + 2 j_00  jb_03 jb_04 + 4 u_03 k_00~  k_02

              3                         3               4
     - 8 k_00~  u_02 b_03 + 8 u_00 k_00~  b_23 + 4 k_00~  u_02 k_03

                        4                    4                    4
     - 4 j_00 u_33 k_00~  - 2 u_00 j_33 k_00~  - 4 j_03 u_03 k_00~

                        2                    2                     4
     + 2 u_00 j_33 k_00~  + 4 j_03 u_03 k_00~  - 4 jb_00 u_22 k_00~

                         4                     4       3           2
     - 4 u_00 jb_22 k_00~  - 8 u_02 jb_02 k_00~  + j_00  u_00 jb_03

              3                          4                3           2
     + 8 k_00~  u_03 b_02 - 8 ub_02 k_00~  k_02 + 16 k_00~  ub_00 b_02

              3           2                     4                     4
     + 4 k_00~  ub_00 k_02  + 8 j_00 ub_23 k_00~  - 8 j_00 ub_00 k_00~

             2      3                           4                     4
     - 4 j_00  k_00~  ub_33 + 6 ub_00 j_23 k_00~  + 6 ub_02 j_03 k_00~

                         4                     2                     2
     + 6 ub_03 j_02 k_00~  - 2 ub_00 j_23 k_00~  - 2 ub_02 j_03 k_00~

                         2                3              2                 2
     - 2 ub_03 j_02 k_00~  + 8 ub_00 k_00~  b_22 - 4 j_00  u_03 jb_03 k_00~

             2                 2
     - 2 j_00  u_00 jb_33 k_00~  - j_00 u_00 j_03 jb_03

                         3
     - 2 ub_00 j_03 k_00~  k_02 + 2 ub_00 j_03 k_00~ k_02

                         3                          3
     - 4 j_00 ub_00 k_00~  j_33 - 8 j_00 ub_03 k_00~  j_03

                              4                          2
     + 8 j_03 ub_00 b_02 k_00~  - 8 j_02 ub_00 b_03 k_00~

                                                     3
     - 2 ub_00 k_00~ j_02 jb_02 - 2 jb_00 ub_00 k_00~  j_22

                         3               2                  2
     - 2 j_00 ub_00 k_00~  jb_22 + 2 j_00  ub_03 jb_02 k_00~

             2                  2         2                  2
     + 2 j_00  ub_02 jb_03 k_00~  + 2 j_00  ub_00 jb_23 k_00~

             2            2                      3
     + 2 j_00  k_00~ jb_02  ub_00 - 2 ub_00 k_00~  j_02 jb_02

           3
     - j_00  ub_00 jb_02 jb_03 + j_00 ub_00 j_02 jb_03

                    4  2
     - 8 jb_00 k_00~  r  u_02 u_00 k_01 e2bi

                     2
     - 8 j_00 jb_04 r  u_00 k_00~ k_01 e2bi

                     2           3
     + 8 j_00 jb_04 r  u_00 k_00~  k_01 e2bi

                     2           3
     + 8 j_00 jb_01 r  u_00 k_00~  k_04 e2bi

          2
     - 8 r  u_00 jb_01 j_00 k_00~ k_04 e2bi

             2  2     2                  2
     - 4 j_00  r  u_00  jb_01 jb_03 k_00~  e2bi

             2  2                       2
     - 8 j_00  r  u_00 jb_01 jb_04 k_00~  e2bi

               2                      4
     - 8 j_00 r  u_00 jb_01 u_03 k_00~  e2bi

                     2     2      3
     + 4 j_00 jb_03 r  u_00  k_00~  k_01 e2bi

                     2     2
     - 4 j_00 jb_03 r  u_00  k_00~ k_01 e2bi

                     2     2
     - 4 j_00 jb_01 r  u_00  k_00~ k_03 e2bi

                     2     2      3
     + 4 j_00 jb_01 r  u_00  k_00~  k_03 e2bi

                     2           3
     - 8 j_00 jb_01 r  u_00 k_00~  k_01 e2bi

                     2
     + 8 j_00 jb_01 r  u_00 k_00~ k_01 e2bi

               3                      2
     + 4 j_00 r  u_00 w_00 jb_11 k_00~  e2bi

             2  3                2      2
     + 4 j_00  r  u_00 w_00 jb_01  k_00~  e2bi

                3                     2
     + 4 jb_00 r  u_00 w_00 j_11 k_00~  e2bi

          3                           4
     - 4 r  u_00 w_00 j_01 jb_01 k_00~  e2bi

               2                       2
     + 4 j_00 r  ub_03 j_01 ub_00 k_00~  e2bi

                   3  2
     + 8 j_00 k_00~  r  ub_01 ub_00 b_02 e2bi

               2                       4
     + 4 j_00 r  ub_03 j_01 ub_00 k_00~  e2bi

                    3  3
     - 16 j_00 k_00~  r  ub_01 b_01 w_00 e2bi

              2       3
     - 4 k_00~  w_00 r  ub_00 j_01 k_01 e2bi

              4       3
     + 4 k_00~  w_00 r  ub_00 j_01 k_01 e2bi

                   3  2      2
     + 4 j_00 k_00~  r  ub_00  j_02 jb_01 e2bi

                   3  2      2
     + 2 j_00 k_00~  r  ub_00  jb_02 j_01 e2bi

                   3  2
     - 6 j_00 k_00~  r  j_01 ub_00 jb_01 e2bi

                   3  2
     + 8 j_00 k_00~  r  j_04 ub_00 jb_01 e2bi

                   3  2
     + 4 j_00 k_00~  r  jb_04 ub_00 j_01 e2bi

                     2
     - 2 j_00 k_00~ r  j_01 ub_00 jb_01 e2bi

                     2
     + 4 j_00 k_00~ r  jb_04 ub_00 j_01 e2bi

                     2      2
     + 2 j_00 k_00~ r  ub_00  jb_02 j_01 e2bi

             2      3  2
     + 4 j_00  k_00~  r  jb_01 ub_00 ub_02 e2bi

             3  2                        2
     - 4 j_00  r  ub_03 ub_00 jb_01 k_00~  e2bi

             3        2      2
     - 2 j_00  k_00~ r  ub_00  jb_02 jb_01 e2bi

             3        2
     - 4 j_00  k_00~ r  jb_04 ub_00 jb_01 e2bi

             3             3      2
     + 2 j_00  k_00~ w_00 r  jb_01  ub_00 e2bi

          2                 2
     + 8 r  u_00 ub_00 k_00~  k_01 k_02 e2bi

          2                 4
     - 8 r  u_00 ub_00 k_00~  k_01 k_02 e2bi

                   3  2
     + 8 j_00 k_00~  r  ub_01 u_00 b_03 e2bi

              2  2
     + 4 k_00~  r  u_00 j_03 ub_00 k_01 e2bi

              4  2
     - 4 k_00~  r  u_00 j_03 ub_00 k_01 e2bi

          2                            2
     + 4 r  u_00 ub_00 jb_01 jb_02 j_00  e2bi

               2                       2
     - 4 j_00 r  u_00 ub_00 jb_12 k_00~  e2bi

             2      3  2
     - 4 j_00  k_00~  r  ub_03 jb_01 u_00 e2bi

             2      3  2
     - 4 j_00  k_00~  r  u_03 ub_00 jb_01 e2bi

                2                      2
     - 4 jb_00 r  u_00 ub_00 j_12 k_00~  e2bi

               2                       4
     + 8 j_00 r  jb_01 ub_02 u_00 k_00~  e2bi

               2                       4
     + 8 j_00 r  jb_01 u_02 ub_00 k_00~  e2bi

          2                            4
     + 2 r  u_00 ub_00 j_01 jb_02 k_00~  e2bi

          2                            4                          3
     + 2 r  u_00 ub_00 j_02 jb_01 k_00~  e2bi - 8 j_00 jb_03 k_00~  b_02 u_00

                                   2         2
     - 3 j_00 u_00 j_03 jb_03 k_00~  - 2 j_00  k_00~ jb_02 jb_03 u_00

                         2                         3
     + 2 j_00 jb_03 k_00~  u_00 k_02 - 8 j_00 k_00~  j_03 ub_00 b_03

                         2                          3
     - 4 j_00 jb_02 k_00~  ub_00 k_02 - 8 j_00 k_00~  b_02 jb_02 ub_00

             2                       2                              2
     + 8 j_00  ub_00 jb_02 b_03 k_00~  + j_00 ub_00 j_02 jb_03 k_00~

                                    2         2      3  4      2           2
     + 2 j_00 ub_00 j_03 jb_02 k_00~  + 4 j_00  k_00~  r  ub_01  ub_00 e2bi

              5  4                     2          3  4                     2
     + 8 k_00~  r  u_01 u_00 ub_01 e2bi  - 4 k_00~  r  u_01 u_00 ub_01 e2bi

               4      2           4     2            4     2           4     2
     + 4 j_00 r  ub_01  u_00 k_00~  e2bi  + 4 jb_00 r  u_01  u_00 k_00~  e2bi

                2            3                           3
     - 12 j_00 r  ub_00 k_00~  ub_12 e2bi - 24 j_00 k_00~  r ub_02 ub_00 e2bi

          2                 3                     2  2
     - 8 r  j_01 ub_00 k_00~  ub_02 e2bi - 4 k_00~  r  ub_00 j_01 k_01 e2bi

              4  2                           2                 5
     + 4 k_00~  r  ub_00 j_01 k_01 e2bi - 4 r  j_01 ub_00 k_00~  ub_02 e2bi

                    3       2                       2            3
     + 40 j_00 k_00~  w_00 r  ub_01 e2bi + 16 j_00 r  ub_00 k_00~  w_01 e2bi

               3            3                2
     + 8 j_00 r  ub_11 k_00~  w_00 e2bi + 4 r  u_00 j_01 jb_01 e2bi

          2      2      3                 2                 3
     - 8 r  ub_00  k_00~  j_12 e2bi - 16 r  ub_00 j_14 k_00~  e2bi

              3  2                          3             2
     + 8 k_00~  r  j_01 ub_01 e2bi - 8 k_00~  r j_02 ub_00  e2bi

          2                 3               3  2
     + 8 r  ub_00 j_11 k_00~  e2bi - 8 k_00~  r  j_04 ub_01 e2bi

               3                             3
     - 16 k_00~  r j_04 ub_00 e2bi + 16 k_00~  r j_01 ub_00 e2bi

                    3                        2            3
     + 32 j_00 k_00~  r ub_01 e2bi - 8 j_00 r  ub_14 k_00~  e2bi

               2            3                             4
     + 8 j_00 r  ub_11 k_00~  e2bi - 16 r ub_02 u_00 k_00~  e2bi

          2                 4           2                 4
     - 8 r  ub_02 u_01 k_00~  e2bi - 4 r  u_00 ub_12 k_00~  e2bi

           2                 4                             4
     - 12 r  ub_00 u_12 k_00~  e2bi - 16 r u_02 ub_00 k_00~  e2bi

          2                 4                      4
     - 4 r  u_02 ub_01 k_00~  e2bi + 8 r w_02 k_00~  k_01

                 3                                4                      2
     + 16 r k_00~  b_01 w_02 - 4 r j_01 w_03 k_00~  - 4 r j_01 w_03 k_00~

                              2         2
     - 6 j_00 j_03 jb_04 k_00~  + 4 j_00  k_00~ jb_02 jb_04

                         2               2
     - 4 j_00 jb_04 k_00~  k_02 - 4 k_00~  j_00 jb_02 k_04

              3                          3
     - 4 k_00~  u_00 k_02 k_03 + 16 k_00~  u_00 b_02 b_03

               4                              3
     + 16 k_00~  b_02 u_00 k_03 + 2 u_00 k_00~  j_03 k_03

                                                      4
     - 2 j_03 u_00 k_00~ k_03 - 8 j_03 u_00 b_03 k_00~

                              4        3
     - 8 jb_02 u_00 b_02 k_00~  + k_00~  j_03 jb_02 u_00

                 3
     + u_00 k_00~  j_02 jb_03 + k_00~ j_03 jb_02 u_00 + u_00 k_00~ j_02 jb_03

                         3                    3
     + 2 jb_00 u_00 k_00~  j_23 + 4 j_00 k_00~  jb_03 u_02

                   3                               3
     + 4 j_00 k_00~  jb_02 u_03 + 6 j_00 u_00 k_00~  jb_23

                    3                             4
     + 16 j_00 k_00~  ub_00 e2bi + 32 r u_01 k_00~  e2bi

          2           4           2           4                3
     - 8 r  u_14 k_00~  e2bi + 8 r  u_11 k_00~  e2bi - 16 k_00~  b_24

               3                    4               2          5
     + 16 k_00~  w_02 + 4 j_34 k_00~  + 4 j_34 k_00~  - 8 k_00~  u_00

              5               3               3               5          /
     + 8 k_00~  u_23 + 8 k_00~  u_00 - 4 k_00~  u_23 - 4 k_00~  ub_22)  /  (16
                                                                       /

         3
    k_00~ )

> writeto(`terminal`);
