# Supplementary material for: Extraction of gravitational waves in numerical relativity
Source: Living Rev Relativ. 2016 Oct 4;19(1):2. doi: 10.1007/s41114-016-0001-9 (PMC5297365; doi:10.1007/s41114-016-0001-9)
Supplement: Supplementary file 1 — Supplementary material 1 (zip 163 KB) [file 41114_2016_1_MOESM1_ESM.zip › SupplementaryFiles/C_trans.map]

#Script written by Nigel Bishop 2013

#Transformation
interface(echo=0):
read `compactified.map`:
ndg:=array(1..4):mdg:=array(1..4):ldg:=array(1..4):
nug:=array(1..4):mug:=array(1..4):lug:=array(1..4):
ndB:=array(1..4,[sqrt(2)/rhB^2,0,0,-1/sqrt(2)]):
mdB:=array(1..4,[0,sqrt(2)/rhB/fo,I*sqrt(2)/rhB/fo,0]):
ldB:=array(1..4,[0,0,0,-1/sqrt(2)]):

rhB:=oms*rhg+Arh*rhg^2: 
qB:=qg+q0+rhg*Aq+Cq*rhg^2:
pB:=pg+p0+rhg*Ap+Cp*rhg^2:
uB:=ug+u0+rhg*Au+Cp*rhg^2:
for a7 to 4 do for b7 to 4 do
  jac[a7,b7]:=diff(xB[a7],xg[b7]):
od:od:
for a7 to 4 do for b7 to 4 do
  g[a7,b7]:=subs(rh=rhg,g[a7,b7]):
  h[a7,b7]:=subs(rh=rhg,h[a7,b7]):
od:od:
for a8 to 4 do
  ndg[a8]:=sum(ndB[b8]*jac[b8,a8],b8=1..4):
  mdg[a8]:=sum(mdB[b8]*jac[b8,a8],b8=1..4):
  ndg[a8]:=Leading2terms(ndg[a8],rhg):
  mdg[a8]:=Leading2terms(mdg[a8],rhg):
  ldg[a8]:=sum(ldB[b8]*jac[b8,a8],b8=1..4):
  ldg[a8]:=Leading2terms(ldg[a8],rhg):
od:
for a8 to 4 do
  nug[a8]:=sum(h[a8,b9]*ndg[b9],b9=1..4):
  mug[a8]:=sum(h[a8,b9]*mdg[b9],b9=1..4):
  lug[a8]:=sum(h[a8,b9]*ldg[b9],b9=1..4):
  nug[a8]:=Leading2terms(nug[a8],rhg):
  mug[a8]:=Leading2terms(mug[a8],rhg):
  lug[a8]:=Leading2terms(lug[a8],rhg):
od:

for a8 to 4 do
#  print("lug",a8,series('leadterm'(subs(r2eth,lug[a8])),rhg)):
#  print("mug",a8,series('leadterm'(subs(r2eth,mug[a8])),rhg)):
  print("nug",a8,series('leadterm'(subs(r2eth,nug[a8])),rhg));
#  print("ldg",a8,series('leadterm'(subs(r2eth,ldg[a8])),rhg)):
#  print("mdg",a8,series('leadterm'(subs(r2eth,mdg[a8])),rhg)):
  print("ndg",a8,series('leadterm'(subs(r2eth,ndg[a8])),rhg));
od;
#
t1:=mug[1]-series('leadterm'(mug[1]),rhg):
mug[1]:=series('leadterm'(t1),rhg):
mug1:=simplify(subs(r2eth,mug[1])):

for a8 to 4 do for b8 to 4 do
  hB[a8,b8]:=sum(sum(h[a10,b10]*jac[a8,a10]*jac[b8,b10],a10=1..4),b10=1..4):
  hB[a8,b8]:=Leading2terms(hB[a8,b8],rhg):
od:od:
t1:=simplify(subs(r2eth,hB[1,1])):
hB11_0:=coeff(t1,rhg,3);
hB11_1:=coeff(t1,rhg,4):
t1:=simplify(subs(r2eth,hB[1,4])):
hB01_0:=coeff(t1,rhg,2);
hB01_1:=coeff(t1,rhg,3):
t1:=simplify(subs(r2eth,hB[1,2]+I*hB[1,3])):
hB1A_0:=coeff(t1,rhg,2):
hB1A_0:=simplify(subs(rethAX,hB1A_0)):
hB1A_0:=simplify(subs(rA,hB1A_0)):
hB1A_0:=subs(oms=oms0,hB1A_0):
hB1A_0:=simplify(subs(qg=I*pg+zetab,hB1A_0));
t1:=simplify(hB[1,2]+I*hB[1,3]):                                    
hB1A_0:=coeff(t1,rhg,2):                                            
hB1A_0:=simplify(subs(U[0]=(Uq+I*Up)*2/fo,Ub[0]=(Uq-I*Up)*2/fo,hB1A_0));


hB1A_1:=coeff(t1,rhg,3):
hB1A_1:=simplify(subs(rethAX,hB1A_1)):
hB1A_1:=simplify(subs(rA,hB1A_1)):
hB1A_1:=subs(oms=oms0,Arh=Arh0,Au=Au0,hB1A_1):
hB1A_1:=simplify(subs(qg=I*pg+zetab,hB1A_1)):

t1:=simplify(subs(r2eth,hB[4,4])):
hB00_0:=coeff(t1,rhg,2);
#Not needed: hB00_1:=coeff(t1,rhg,3);

t1:=simplify(subs(r2eth,
      hB[2,4]+I*hB[3,4])):
hB0A_0:=coeff(t1,rhg,2):
hB0A_0:=simplify(subs(rethAX,hB0A_0)):
hB0A_0:=simplify(subs(rA,hB0A_0)):
hB0A_0:=subs(Au=Au0,hB0A_0):
hB0A_0:=simplify(subs(qg=I*pg+zetab,hB0A_0));
#Not needed: hB0A_1:=coeff(t1,rhg,3);
