# Supplementary material for: Extraction of gravitational waves in numerical relativity
Source: Living Rev Relativ. 2016 Oct 4;19(1):2. doi: 10.1007/s41114-016-0001-9 (PMC5297365; doi:10.1007/s41114-016-0001-9)
Supplement: Supplementary file 1 — Supplementary material 1 (zip 163 KB) [file 41114_2016_1_MOESM1_ESM.zip › SupplementaryFiles/C_trans.out]

    |\^/|     Maple 14 (IBM INTEL LINUX)
._|\|   |/|_. Copyright (c) Maplesoft, a division of Waterloo Maple Inc. 2010
 \  MAPLE  /  All rights reserved. Maple is a trademark of
 <____ ____>  Waterloo Maple Inc.
      |       Type ? for help.
#Script written by Nigel Bishop 2013
> 
#Transformation
> interface(echo=0):
memory used=41.8MB, alloc=37.2MB, time=0.54
memory used=80.0MB, alloc=39.1MB, time=1.03
memory used=118.1MB, alloc=39.1MB, time=1.55
memory used=156.3MB, alloc=39.1MB, time=2.08
memory used=194.4MB, alloc=39.1MB, time=2.62
memory used=232.6MB, alloc=39.1MB, time=3.11
memory used=270.7MB, alloc=39.1MB, time=3.67
memory used=308.9MB, alloc=39.6MB, time=4.16
memory used=347.0MB, alloc=39.6MB, time=4.70
                 1/2
                2    (2 Wc[0] oms + 2 oms_u + Ub[0] eth_om + U[0] ethb_om)
  "nug", 1, 1/2 ---------------------------------------------------------- rhg
                                                    2
                                     exp(2 B[0]) oms

                                         1/2
                                        2       -2
                              "ndg", 1, ---- rhg
                                        oms

                                                       1/2
                                    fo (U[0] + Ub[0]) 2
                      "nug", 2, 1/4 ----------------------
                                       exp(2 B[0]) oms

                               1/2
                              2    (ethb_om + eth_om)    -1
                    "ndg", 2, ----------------------- rhg
                                         2
                                      oms  fo

                                                         1/2
                              -1/4 I fo (-Ub[0] + U[0]) 2
                    "nug", 3, ------------------------------
                                     exp(2 B[0]) oms

                                1/2
                            -I 2    (-ethb_om + eth_om)    -1
                  "ndg", 3, --------------------------- rhg
                                         2
                                      oms  fo

                                           1/2
                                          2
                           "nug", 4, ---------------
                                     exp(2 B[0]) oms

                                      1/2
                                     2    oms_u    -1
                           "ndg", 4, ---------- rhg
                                           2
                                        oms

             2
hB11_0 := oms  exp(-2 B[0]) Wc[0] + oms exp(-2 B[0]) U[0] ethb_om

     + oms exp(-2 B[0]) Ub[0] eth_om + 2 oms exp(-2 B[0]) oms_u

hB01_0 := oms exp(-2 B[0]) u0_u + 1/2 oms exp(-2 B[0]) U[0] ethb_u0

     + 1/2 oms exp(-2 B[0]) Ub[0] eth_u0 + oms exp(-2 B[0])

hB1A_0 := 1/4 oms0 fo

    (2 X0_u + 2 U[0] + 2 U[0] Xc zetab + U[0] ethbXc + Ub[0] ethXc)

    exp(-2 B[0])

              // d    \        / d    \        / d    \
hB1A_0 := oms ||--- p0| Up I + |--- p0| Uq I + |--- p0| I + Uq + Up I
              \\dpg   /        \dqg   /        \dug   /

       / d    \      / d    \      / d    \\
     + |--- q0| Uq + |--- q0| Up + |--- q0|| exp(-2 B[0])
       \dqg   /      \dpg   /      \dug   //

hB00_0 := 2 exp(-2 B[0]) Au u0_u + K[0] ethb_u0 eth_u0

     + exp(-2 B[0]) Au U[0] ethb_u0 + exp(-2 B[0]) Au Ub[0] eth_u0

                                           2                   2
     + 2 exp(-2 B[0]) Au - 1/2 J[0] ethb_u0  - 1/2 Jb[0] eth_u0

memory used=389.2MB, alloc=43.7MB, time=5.27
hB0A_0 := 1/4 fo (2 Ac + 2 u0_u Ac + exp(2 B[0]) K[0] ethb_u0 ethXc

     + exp(2 B[0]) K[0] eth_u0 ethbXc - exp(2 B[0]) J[0] ethb_u0 ethbXc

     - exp(2 B[0]) Jb[0] eth_u0 ethXc - 2 exp(2 B[0]) J[0] ethb_u0 Xc zetab

     + 2 exp(2 B[0]) K[0] eth_u0 Xc zetab + 2 Au0 U[0]

     + 2 exp(2 B[0]) K[0] eth_u0 - 2 exp(2 B[0]) J[0] ethb_u0 + Au0 U[0] ethbXc

     + Au0 Ub[0] ethXc + 2 Au0 U[0] Xc zetab + 2 Au0 X0_u + U[0] ethb_u0 Ac

     + Ub[0] eth_u0 Ac) exp(-2 B[0])

memory used=392.8MB, alloc=43.7MB, time=5.32
