# Supplementary material for: Extraction of gravitational waves in numerical relativity
Source: Living Rev Relativ. 2016 Oct 4;19(1):2. doi: 10.1007/s41114-016-0001-9 (PMC5297365; doi:10.1007/s41114-016-0001-9)
Supplement: Supplementary file 1 — Supplementary material 1 (zip 163 KB) [file 41114_2016_1_MOESM1_ESM.zip › SupplementaryFiles/gamma-asympt.map]

#Script written by Nigel Bishop.
#Original version December 2006, updated June 2014

with(linalg):

x:=array([r,q,p,u]);
g:=matrix(4,4);
h:=matrix(4,4);

J:=array(0..4); Jb:=array(0..4); K:=array(0..4); B:=array(0..4);
U:=array(0..4); Ub:=array(0..4); Vw:=array(0..4);

g:=matrix([
   [0,0,0,exp(2*bns)/r^2],
   [0,hqq/r^2,hqp/r^2,-(hqq*unsq+hqp*unsp)/r^2],
   [0,hqp/r^2,hpp/r^2,-(hpp*unsp+hqp*unsq)/r^2],
   [exp(2*bns)/r^2,-(hqq*unsq+hqp*unsp)/r^2,-(hpp*unsp+hqp*unsq)/r^2,
#	-(exp(2*bns)*vns*r-(hqq*unsq^2+2*hqp*unsq*unsp+hpp*unsp^2))/r^2]
	-(exp(2*bns)*(r+vns)*r-(hqq*unsq^2+2*hqp*unsq*unsp+hpp*unsp^2))/r^2]
  ]);

h:=inverse(g);
df:=16/f^4;

h[2,2]:=r^2*hpp/(df);
h[3,2]:=-r^2*hqp/(df);h[2,3]:=h[3,2];
h[3,3]:=r^2*hqq/(df);

pr1:=proc(xns,X,s)
     xns:=X[0]+(r-ro)*X[1]+u*X[4]+q*(X[3]+X[2]-s*I*fp*X[0])/fo
	  +p*(X[3]-X[2]+s*fq*X[0])*I/fo:
end;

f:=fo+q*fq+p*fp;

pr1(jns,J,2);
pr1(jbns,Jb,-2);
pr1(bns,B,0);
pr1(kns,K,0);
pr1(uns,U,1);
pr1(ubns,Ub,-1);
pr1(vns,Vw,0);

#f:= 1+p^2+q^2;
hqq:=2/f^2*(2*kns+(jns+jbns));
hpp:=2/f^2*(2*kns-(jns+jbns));
hqp:=2/f^2*I*(jbns-jns);
unsq:=f*(uns+ubns)/4;
unsp:=I*f*(ubns-uns)/4;

dfg:=array(1..4,1..4,1..4);
C:=array(1..4,1..4,1..4);
Csum:=array(1..4);

for a to 4 do for b to 4 do for c to 4 do
   dfg[a,b,c]:=diff(g[a,b],x[c])
od od od;

for d to 4 do for e to 4 do for j to 4 do
   C[d,e,j]:=(sum(h[j,k]*(dfg[d,k,e]+dfg[e,k,d]-dfg[d,e,k])/2,k=1..4))
od od od;

ro:=r;u:=0;q:=0;p:=0;

for d3 to 4 do for e3 from d3 to 4 do for j3 to 4 do
   C[d3,e3,j3]:=simplify(C[d3,e3,j3]);
   C[e3,d3,j3]:=C[d3,e3,j3];
   print(d3,e3,j3);
od; od; od;

`Gamma simplified`;

for d4 to 4 do
  Csum[d4]:=simplify(sum(C[d4,e4,e4],e4=1..4)):
od;

writeto(`t2.out`);

for d2 to 4 do for e2 to 4 do
  g[d2,e2]:=simplify(g[d2,e2]);
  h[d2,e2]:=simplify(h[d2,e2]);
  lprint(`g[`,d2,`,`,e2,`]:=`,g[d2,e2],`:`);
  lprint(`h[`,d2,`,`,e2,`]:=`,h[d2,e2],`:`);
od; od;

for d5 to 4 do
  lprint(`Csum[`,d5,`]:=`,Csum[d5],`:`);
od;

for d1 to 4 do for e1 to 4 do for j1 to 4 do
   lprint(`C[`,d1,`,`,e1,`,`,j1,`]:=`,C[d1,e1,j1],`:`);
od od od;

writeto(terminal);
FIN;
