# Supplementary material for: Extraction of gravitational waves in numerical relativity
Source: Living Rev Relativ. 2016 Oct 4;19(1):2. doi: 10.1007/s41114-016-0001-9 (PMC5297365; doi:10.1007/s41114-016-0001-9)
Supplement: Supplementary file 1 — Supplementary material 1 (zip 163 KB) [file 41114_2016_1_MOESM1_ESM.zip › SupplementaryFiles/gamma-asympt.out]

g[ 1,  1]:= 0:
h[ 1,  1]:= (r+Vw[0])*r^3*exp(-2*B[0]):
g[ 1,  2]:= 0:
h[ 1,  2]:= 1/4*exp(-2*B[0])*r^2*fo*(U[0]+Ub[0]):
g[ 1,  3]:= 0:
h[ 1,  3]:= -1/4*I*r^2*fo*(-Ub[0]+U[0])*exp(-2*B[0]):
g[ 1,  4]:= exp(2*B[0])/r^2:
h[ 1,  4]:= exp(-2*B[0])*r^2:
g[ 2,  1]:= 0:
h[ 2,  1]:= 1/4*exp(-2*B[0])*r^2*fo*(U[0]+Ub[0]):
g[ 2,  2]:= 2/fo^2*(2*K[0]+J[0]+Jb[0])/r^2:
h[ 2,  2]:= -1/8*r^2*fo^2*(-2*K[0]+J[0]+Jb[0]):
g[ 2,  3]:= -2*I*(-Jb[0]+J[0])/fo^2/r^2:
h[ 2,  3]:= 1/8*I*r^2*fo^2*(-Jb[0]+J[0]):
g[ 2,  4]:= -(K[0]*U[0]+K[0]*Ub[0]+J[0]*Ub[0]+Jb[0]*U[0])/fo/r^2:
h[ 2,  4]:= 0:
g[ 3,  1]:= 0:
h[ 3,  1]:= -1/4*I*r^2*fo*(-Ub[0]+U[0])*exp(-2*B[0]):
g[ 3,  2]:= -2*I*(-Jb[0]+J[0])/fo^2/r^2:
h[ 3,  2]:= 1/8*I*r^2*fo^2*(-Jb[0]+J[0]):
g[ 3,  3]:= -2*(-2*K[0]+J[0]+Jb[0])/fo^2/r^2:
h[ 3,  3]:= 1/8*r^2*fo^2*(2*K[0]+J[0]+Jb[0]):
g[ 3,  4]:= I*(-K[0]*Ub[0]+K[0]*U[0]+J[0]*Ub[0]-Jb[0]*U[0])/fo/r^2
:
h[ 3,  4]:= 0:
g[ 4,  1]:= exp(2*B[0])/r^2:
h[ 4,  1]:= exp(-2*B[0])*r^2:
g[ 4,  2]:= -(K[0]*U[0]+K[0]*Ub[0]+J[0]*Ub[0]+Jb[0]*U[0])/fo/r^2:
h[ 4,  2]:= 0:
g[ 4,  3]:= I*(-K[0]*Ub[0]+K[0]*U[0]+J[0]*Ub[0]-Jb[0]*U[0])/fo/r^2
:
h[ 4,  3]:= 0:
g[ 4,  4]:= -1/2*(2*exp(2*B[0])*r^2+2*exp(2*B[0])*r*Vw[0]-2*K[0]*U
[0]*Ub[0]-J[0]*Ub[0]^2-Jb[0]*U[0]^2)/r^2:
h[ 4,  4]:= 0:
Csum[ 1]:= 1/2*(4*B[1]*r-4+2*K[0]*r*K[1]-4*K[0]^2-J[0]*r*Jb[1]+4*J[0]*
Jb[0]-Jb[0]*r*J[1])/r:
Csum[ 2]:= 1/2*(4*B[3]+4*B[2]+4*J[0]*fq*Jb[0]-4*fq*K[0]^2+2*K[0]*K[3]+
2*K[0]*K[2]-J[0]*Jb[3]-J[0]*Jb[2]-Jb[0]*J[3]-Jb[0]*J[2])/fo:
Csum[ 3]:= -1/2*(I*Jb[0]*J[3]-I*Jb[0]*J[2]+I*J[0]*Jb[3]-I*J[0]*Jb[2]-4
*Jb[0]*fp*J[0]-2*I*K[0]*K[3]+2*I*K[0]*K[2]+4*fp*K[0]^2-4*I*B[3]+4*I*B[2])/fo:
Csum[ 4]:= K[0]*K[4]-1/2*J[0]*Jb[4]-1/2*Jb[0]*J[4]+2*B[4]:
C[ 1,  1,  1]:= 2/r*(B[1]*r-1):
C[ 1,  1,  2]:= 0:
C[ 1,  1,  3]:= 0:
C[ 1,  1,  4]:= 0:
C[ 1,  2,  1]:= 1/2*(2*exp(2*B[0])*B[3]+2*exp(2*B[0])*B[2]-K[0
]*U[1]-K[0]*Ub[1]-J[0]*Ub[1]-Jb[0]*U[1])/fo*exp(-2*B[0]):
C[ 1,  2,  2]:= -1/4*(-2*K[0]*r*K[1]-K[0]*r*J[1]-K[0]*r*Jb[1]+
4*K[0]^2+J[0]*r*K[1]+J[0]*r*Jb[1]-4*J[0]*Jb[0]+Jb[0]*r*K[1]+Jb[0]*r*J[1])/r:
C[ 1,  2,  3]:= 1/4*I*(-Jb[0]*K[1]-Jb[0]*J[1]+J[0]*K[1]+J[0]*
Jb[1]+K[0]*Jb[1]-K[0]*J[1]):
C[ 1,  2,  4]:= 0:
C[ 1,  3,  1]:= -1/2*I/fo*(-2*exp(2*B[0])*B[3]+2*exp(2*B[0])*B
[2]-K[0]*U[1]+K[0]*Ub[1]-J[0]*Ub[1]+Jb[0]*U[1])*exp(-2*B[0]):
C[ 1,  3,  2]:= -1/4*I*(-K[0]*Jb[1]+K[0]*J[1]+J[0]*Jb[1]-Jb[0]
*J[1]+Jb[0]*K[1]-J[0]*K[1]):
C[ 1,  3,  3]:= -1/4*(Jb[0]*r*J[1]-4*J[0]*Jb[0]+J[0]*r*Jb[1]-2
*K[0]*r*K[1]+K[0]*r*J[1]+K[0]*r*Jb[1]+4*K[0]^2-J[0]*r*K[1]-Jb[0]*r*K[1])/r:
C[ 1,  3,  4]:= 0:
C[ 1,  4,  1]:= -1/4*(-K[0]*U[0]*Ub[1]-K[0]*Ub[0]*U[1]-J[0]*Ub
[0]*Ub[1]-Jb[0]*U[0]*U[1]+2*U[0]*exp(2*B[0])*B[3]+2*Ub[0]*exp(2*B[0])*B[2]+4*B
[1]*exp(2*B[0])*r*Vw[0]-2*exp(2*B[0])*Vw[0]+4*B[1]*exp(2*B[0])*r^2+2*exp(2*B[0
])*r*Vw[1])*exp(-2*B[0]):
C[ 1,  4,  2]:= 1/8*fo*(-K[0]*r*K[1]*U[0]-K[0]*r*K[1]*Ub[0]-K[
0]*r*J[1]*Ub[0]-K[0]*r*Jb[1]*U[0]+J[0]*r*K[1]*Ub[0]+J[0]*r*Jb[1]*U[0]+J[0]*r*
Jb[0]*U[1]+Jb[0]*r*K[1]*U[0]+Jb[0]*r*J[1]*Ub[0]+Jb[0]*r*J[0]*Ub[1]+2*J[0]*exp(
2*B[0])*r*B[3]+2*Jb[0]*exp(2*B[0])*r*B[2]-2*K[0]*exp(2*B[0])*r*B[3]-2*K[0]*exp
(2*B[0])*r*B[2]-r*K[0]^2*U[1]-r*K[0]^2*Ub[1]-2*J[0]*Jb[0]*U[0]-2*Jb[0]*J[0]*Ub
[0]+2*K[0]^2*U[0]+2*K[0]^2*Ub[0])/r:
C[ 1,  4,  3]:= 1/8*I/r*fo*(K[0]*r*K[1]*U[0]-K[0]*r*K[1]*Ub[0]
+K[0]*r*J[1]*Ub[0]-K[0]*r*Jb[1]*U[0]-2*K[0]*exp(2*B[0])*r*B[3]+2*K[0]*exp(2*B[
0])*r*B[2]-J[0]*r*K[1]*Ub[0]-J[0]*r*Jb[1]*U[0]-J[0]*r*Jb[0]*U[1]-2*J[0]*exp(2*
B[0])*r*B[3]+Jb[0]*r*K[1]*U[0]+Jb[0]*r*J[1]*Ub[0]+Jb[0]*r*J[0]*Ub[1]+2*Jb[0]*
exp(2*B[0])*r*B[2]+r*K[0]^2*U[1]-r*K[0]^2*Ub[1]+2*J[0]*Jb[0]*U[0]-2*Jb[0]*J[0]
*Ub[0]-2*K[0]^2*U[0]+2*K[0]^2*Ub[0]):
C[ 1,  4,  4]:= 0:
C[ 2,  1,  1]:= 1/2*(2*exp(2*B[0])*B[3]+2*exp(2*B[0])*B[2]-K[0
]*U[1]-K[0]*Ub[1]-J[0]*Ub[1]-Jb[0]*U[1])/fo*exp(-2*B[0]):
C[ 2,  1,  2]:= -1/4*(-2*K[0]*r*K[1]-K[0]*r*J[1]-K[0]*r*Jb[1]+
4*K[0]^2+J[0]*r*K[1]+J[0]*r*Jb[1]-4*J[0]*Jb[0]+Jb[0]*r*K[1]+Jb[0]*r*J[1])/r:
C[ 2,  1,  3]:= 1/4*I*(-Jb[0]*K[1]-Jb[0]*J[1]+J[0]*K[1]+J[0]*
Jb[1]+K[0]*Jb[1]-K[0]*J[1]):
C[ 2,  1,  4]:= 0:
C[ 2,  2,  1]:= -1/2*(2*J[4]+2*Jb[4]+4*K[4]-4*J[0]*r-4*Jb[0]*r
-8*K[0]*r+2*K[3]*U[0]+2*K[2]*Ub[0]+J[3]*U[0]+J[2]*Ub[0]+Jb[3]*U[0]+Jb[2]*Ub[0]
+2*K[0]*U[3]+2*K[0]*U[2]+2*K[0]*Ub[3]+2*K[0]*Ub[2]+2*J[0]*Ub[3]+2*J[0]*Ub[2]+2
*Jb[0]*U[3]+2*Jb[0]*U[2]+4*r^2*K[1]+2*r^2*J[1]+2*r^2*Jb[1]+4*Vw[0]*r*K[1]+2*Vw
[0]*r*J[1]+2*Vw[0]*r*Jb[1]-8*Vw[0]*K[0]-4*Vw[0]*J[0]-4*Vw[0]*Jb[0])/fo^2*exp(-
2*B[0]):
C[ 2,  2,  2]:= 1/4*(4*K[0]*U[0]+4*K[0]*Ub[0]+2*J[0]*U[0]+2*J[
0]*Ub[0]+2*Jb[0]*U[0]+2*Jb[0]*Ub[0]-2*r*K[1]*U[0]-2*r*K[1]*Ub[0]-r*J[1]*Ub[0]-
r*Jb[1]*U[0]-U[0]*r*J[1]-Ub[0]*r*Jb[1]+r*exp(2*B[0])*Jb[0]*Jb[2]-2*r*exp(2*B[0
])*Jb[0]*J[3]-r*exp(2*B[0])*Jb[0]*J[2]-2*r*exp(2*B[0])*Jb[0]*K[3]-r*exp(2*B[0]
)*J[0]*Jb[3]-2*r*exp(2*B[0])*J[0]*Jb[2]+r*exp(2*B[0])*J[0]*J[3]-2*r*exp(2*B[0]
)*J[0]*K[2]-4*exp(2*B[0])*r*fq*K[0]^2+2*exp(2*B[0])*r*K[0]*K[3]+2*exp(2*B[0])*
r*K[0]*K[2]+exp(2*B[0])*r*K[0]*J[3]+exp(2*B[0])*r*K[0]*J[2]+exp(2*B[0])*r*K[0]
*Jb[3]+exp(2*B[0])*r*K[0]*Jb[2]+4*r*exp(2*B[0])*Jb[0]*fq*J[0])/r/fo*exp(-2*B[0
]):
C[ 2,  2,  3]:= -1/4*(-4*I*K[0]*Ub[0]-2*I*J[0]*Ub[0]-2*I*Jb[0]
*Ub[0]+4*I*K[0]*U[0]+2*I*J[0]*U[0]+2*I*Jb[0]*U[0]+4*r*exp(2*B[0])*J[0]*fp*Jb[0
]+I*r*exp(2*B[0])*Jb[0]*J[2]+I*r*exp(2*B[0])*J[0]*J[3]+I*exp(2*B[0])*r*K[0]*J[
2]+2*I*r*exp(2*B[0])*Jb[0]*K[3]+2*I*r*exp(2*B[0])*Jb[0]*J[3]-I*r*exp(2*B[0])*
Jb[0]*Jb[2]-2*I*r*exp(2*B[0])*J[0]*K[2]-I*r*exp(2*B[0])*J[0]*Jb[3]-2*I*r*exp(2
*B[0])*J[0]*Jb[2]-3*I*exp(2*B[0])*r*K[0]*Jb[2]+3*I*exp(2*B[0])*r*K[0]*J[3]+2*I
*exp(2*B[0])*r*K[0]*K[3]-2*I*exp(2*B[0])*r*K[0]*K[2]-I*exp(2*B[0])*r*K[0]*Jb[3
]+2*I*r*K[1]*Ub[0]-2*I*r*K[1]*U[0]-I*U[0]*r*J[1]-I*r*Jb[1]*U[0]+I*r*J[1]*Ub[0]
+I*Ub[0]*r*Jb[1]-4*exp(2*B[0])*r*fp*K[0]^2)/r/fo*exp(-2*B[0]):
C[ 2,  2,  4]:= -1/r*(2*r*K[1]+r*J[1]+r*Jb[1]-4*K[0]-2*J[0]-2*
Jb[0])/fo^2*exp(-2*B[0]):
C[ 2,  3,  1]:= 1/2*I*(-2*Vw[0]*r*Jb[1]+J[2]*Ub[0]+2*J[4]+2*r^
2*J[1]+2*J[0]*Ub[2]-2*Jb[4]+4*Jb[0]*r-Jb[3]*U[0]-2*r^2*Jb[1]-Jb[2]*Ub[0]-2*Jb[
0]*U[3]+2*Vw[0]*r*J[1]+J[3]*U[0]-2*K[0]*Ub[3]-4*J[0]*r-4*Vw[0]*J[0]+4*Vw[0]*Jb
[0]+2*K[0]*U[2])/fo^2*exp(-2*B[0]):
C[ 2,  3,  2]:= -1/4*(2*I*J[0]*U[0]+2*I*exp(2*B[0])*r*K[0]*K[2
]-2*I*exp(2*B[0])*r*K[0]*K[3]-2*I*r*exp(2*B[0])*J[0]*K[2]-4*r*exp(2*B[0])*J[0]
*fp*Jb[0]-I*exp(2*B[0])*r*K[0]*Jb[3]+I*r*Jb[1]*U[0]-I*U[0]*r*J[1]+I*Ub[0]*r*Jb
[1]-2*I*Jb[0]*U[0]+I*r*exp(2*B[0])*J[0]*J[3]-I*exp(2*B[0])*r*K[0]*J[3]+I*r*exp
(2*B[0])*J[0]*Jb[3]-I*r*J[1]*Ub[0]+2*I*r*exp(2*B[0])*Jb[0]*K[3]-I*r*exp(2*B[0]
)*Jb[0]*J[2]+I*exp(2*B[0])*r*K[0]*Jb[2]-2*I*Jb[0]*Ub[0]-I*r*exp(2*B[0])*Jb[0]*
Jb[2]+4*exp(2*B[0])*r*fp*K[0]^2+I*exp(2*B[0])*r*K[0]*J[2]+2*I*J[0]*Ub[0])/r/fo
*exp(-2*B[0]):
C[ 2,  3,  3]:= 1/4*(-2*J[0]*U[0]+2*J[0]*Ub[0]+2*Jb[0]*U[0]-2*
Jb[0]*Ub[0]-r*J[1]*Ub[0]-r*Jb[1]*U[0]+U[0]*r*J[1]+Ub[0]*r*Jb[1]-r*exp(2*B[0])*
Jb[0]*Jb[2]-r*exp(2*B[0])*Jb[0]*J[2]+2*r*exp(2*B[0])*Jb[0]*K[3]-r*exp(2*B[0])*
J[0]*Jb[3]-r*exp(2*B[0])*J[0]*J[3]+2*r*exp(2*B[0])*J[0]*K[2]-4*exp(2*B[0])*r*
fq*K[0]^2+2*exp(2*B[0])*r*K[0]*K[3]+2*exp(2*B[0])*r*K[0]*K[2]-exp(2*B[0])*r*K[
0]*J[3]-exp(2*B[0])*r*K[0]*J[2]-exp(2*B[0])*r*K[0]*Jb[3]-exp(2*B[0])*r*K[0]*Jb
[2]+4*r*exp(2*B[0])*Jb[0]*fq*J[0])/r/fo*exp(-2*B[0]):
C[ 2,  3,  4]:= I/r*(-r*Jb[1]+r*J[1]+2*Jb[0]-2*J[0])*exp(-2*B[
0])/fo^2:
C[ 2,  4,  1]:= -1/4*(-K[3]*U[0]*Ub[0]-2*Vw[0]*r*K[1]*U[0]-2*
Vw[0]*r*K[1]*Ub[0]-2*Vw[0]*r*J[1]*Ub[0]-2*Vw[0]*r*Jb[1]*U[0]-2*Vw[0]*r*K[0]*U[
1]-2*Vw[0]*r*K[0]*Ub[1]-2*Vw[0]*r*J[0]*Ub[1]-2*Vw[0]*r*Jb[0]*U[1]-K[3]*U[0]^2-
K[2]*Ub[0]^2-J[2]*Ub[0]^2-Jb[3]*U[0]^2-K[2]*U[0]*Ub[0]-J[3]*U[0]*Ub[0]-Jb[2]*U
[0]*Ub[0]-K[0]*U[0]*U[3]-2*K[0]*U[0]*Ub[3]-K[0]*U[0]*Ub[2]-K[0]*Ub[0]*U[3]-2*K
[0]*Ub[0]*U[2]-K[0]*Ub[0]*Ub[2]-J[0]*U[0]*Ub[3]-J[0]*Ub[0]*Ub[3]-2*J[0]*Ub[0]*
Ub[2]-2*Jb[0]*U[0]*U[3]-Jb[0]*U[0]*U[2]-Jb[0]*Ub[0]*U[2]-2*r^2*K[1]*U[0]-2*r^2
*K[1]*Ub[0]-2*r^2*J[1]*Ub[0]-2*r^2*Jb[1]*U[0]-2*r^2*K[0]*U[1]-2*r^2*K[0]*Ub[1]
-2*r^2*J[0]*Ub[1]-2*r^2*Jb[0]*U[1]+4*r*K[0]*U[0]+4*r*K[0]*Ub[0]+4*r*J[0]*Ub[0]
+4*r*Jb[0]*U[0]+4*Vw[0]*K[0]*U[0]+4*Vw[0]*K[0]*Ub[0]+4*Vw[0]*J[0]*Ub[0]+4*Vw[0
]*Jb[0]*U[0]+2*exp(2*B[0])*r*Vw[3]+2*exp(2*B[0])*r*Vw[2]-2*U[0]*K[4]-2*U[0]*Jb
[4]-2*Ub[0]*K[4]-2*Ub[0]*J[4])/fo*exp(-2*B[0]):
C[ 2,  4,  2]:= 1/8*(2*r*K[1]*U[0]*Ub[0]+r*K[0]*U[0]*Ub[1]+r*K
[0]*Ub[0]*U[1]+r*J[0]*Ub[0]*Ub[1]+r*Jb[0]*U[0]*U[1]+U[0]*r*J[1]*Ub[0]+U[0]*r*K
[0]*U[1]+U[0]*r*J[0]*Ub[1]+Ub[0]*r*Jb[1]*U[0]+Ub[0]*r*K[0]*Ub[1]+Ub[0]*r*Jb[0]
*U[1]+2*U[0]*exp(2*B[0])*r*B[3]+2*U[0]*exp(2*B[0])*r*B[2]+2*Ub[0]*exp(2*B[0])*
r*B[3]+2*Ub[0]*exp(2*B[0])*r*B[2]-4*K[0]*U[0]*Ub[0]-2*J[0]*U[0]*Ub[0]-2*Jb[0]*
U[0]*Ub[0]+r*J[1]*Ub[0]^2+r*Jb[1]*U[0]^2+r*K[1]*U[0]^2+r*K[1]*Ub[0]^2-2*K[0]*U
[0]^2-2*K[0]*Ub[0]^2-2*J[0]*Ub[0]^2-2*Jb[0]*U[0]^2+r*exp(2*B[0])*Jb[0]*Ub[0]*J
[3]-r*exp(2*B[0])*Jb[0]*Ub[0]*K[2]-r*exp(2*B[0])*Jb[0]*U[0]*Jb[2]+r*exp(2*B[0]
)*Jb[0]*U[0]*K[3]+r*exp(2*B[0])*Jb[0]*K[0]*U[3]-r*exp(2*B[0])*Jb[0]*K[0]*Ub[2]
+r*exp(2*B[0])*Jb[0]*J[0]*Ub[3]-r*exp(2*B[0])*J[0]*Ub[0]*J[3]+r*exp(2*B[0])*J[
0]*Ub[0]*K[2]+r*exp(2*B[0])*J[0]*U[0]*Jb[2]-r*exp(2*B[0])*J[0]*U[0]*K[3]-r*exp
(2*B[0])*J[0]*K[0]*U[3]+r*exp(2*B[0])*J[0]*K[0]*Ub[2]+r*exp(2*B[0])*J[0]*Jb[0]
*U[2]+4*exp(2*B[0])*r*K[0]*K[4]+2*exp(2*B[0])*r*K[0]*J[4]+2*exp(2*B[0])*r*K[0]
*Jb[4]-2*exp(2*B[0])*r*J[0]*K[4]-2*exp(2*B[0])*r*J[0]*Jb[4]-2*exp(2*B[0])*r*Jb
[0]*K[4]-2*exp(2*B[0])*r*Jb[0]*J[4]-r*exp(2*B[0])*Jb[0]^2*U[2]-r*exp(2*B[0])*J
[0]^2*Ub[3])*exp(-2*B[0])/r:
C[ 2,  4,  3]:= -1/8*I*(r*K[0]*U[0]*Ub[1]-r*K[0]*Ub[0]*U[1]-r*
J[0]*Ub[0]*Ub[1]+r*Jb[0]*U[0]*U[1]+U[0]*r*J[1]*Ub[0]+U[0]*r*K[0]*U[1]+U[0]*r*J
[0]*Ub[1]-Ub[0]*r*Jb[1]*U[0]-Ub[0]*r*K[0]*Ub[1]-Ub[0]*r*Jb[0]*U[1]+2*U[0]*exp(
2*B[0])*r*B[3]+2*U[0]*exp(2*B[0])*r*B[2]-2*Ub[0]*exp(2*B[0])*r*B[3]-2*Ub[0]*
exp(2*B[0])*r*B[2]-2*J[0]*U[0]*Ub[0]+2*Jb[0]*U[0]*Ub[0]-r*J[1]*Ub[0]^2+r*Jb[1]
*U[0]^2+r*K[1]*U[0]^2-r*K[1]*Ub[0]^2-2*K[0]*U[0]^2+2*K[0]*Ub[0]^2+2*J[0]*Ub[0]
^2-2*Jb[0]*U[0]^2-r*exp(2*B[0])*Jb[0]*Ub[0]*J[3]+r*exp(2*B[0])*Jb[0]*Ub[0]*K[2
]+r*exp(2*B[0])*Jb[0]*U[0]*Jb[2]-r*exp(2*B[0])*Jb[0]*U[0]*K[3]-r*exp(2*B[0])*
Jb[0]*K[0]*U[3]+r*exp(2*B[0])*Jb[0]*K[0]*Ub[2]-r*exp(2*B[0])*Jb[0]*J[0]*Ub[3]-
r*exp(2*B[0])*J[0]*Ub[0]*J[3]+r*exp(2*B[0])*J[0]*Ub[0]*K[2]+r*exp(2*B[0])*J[0]
*U[0]*Jb[2]-r*exp(2*B[0])*J[0]*U[0]*K[3]-r*exp(2*B[0])*J[0]*K[0]*U[3]+r*exp(2*
B[0])*J[0]*K[0]*Ub[2]+r*exp(2*B[0])*J[0]*Jb[0]*U[2]+2*exp(2*B[0])*r*K[0]*J[4]-
2*exp(2*B[0])*r*K[0]*Jb[4]-2*exp(2*B[0])*r*J[0]*K[4]-2*exp(2*B[0])*r*J[0]*Jb[4
]+2*exp(2*B[0])*r*Jb[0]*K[4]+2*exp(2*B[0])*r*Jb[0]*J[4]+r*exp(2*B[0])*Jb[0]^2*
U[2]-r*exp(2*B[0])*J[0]^2*Ub[3]-2*exp(2*B[0])*r*K[0]*Ub[0]*J[3]+2*exp(2*B[0])*
r*K[0]*Ub[0]*K[2]+2*exp(2*B[0])*r*K[0]*U[0]*Jb[2]-2*exp(2*B[0])*r*K[0]*U[0]*K[
3]-2*exp(2*B[0])*r*K[0]*J[0]*Ub[3]+2*exp(2*B[0])*r*K[0]*Jb[0]*U[2]-2*exp(2*B[0
])*r*K[0]^2*U[3]+2*exp(2*B[0])*r*K[0]^2*Ub[2])*exp(-2*B[0])/r:
C[ 2,  4,  4]:= 1/2/r*(r*K[1]*U[0]+r*K[1]*Ub[0]+r*J[1]*Ub[0]+r
*Jb[1]*U[0]+r*K[0]*U[1]+r*K[0]*Ub[1]+r*J[0]*Ub[1]+r*Jb[0]*U[1]-2*K[0]*U[0]-2*K
[0]*Ub[0]-2*J[0]*Ub[0]-2*Jb[0]*U[0]+2*exp(2*B[0])*r*B[3]+2*exp(2*B[0])*r*B[2])
*exp(-2*B[0])/fo:
C[ 3,  1,  1]:= -1/2*I/fo*(-2*exp(2*B[0])*B[3]+2*exp(2*B[0])*B
[2]-K[0]*U[1]+K[0]*Ub[1]-J[0]*Ub[1]+Jb[0]*U[1])*exp(-2*B[0]):
C[ 3,  1,  2]:= -1/4*I*(-K[0]*Jb[1]+K[0]*J[1]+J[0]*Jb[1]-Jb[0]
*J[1]+Jb[0]*K[1]-J[0]*K[1]):
C[ 3,  1,  3]:= -1/4*(Jb[0]*r*J[1]-4*J[0]*Jb[0]+J[0]*r*Jb[1]-2
*K[0]*r*K[1]+K[0]*r*J[1]+K[0]*r*Jb[1]+4*K[0]^2-J[0]*r*K[1]-Jb[0]*r*K[1])/r:
C[ 3,  1,  4]:= 0:
C[ 3,  2,  1]:= 1/2*I*(-2*Vw[0]*r*Jb[1]+J[2]*Ub[0]+2*J[4]+2*r^
2*J[1]+2*J[0]*Ub[2]-2*Jb[4]+4*Jb[0]*r-Jb[3]*U[0]-2*r^2*Jb[1]-Jb[2]*Ub[0]-2*Jb[
0]*U[3]+2*Vw[0]*r*J[1]+J[3]*U[0]-2*K[0]*Ub[3]-4*J[0]*r-4*Vw[0]*J[0]+4*Vw[0]*Jb
[0]+2*K[0]*U[2])/fo^2*exp(-2*B[0]):
C[ 3,  2,  2]:= -1/4*(2*I*J[0]*U[0]+2*I*exp(2*B[0])*r*K[0]*K[2
]-2*I*exp(2*B[0])*r*K[0]*K[3]-2*I*r*exp(2*B[0])*J[0]*K[2]-4*r*exp(2*B[0])*J[0]
*fp*Jb[0]-I*exp(2*B[0])*r*K[0]*Jb[3]+I*r*Jb[1]*U[0]-I*U[0]*r*J[1]+I*Ub[0]*r*Jb
[1]-2*I*Jb[0]*U[0]+I*r*exp(2*B[0])*J[0]*J[3]-I*exp(2*B[0])*r*K[0]*J[3]+I*r*exp
(2*B[0])*J[0]*Jb[3]-I*r*J[1]*Ub[0]+2*I*r*exp(2*B[0])*Jb[0]*K[3]-I*r*exp(2*B[0]
)*Jb[0]*J[2]+I*exp(2*B[0])*r*K[0]*Jb[2]-2*I*Jb[0]*Ub[0]-I*r*exp(2*B[0])*Jb[0]*
Jb[2]+4*exp(2*B[0])*r*fp*K[0]^2+I*exp(2*B[0])*r*K[0]*J[2]+2*I*J[0]*Ub[0])/r/fo
*exp(-2*B[0]):
C[ 3,  2,  3]:= 1/4*(-2*J[0]*U[0]+2*J[0]*Ub[0]+2*Jb[0]*U[0]-2*
Jb[0]*Ub[0]-r*J[1]*Ub[0]-r*Jb[1]*U[0]+U[0]*r*J[1]+Ub[0]*r*Jb[1]-r*exp(2*B[0])*
Jb[0]*Jb[2]-r*exp(2*B[0])*Jb[0]*J[2]+2*r*exp(2*B[0])*Jb[0]*K[3]-r*exp(2*B[0])*
J[0]*Jb[3]-r*exp(2*B[0])*J[0]*J[3]+2*r*exp(2*B[0])*J[0]*K[2]-4*exp(2*B[0])*r*
fq*K[0]^2+2*exp(2*B[0])*r*K[0]*K[3]+2*exp(2*B[0])*r*K[0]*K[2]-exp(2*B[0])*r*K[
0]*J[3]-exp(2*B[0])*r*K[0]*J[2]-exp(2*B[0])*r*K[0]*Jb[3]-exp(2*B[0])*r*K[0]*Jb
[2]+4*r*exp(2*B[0])*Jb[0]*fq*J[0])/r/fo*exp(-2*B[0]):
C[ 3,  2,  4]:= I/r*(-r*Jb[1]+r*J[1]+2*Jb[0]-2*J[0])*exp(-2*B[
0])/fo^2:
C[ 3,  3,  1]:= 1/2*(2*J[4]+2*Jb[4]-4*K[4]-4*J[0]*r-4*Jb[0]*r+
8*K[0]*r-2*K[3]*U[0]-2*K[2]*Ub[0]+J[3]*U[0]+J[2]*Ub[0]+Jb[3]*U[0]+Jb[2]*Ub[0]-
2*K[0]*U[3]+2*K[0]*U[2]+2*K[0]*Ub[3]-2*K[0]*Ub[2]-2*J[0]*Ub[3]+2*J[0]*Ub[2]+2*
Jb[0]*U[3]-2*Jb[0]*U[2]-4*r^2*K[1]+2*r^2*J[1]+2*r^2*Jb[1]-4*Vw[0]*r*K[1]+2*Vw[
0]*r*J[1]+2*Vw[0]*r*Jb[1]+8*Vw[0]*K[0]-4*Vw[0]*J[0]-4*Vw[0]*Jb[0])/fo^2*exp(-2
*B[0]):
C[ 3,  3,  2]:= -1/4*(-4*K[0]*U[0]-4*K[0]*Ub[0]+2*J[0]*U[0]+2*
J[0]*Ub[0]+2*Jb[0]*U[0]+2*Jb[0]*Ub[0]+2*r*K[1]*U[0]+2*r*K[1]*Ub[0]-r*J[1]*Ub[0
]-r*Jb[1]*U[0]-U[0]*r*J[1]-Ub[0]*r*Jb[1]+r*exp(2*B[0])*Jb[0]*Jb[2]+2*r*exp(2*B
[0])*Jb[0]*J[3]-r*exp(2*B[0])*Jb[0]*J[2]-2*r*exp(2*B[0])*Jb[0]*K[3]-r*exp(2*B[
0])*J[0]*Jb[3]+2*r*exp(2*B[0])*J[0]*Jb[2]+r*exp(2*B[0])*J[0]*J[3]-2*r*exp(2*B[
0])*J[0]*K[2]-4*exp(2*B[0])*r*fq*K[0]^2+2*exp(2*B[0])*r*K[0]*K[3]+2*exp(2*B[0]
)*r*K[0]*K[2]-3*exp(2*B[0])*r*K[0]*J[3]+exp(2*B[0])*r*K[0]*J[2]+exp(2*B[0])*r*
K[0]*Jb[3]-3*exp(2*B[0])*r*K[0]*Jb[2]+4*r*exp(2*B[0])*Jb[0]*fq*J[0])/r/fo*exp(
-2*B[0]):
C[ 3,  3,  3]:= 1/4*(-2*I*J[0]*Ub[0]-2*I*Jb[0]*Ub[0]+2*I*J[0]*
U[0]+2*I*Jb[0]*U[0]+4*I*K[0]*Ub[0]-4*I*K[0]*U[0]+4*r*exp(2*B[0])*J[0]*fp*Jb[0]
+I*r*exp(2*B[0])*Jb[0]*J[2]+I*r*exp(2*B[0])*J[0]*J[3]+I*exp(2*B[0])*r*K[0]*Jb[
2]+I*exp(2*B[0])*r*K[0]*J[2]-2*I*r*exp(2*B[0])*Jb[0]*J[3]+2*I*r*exp(2*B[0])*J[
0]*Jb[2]+2*I*r*exp(2*B[0])*Jb[0]*K[3]-I*r*exp(2*B[0])*Jb[0]*Jb[2]-2*I*r*exp(2*
B[0])*J[0]*K[2]-I*r*exp(2*B[0])*J[0]*Jb[3]+2*I*exp(2*B[0])*r*K[0]*K[3]-2*I*exp
(2*B[0])*r*K[0]*K[2]-I*exp(2*B[0])*r*K[0]*Jb[3]-I*U[0]*r*J[1]-I*r*Jb[1]*U[0]+I
*r*J[1]*Ub[0]+I*Ub[0]*r*Jb[1]-4*exp(2*B[0])*r*fp*K[0]^2-2*I*r*K[1]*Ub[0]+2*I*r
*K[1]*U[0]-I*exp(2*B[0])*r*K[0]*J[3])/r/fo*exp(-2*B[0]):
C[ 3,  3,  4]:= 1/r*(-2*r*K[1]+r*J[1]+r*Jb[1]+4*K[0]-2*J[0]-2*
Jb[0])/fo^2*exp(-2*B[0]):
C[ 3,  4,  1]:= 1/4*I*(K[3]*U[0]*Ub[0]-2*Vw[0]*r*K[1]*U[0]+2*
Vw[0]*r*K[1]*Ub[0]-2*Vw[0]*r*J[1]*Ub[0]+2*Vw[0]*r*Jb[1]*U[0]-2*Vw[0]*r*K[0]*U[
1]+2*Vw[0]*r*K[0]*Ub[1]-2*Vw[0]*r*J[0]*Ub[1]+2*Vw[0]*r*Jb[0]*U[1]-K[3]*U[0]^2+
K[2]*Ub[0]^2-J[2]*Ub[0]^2+Jb[3]*U[0]^2-K[2]*U[0]*Ub[0]-J[3]*U[0]*Ub[0]+Jb[2]*U
[0]*Ub[0]-K[0]*U[0]*U[3]+2*K[0]*U[0]*Ub[3]-K[0]*U[0]*Ub[2]+K[0]*Ub[0]*U[3]-2*K
[0]*Ub[0]*U[2]+K[0]*Ub[0]*Ub[2]-J[0]*U[0]*Ub[3]+J[0]*Ub[0]*Ub[3]-2*J[0]*Ub[0]*
Ub[2]+2*Jb[0]*U[0]*U[3]-Jb[0]*U[0]*U[2]+Jb[0]*Ub[0]*U[2]-2*r^2*K[1]*U[0]+2*r^2
*K[1]*Ub[0]-2*r^2*J[1]*Ub[0]+2*r^2*Jb[1]*U[0]-2*r^2*K[0]*U[1]+2*r^2*K[0]*Ub[1]
-2*r^2*J[0]*Ub[1]+2*r^2*Jb[0]*U[1]+4*r*K[0]*U[0]-4*r*K[0]*Ub[0]+4*r*J[0]*Ub[0]
-4*r*Jb[0]*U[0]+4*Vw[0]*K[0]*U[0]-4*Vw[0]*K[0]*Ub[0]+4*Vw[0]*J[0]*Ub[0]-4*Vw[0
]*Jb[0]*U[0]-2*exp(2*B[0])*r*Vw[3]+2*exp(2*B[0])*r*Vw[2]-2*U[0]*K[4]+2*U[0]*Jb
[4]+2*Ub[0]*K[4]-2*Ub[0]*J[4])/fo*exp(-2*B[0]):
C[ 3,  4,  2]:= -1/8*I*(-r*K[0]*U[0]*Ub[1]+r*K[0]*Ub[0]*U[1]+r
*J[0]*Ub[0]*Ub[1]-r*Jb[0]*U[0]*U[1]+U[0]*r*J[1]*Ub[0]+U[0]*r*K[0]*U[1]+U[0]*r*
J[0]*Ub[1]-Ub[0]*r*Jb[1]*U[0]-Ub[0]*r*K[0]*Ub[1]-Ub[0]*r*Jb[0]*U[1]-2*U[0]*exp
(2*B[0])*r*B[3]+2*U[0]*exp(2*B[0])*r*B[2]-2*Ub[0]*exp(2*B[0])*r*B[3]+2*Ub[0]*
exp(2*B[0])*r*B[2]-2*J[0]*U[0]*Ub[0]+2*Jb[0]*U[0]*Ub[0]+r*J[1]*Ub[0]^2-r*Jb[1]
*U[0]^2+r*K[1]*U[0]^2-r*K[1]*Ub[0]^2-2*K[0]*U[0]^2+2*K[0]*Ub[0]^2-2*J[0]*Ub[0]
^2+2*Jb[0]*U[0]^2-r*exp(2*B[0])*Jb[0]*Ub[0]*J[3]+r*exp(2*B[0])*Jb[0]*Ub[0]*K[2
]+r*exp(2*B[0])*Jb[0]*U[0]*Jb[2]-r*exp(2*B[0])*Jb[0]*U[0]*K[3]-r*exp(2*B[0])*
Jb[0]*K[0]*U[3]+r*exp(2*B[0])*Jb[0]*K[0]*Ub[2]-r*exp(2*B[0])*Jb[0]*J[0]*Ub[3]-
r*exp(2*B[0])*J[0]*Ub[0]*J[3]+r*exp(2*B[0])*J[0]*Ub[0]*K[2]+r*exp(2*B[0])*J[0]
*U[0]*Jb[2]-r*exp(2*B[0])*J[0]*U[0]*K[3]-r*exp(2*B[0])*J[0]*K[0]*U[3]+r*exp(2*
B[0])*J[0]*K[0]*Ub[2]+r*exp(2*B[0])*J[0]*Jb[0]*U[2]+2*exp(2*B[0])*r*K[0]*J[4]-
2*exp(2*B[0])*r*K[0]*Jb[4]-2*exp(2*B[0])*r*J[0]*K[4]+2*exp(2*B[0])*r*J[0]*Jb[4
]+2*exp(2*B[0])*r*Jb[0]*K[4]-2*exp(2*B[0])*r*Jb[0]*J[4]+r*exp(2*B[0])*Jb[0]^2*
U[2]-r*exp(2*B[0])*J[0]^2*Ub[3]+2*exp(2*B[0])*r*K[0]*Ub[0]*J[3]-2*exp(2*B[0])*
r*K[0]*Ub[0]*K[2]-2*exp(2*B[0])*r*K[0]*U[0]*Jb[2]+2*exp(2*B[0])*r*K[0]*U[0]*K[
3]+2*exp(2*B[0])*r*K[0]*J[0]*Ub[3]-2*exp(2*B[0])*r*K[0]*Jb[0]*U[2]+2*exp(2*B[0
])*r*K[0]^2*U[3]-2*exp(2*B[0])*r*K[0]^2*Ub[2])*exp(-2*B[0])/r:
C[ 3,  4,  3]:= -1/8*(-2*r*K[1]*U[0]*Ub[0]-r*K[0]*U[0]*Ub[1]-r
*K[0]*Ub[0]*U[1]-r*J[0]*Ub[0]*Ub[1]-r*Jb[0]*U[0]*U[1]+U[0]*r*J[1]*Ub[0]+U[0]*r
*K[0]*U[1]+U[0]*r*J[0]*Ub[1]+Ub[0]*r*Jb[1]*U[0]+Ub[0]*r*K[0]*Ub[1]+Ub[0]*r*Jb[
0]*U[1]-2*U[0]*exp(2*B[0])*r*B[3]+2*U[0]*exp(2*B[0])*r*B[2]+2*Ub[0]*exp(2*B[0]
)*r*B[3]-2*Ub[0]*exp(2*B[0])*r*B[2]+4*K[0]*U[0]*Ub[0]-2*J[0]*U[0]*Ub[0]-2*Jb[0
]*U[0]*Ub[0]-r*J[1]*Ub[0]^2-r*Jb[1]*U[0]^2+r*K[1]*U[0]^2+r*K[1]*Ub[0]^2-2*K[0]
*U[0]^2-2*K[0]*Ub[0]^2+2*J[0]*Ub[0]^2+2*Jb[0]*U[0]^2+r*exp(2*B[0])*Jb[0]*Ub[0]
*J[3]-r*exp(2*B[0])*Jb[0]*Ub[0]*K[2]-r*exp(2*B[0])*Jb[0]*U[0]*Jb[2]+r*exp(2*B[
0])*Jb[0]*U[0]*K[3]+r*exp(2*B[0])*Jb[0]*K[0]*U[3]-r*exp(2*B[0])*Jb[0]*K[0]*Ub[
2]+r*exp(2*B[0])*Jb[0]*J[0]*Ub[3]-r*exp(2*B[0])*J[0]*Ub[0]*J[3]+r*exp(2*B[0])*
J[0]*Ub[0]*K[2]+r*exp(2*B[0])*J[0]*U[0]*Jb[2]-r*exp(2*B[0])*J[0]*U[0]*K[3]-r*
exp(2*B[0])*J[0]*K[0]*U[3]+r*exp(2*B[0])*J[0]*K[0]*Ub[2]+r*exp(2*B[0])*J[0]*Jb
[0]*U[2]-4*exp(2*B[0])*r*K[0]*K[4]+2*exp(2*B[0])*r*K[0]*J[4]+2*exp(2*B[0])*r*K
[0]*Jb[4]-2*exp(2*B[0])*r*J[0]*K[4]+2*exp(2*B[0])*r*J[0]*Jb[4]-2*exp(2*B[0])*r
*Jb[0]*K[4]+2*exp(2*B[0])*r*Jb[0]*J[4]-r*exp(2*B[0])*Jb[0]^2*U[2]-r*exp(2*B[0]
)*J[0]^2*Ub[3])*exp(-2*B[0])/r:
C[ 3,  4,  4]:= -1/2*I/r*(-r*K[1]*Ub[0]+r*K[1]*U[0]+r*J[1]*Ub[
0]-r*Jb[1]*U[0]-r*K[0]*Ub[1]+r*K[0]*U[1]+r*J[0]*Ub[1]-r*Jb[0]*U[1]+2*K[0]*Ub[0
]-2*K[0]*U[0]-2*J[0]*Ub[0]+2*Jb[0]*U[0]-2*exp(2*B[0])*r*B[3]+2*exp(2*B[0])*r*B
[2])/fo*exp(-2*B[0]):
C[ 4,  1,  1]:= -1/4*(-K[0]*U[0]*Ub[1]-K[0]*Ub[0]*U[1]-J[0]*Ub
[0]*Ub[1]-Jb[0]*U[0]*U[1]+2*U[0]*exp(2*B[0])*B[3]+2*Ub[0]*exp(2*B[0])*B[2]+4*B
[1]*exp(2*B[0])*r*Vw[0]-2*exp(2*B[0])*Vw[0]+4*B[1]*exp(2*B[0])*r^2+2*exp(2*B[0
])*r*Vw[1])*exp(-2*B[0]):
C[ 4,  1,  2]:= 1/8*fo*(-K[0]*r*K[1]*U[0]-K[0]*r*K[1]*Ub[0]-K[
0]*r*J[1]*Ub[0]-K[0]*r*Jb[1]*U[0]+J[0]*r*K[1]*Ub[0]+J[0]*r*Jb[1]*U[0]+J[0]*r*
Jb[0]*U[1]+Jb[0]*r*K[1]*U[0]+Jb[0]*r*J[1]*Ub[0]+Jb[0]*r*J[0]*Ub[1]+2*J[0]*exp(
2*B[0])*r*B[3]+2*Jb[0]*exp(2*B[0])*r*B[2]-2*K[0]*exp(2*B[0])*r*B[3]-2*K[0]*exp
(2*B[0])*r*B[2]-r*K[0]^2*U[1]-r*K[0]^2*Ub[1]-2*J[0]*Jb[0]*U[0]-2*Jb[0]*J[0]*Ub
[0]+2*K[0]^2*U[0]+2*K[0]^2*Ub[0])/r:
C[ 4,  1,  3]:= 1/8*I/r*fo*(K[0]*r*K[1]*U[0]-K[0]*r*K[1]*Ub[0]
+K[0]*r*J[1]*Ub[0]-K[0]*r*Jb[1]*U[0]-2*K[0]*exp(2*B[0])*r*B[3]+2*K[0]*exp(2*B[
0])*r*B[2]-J[0]*r*K[1]*Ub[0]-J[0]*r*Jb[1]*U[0]-J[0]*r*Jb[0]*U[1]-2*J[0]*exp(2*
B[0])*r*B[3]+Jb[0]*r*K[1]*U[0]+Jb[0]*r*J[1]*Ub[0]+Jb[0]*r*J[0]*Ub[1]+2*Jb[0]*
exp(2*B[0])*r*B[2]+r*K[0]^2*U[1]-r*K[0]^2*Ub[1]+2*J[0]*Jb[0]*U[0]-2*Jb[0]*J[0]
*Ub[0]-2*K[0]^2*U[0]+2*K[0]^2*Ub[0]):
C[ 4,  1,  4]:= 0:
C[ 4,  2,  1]:= -1/4*(-K[3]*U[0]*Ub[0]-2*Vw[0]*r*K[1]*U[0]-2*
Vw[0]*r*K[1]*Ub[0]-2*Vw[0]*r*J[1]*Ub[0]-2*Vw[0]*r*Jb[1]*U[0]-2*Vw[0]*r*K[0]*U[
1]-2*Vw[0]*r*K[0]*Ub[1]-2*Vw[0]*r*J[0]*Ub[1]-2*Vw[0]*r*Jb[0]*U[1]-K[3]*U[0]^2-
K[2]*Ub[0]^2-J[2]*Ub[0]^2-Jb[3]*U[0]^2-K[2]*U[0]*Ub[0]-J[3]*U[0]*Ub[0]-Jb[2]*U
[0]*Ub[0]-K[0]*U[0]*U[3]-2*K[0]*U[0]*Ub[3]-K[0]*U[0]*Ub[2]-K[0]*Ub[0]*U[3]-2*K
[0]*Ub[0]*U[2]-K[0]*Ub[0]*Ub[2]-J[0]*U[0]*Ub[3]-J[0]*Ub[0]*Ub[3]-2*J[0]*Ub[0]*
Ub[2]-2*Jb[0]*U[0]*U[3]-Jb[0]*U[0]*U[2]-Jb[0]*Ub[0]*U[2]-2*r^2*K[1]*U[0]-2*r^2
*K[1]*Ub[0]-2*r^2*J[1]*Ub[0]-2*r^2*Jb[1]*U[0]-2*r^2*K[0]*U[1]-2*r^2*K[0]*Ub[1]
-2*r^2*J[0]*Ub[1]-2*r^2*Jb[0]*U[1]+4*r*K[0]*U[0]+4*r*K[0]*Ub[0]+4*r*J[0]*Ub[0]
+4*r*Jb[0]*U[0]+4*Vw[0]*K[0]*U[0]+4*Vw[0]*K[0]*Ub[0]+4*Vw[0]*J[0]*Ub[0]+4*Vw[0
]*Jb[0]*U[0]+2*exp(2*B[0])*r*Vw[3]+2*exp(2*B[0])*r*Vw[2]-2*U[0]*K[4]-2*U[0]*Jb
[4]-2*Ub[0]*K[4]-2*Ub[0]*J[4])/fo*exp(-2*B[0]):
C[ 4,  2,  2]:= 1/8*(2*r*K[1]*U[0]*Ub[0]+r*K[0]*U[0]*Ub[1]+r*K
[0]*Ub[0]*U[1]+r*J[0]*Ub[0]*Ub[1]+r*Jb[0]*U[0]*U[1]+U[0]*r*J[1]*Ub[0]+U[0]*r*K
[0]*U[1]+U[0]*r*J[0]*Ub[1]+Ub[0]*r*Jb[1]*U[0]+Ub[0]*r*K[0]*Ub[1]+Ub[0]*r*Jb[0]
*U[1]+2*U[0]*exp(2*B[0])*r*B[3]+2*U[0]*exp(2*B[0])*r*B[2]+2*Ub[0]*exp(2*B[0])*
r*B[3]+2*Ub[0]*exp(2*B[0])*r*B[2]-4*K[0]*U[0]*Ub[0]-2*J[0]*U[0]*Ub[0]-2*Jb[0]*
U[0]*Ub[0]+r*J[1]*Ub[0]^2+r*Jb[1]*U[0]^2+r*K[1]*U[0]^2+r*K[1]*Ub[0]^2-2*K[0]*U
[0]^2-2*K[0]*Ub[0]^2-2*J[0]*Ub[0]^2-2*Jb[0]*U[0]^2+r*exp(2*B[0])*Jb[0]*Ub[0]*J
[3]-r*exp(2*B[0])*Jb[0]*Ub[0]*K[2]-r*exp(2*B[0])*Jb[0]*U[0]*Jb[2]+r*exp(2*B[0]
)*Jb[0]*U[0]*K[3]+r*exp(2*B[0])*Jb[0]*K[0]*U[3]-r*exp(2*B[0])*Jb[0]*K[0]*Ub[2]
+r*exp(2*B[0])*Jb[0]*J[0]*Ub[3]-r*exp(2*B[0])*J[0]*Ub[0]*J[3]+r*exp(2*B[0])*J[
0]*Ub[0]*K[2]+r*exp(2*B[0])*J[0]*U[0]*Jb[2]-r*exp(2*B[0])*J[0]*U[0]*K[3]-r*exp
(2*B[0])*J[0]*K[0]*U[3]+r*exp(2*B[0])*J[0]*K[0]*Ub[2]+r*exp(2*B[0])*J[0]*Jb[0]
*U[2]+4*exp(2*B[0])*r*K[0]*K[4]+2*exp(2*B[0])*r*K[0]*J[4]+2*exp(2*B[0])*r*K[0]
*Jb[4]-2*exp(2*B[0])*r*J[0]*K[4]-2*exp(2*B[0])*r*J[0]*Jb[4]-2*exp(2*B[0])*r*Jb
[0]*K[4]-2*exp(2*B[0])*r*Jb[0]*J[4]-r*exp(2*B[0])*Jb[0]^2*U[2]-r*exp(2*B[0])*J
[0]^2*Ub[3])*exp(-2*B[0])/r:
C[ 4,  2,  3]:= -1/8*I*(r*K[0]*U[0]*Ub[1]-r*K[0]*Ub[0]*U[1]-r*
J[0]*Ub[0]*Ub[1]+r*Jb[0]*U[0]*U[1]+U[0]*r*J[1]*Ub[0]+U[0]*r*K[0]*U[1]+U[0]*r*J
[0]*Ub[1]-Ub[0]*r*Jb[1]*U[0]-Ub[0]*r*K[0]*Ub[1]-Ub[0]*r*Jb[0]*U[1]+2*U[0]*exp(
2*B[0])*r*B[3]+2*U[0]*exp(2*B[0])*r*B[2]-2*Ub[0]*exp(2*B[0])*r*B[3]-2*Ub[0]*
exp(2*B[0])*r*B[2]-2*J[0]*U[0]*Ub[0]+2*Jb[0]*U[0]*Ub[0]-r*J[1]*Ub[0]^2+r*Jb[1]
*U[0]^2+r*K[1]*U[0]^2-r*K[1]*Ub[0]^2-2*K[0]*U[0]^2+2*K[0]*Ub[0]^2+2*J[0]*Ub[0]
^2-2*Jb[0]*U[0]^2-r*exp(2*B[0])*Jb[0]*Ub[0]*J[3]+r*exp(2*B[0])*Jb[0]*Ub[0]*K[2
]+r*exp(2*B[0])*Jb[0]*U[0]*Jb[2]-r*exp(2*B[0])*Jb[0]*U[0]*K[3]-r*exp(2*B[0])*
Jb[0]*K[0]*U[3]+r*exp(2*B[0])*Jb[0]*K[0]*Ub[2]-r*exp(2*B[0])*Jb[0]*J[0]*Ub[3]-
r*exp(2*B[0])*J[0]*Ub[0]*J[3]+r*exp(2*B[0])*J[0]*Ub[0]*K[2]+r*exp(2*B[0])*J[0]
*U[0]*Jb[2]-r*exp(2*B[0])*J[0]*U[0]*K[3]-r*exp(2*B[0])*J[0]*K[0]*U[3]+r*exp(2*
B[0])*J[0]*K[0]*Ub[2]+r*exp(2*B[0])*J[0]*Jb[0]*U[2]+2*exp(2*B[0])*r*K[0]*J[4]-
2*exp(2*B[0])*r*K[0]*Jb[4]-2*exp(2*B[0])*r*J[0]*K[4]-2*exp(2*B[0])*r*J[0]*Jb[4
]+2*exp(2*B[0])*r*Jb[0]*K[4]+2*exp(2*B[0])*r*Jb[0]*J[4]+r*exp(2*B[0])*Jb[0]^2*
U[2]-r*exp(2*B[0])*J[0]^2*Ub[3]-2*exp(2*B[0])*r*K[0]*Ub[0]*J[3]+2*exp(2*B[0])*
r*K[0]*Ub[0]*K[2]+2*exp(2*B[0])*r*K[0]*U[0]*Jb[2]-2*exp(2*B[0])*r*K[0]*U[0]*K[
3]-2*exp(2*B[0])*r*K[0]*J[0]*Ub[3]+2*exp(2*B[0])*r*K[0]*Jb[0]*U[2]-2*exp(2*B[0
])*r*K[0]^2*U[3]+2*exp(2*B[0])*r*K[0]^2*Ub[2])*exp(-2*B[0])/r:
C[ 4,  2,  4]:= 1/2/r*(r*K[1]*U[0]+r*K[1]*Ub[0]+r*J[1]*Ub[0]+r
*Jb[1]*U[0]+r*K[0]*U[1]+r*K[0]*Ub[1]+r*J[0]*Ub[1]+r*Jb[0]*U[1]-2*K[0]*U[0]-2*K
[0]*Ub[0]-2*J[0]*Ub[0]-2*Jb[0]*U[0]+2*exp(2*B[0])*r*B[3]+2*exp(2*B[0])*r*B[2])
*exp(-2*B[0])/fo:
C[ 4,  3,  1]:= 1/4*I*(K[3]*U[0]*Ub[0]-2*Vw[0]*r*K[1]*U[0]+2*
Vw[0]*r*K[1]*Ub[0]-2*Vw[0]*r*J[1]*Ub[0]+2*Vw[0]*r*Jb[1]*U[0]-2*Vw[0]*r*K[0]*U[
1]+2*Vw[0]*r*K[0]*Ub[1]-2*Vw[0]*r*J[0]*Ub[1]+2*Vw[0]*r*Jb[0]*U[1]-K[3]*U[0]^2+
K[2]*Ub[0]^2-J[2]*Ub[0]^2+Jb[3]*U[0]^2-K[2]*U[0]*Ub[0]-J[3]*U[0]*Ub[0]+Jb[2]*U
[0]*Ub[0]-K[0]*U[0]*U[3]+2*K[0]*U[0]*Ub[3]-K[0]*U[0]*Ub[2]+K[0]*Ub[0]*U[3]-2*K
[0]*Ub[0]*U[2]+K[0]*Ub[0]*Ub[2]-J[0]*U[0]*Ub[3]+J[0]*Ub[0]*Ub[3]-2*J[0]*Ub[0]*
Ub[2]+2*Jb[0]*U[0]*U[3]-Jb[0]*U[0]*U[2]+Jb[0]*Ub[0]*U[2]-2*r^2*K[1]*U[0]+2*r^2
*K[1]*Ub[0]-2*r^2*J[1]*Ub[0]+2*r^2*Jb[1]*U[0]-2*r^2*K[0]*U[1]+2*r^2*K[0]*Ub[1]
-2*r^2*J[0]*Ub[1]+2*r^2*Jb[0]*U[1]+4*r*K[0]*U[0]-4*r*K[0]*Ub[0]+4*r*J[0]*Ub[0]
-4*r*Jb[0]*U[0]+4*Vw[0]*K[0]*U[0]-4*Vw[0]*K[0]*Ub[0]+4*Vw[0]*J[0]*Ub[0]-4*Vw[0
]*Jb[0]*U[0]-2*exp(2*B[0])*r*Vw[3]+2*exp(2*B[0])*r*Vw[2]-2*U[0]*K[4]+2*U[0]*Jb
[4]+2*Ub[0]*K[4]-2*Ub[0]*J[4])/fo*exp(-2*B[0]):
C[ 4,  3,  2]:= -1/8*I*(-r*K[0]*U[0]*Ub[1]+r*K[0]*Ub[0]*U[1]+r
*J[0]*Ub[0]*Ub[1]-r*Jb[0]*U[0]*U[1]+U[0]*r*J[1]*Ub[0]+U[0]*r*K[0]*U[1]+U[0]*r*
J[0]*Ub[1]-Ub[0]*r*Jb[1]*U[0]-Ub[0]*r*K[0]*Ub[1]-Ub[0]*r*Jb[0]*U[1]-2*U[0]*exp
(2*B[0])*r*B[3]+2*U[0]*exp(2*B[0])*r*B[2]-2*Ub[0]*exp(2*B[0])*r*B[3]+2*Ub[0]*
exp(2*B[0])*r*B[2]-2*J[0]*U[0]*Ub[0]+2*Jb[0]*U[0]*Ub[0]+r*J[1]*Ub[0]^2-r*Jb[1]
*U[0]^2+r*K[1]*U[0]^2-r*K[1]*Ub[0]^2-2*K[0]*U[0]^2+2*K[0]*Ub[0]^2-2*J[0]*Ub[0]
^2+2*Jb[0]*U[0]^2-r*exp(2*B[0])*Jb[0]*Ub[0]*J[3]+r*exp(2*B[0])*Jb[0]*Ub[0]*K[2
]+r*exp(2*B[0])*Jb[0]*U[0]*Jb[2]-r*exp(2*B[0])*Jb[0]*U[0]*K[3]-r*exp(2*B[0])*
Jb[0]*K[0]*U[3]+r*exp(2*B[0])*Jb[0]*K[0]*Ub[2]-r*exp(2*B[0])*Jb[0]*J[0]*Ub[3]-
r*exp(2*B[0])*J[0]*Ub[0]*J[3]+r*exp(2*B[0])*J[0]*Ub[0]*K[2]+r*exp(2*B[0])*J[0]
*U[0]*Jb[2]-r*exp(2*B[0])*J[0]*U[0]*K[3]-r*exp(2*B[0])*J[0]*K[0]*U[3]+r*exp(2*
B[0])*J[0]*K[0]*Ub[2]+r*exp(2*B[0])*J[0]*Jb[0]*U[2]+2*exp(2*B[0])*r*K[0]*J[4]-
2*exp(2*B[0])*r*K[0]*Jb[4]-2*exp(2*B[0])*r*J[0]*K[4]+2*exp(2*B[0])*r*J[0]*Jb[4
]+2*exp(2*B[0])*r*Jb[0]*K[4]-2*exp(2*B[0])*r*Jb[0]*J[4]+r*exp(2*B[0])*Jb[0]^2*
U[2]-r*exp(2*B[0])*J[0]^2*Ub[3]+2*exp(2*B[0])*r*K[0]*Ub[0]*J[3]-2*exp(2*B[0])*
r*K[0]*Ub[0]*K[2]-2*exp(2*B[0])*r*K[0]*U[0]*Jb[2]+2*exp(2*B[0])*r*K[0]*U[0]*K[
3]+2*exp(2*B[0])*r*K[0]*J[0]*Ub[3]-2*exp(2*B[0])*r*K[0]*Jb[0]*U[2]+2*exp(2*B[0
])*r*K[0]^2*U[3]-2*exp(2*B[0])*r*K[0]^2*Ub[2])*exp(-2*B[0])/r:
C[ 4,  3,  3]:= -1/8*(-2*r*K[1]*U[0]*Ub[0]-r*K[0]*U[0]*Ub[1]-r
*K[0]*Ub[0]*U[1]-r*J[0]*Ub[0]*Ub[1]-r*Jb[0]*U[0]*U[1]+U[0]*r*J[1]*Ub[0]+U[0]*r
*K[0]*U[1]+U[0]*r*J[0]*Ub[1]+Ub[0]*r*Jb[1]*U[0]+Ub[0]*r*K[0]*Ub[1]+Ub[0]*r*Jb[
0]*U[1]-2*U[0]*exp(2*B[0])*r*B[3]+2*U[0]*exp(2*B[0])*r*B[2]+2*Ub[0]*exp(2*B[0]
)*r*B[3]-2*Ub[0]*exp(2*B[0])*r*B[2]+4*K[0]*U[0]*Ub[0]-2*J[0]*U[0]*Ub[0]-2*Jb[0
]*U[0]*Ub[0]-r*J[1]*Ub[0]^2-r*Jb[1]*U[0]^2+r*K[1]*U[0]^2+r*K[1]*Ub[0]^2-2*K[0]
*U[0]^2-2*K[0]*Ub[0]^2+2*J[0]*Ub[0]^2+2*Jb[0]*U[0]^2+r*exp(2*B[0])*Jb[0]*Ub[0]
*J[3]-r*exp(2*B[0])*Jb[0]*Ub[0]*K[2]-r*exp(2*B[0])*Jb[0]*U[0]*Jb[2]+r*exp(2*B[
0])*Jb[0]*U[0]*K[3]+r*exp(2*B[0])*Jb[0]*K[0]*U[3]-r*exp(2*B[0])*Jb[0]*K[0]*Ub[
2]+r*exp(2*B[0])*Jb[0]*J[0]*Ub[3]-r*exp(2*B[0])*J[0]*Ub[0]*J[3]+r*exp(2*B[0])*
J[0]*Ub[0]*K[2]+r*exp(2*B[0])*J[0]*U[0]*Jb[2]-r*exp(2*B[0])*J[0]*U[0]*K[3]-r*
exp(2*B[0])*J[0]*K[0]*U[3]+r*exp(2*B[0])*J[0]*K[0]*Ub[2]+r*exp(2*B[0])*J[0]*Jb
[0]*U[2]-4*exp(2*B[0])*r*K[0]*K[4]+2*exp(2*B[0])*r*K[0]*J[4]+2*exp(2*B[0])*r*K
[0]*Jb[4]-2*exp(2*B[0])*r*J[0]*K[4]+2*exp(2*B[0])*r*J[0]*Jb[4]-2*exp(2*B[0])*r
*Jb[0]*K[4]+2*exp(2*B[0])*r*Jb[0]*J[4]-r*exp(2*B[0])*Jb[0]^2*U[2]-r*exp(2*B[0]
)*J[0]^2*Ub[3])*exp(-2*B[0])/r:
C[ 4,  3,  4]:= -1/2*I/r*(-r*K[1]*Ub[0]+r*K[1]*U[0]+r*J[1]*Ub[
0]-r*Jb[1]*U[0]-r*K[0]*Ub[1]+r*K[0]*U[1]+r*J[0]*Ub[1]-r*Jb[0]*U[1]+2*K[0]*Ub[0
]-2*K[0]*U[0]-2*J[0]*Ub[0]+2*Jb[0]*U[0]-2*exp(2*B[0])*r*B[3]+2*exp(2*B[0])*r*B
[2])/fo*exp(-2*B[0]):
C[ 4,  4,  1]:= 1/8*(-4*exp(2*B[0])*Vw[4]*r-2*Vw[0]*r*Jb[1]*U[
0]^2+8*Vw[0]*K[0]*U[0]*Ub[0]-4*r^2*K[1]*U[0]*Ub[0]-4*r^2*K[0]*U[0]*Ub[1]-4*r^2
*K[0]*Ub[0]*U[1]-4*r^2*J[0]*Ub[0]*Ub[1]-4*r^2*Jb[0]*U[0]*U[1]+8*r*K[0]*U[0]*Ub
[0]-2*Vw[0]*r*J[1]*Ub[0]^2-4*K[4]*U[0]*Ub[0]-2*r^2*J[1]*Ub[0]^2-2*r^2*Jb[1]*U[
0]^2+4*r*J[0]*Ub[0]^2+4*r*Jb[0]*U[0]^2+4*Vw[0]*J[0]*Ub[0]^2+4*Vw[0]*Jb[0]*U[0]
^2-2*K[3]*U[0]^2*Ub[0]-U[0]*J[3]*Ub[0]^2-2*K[0]*U[0]^2*Ub[3]-2*Jb[0]*U[0]^2*U[
3]-Ub[0]*Jb[2]*U[0]^2-2*K[2]*U[0]*Ub[0]^2-2*K[0]*Ub[0]^2*U[2]-4*Vw[0]*r*K[1]*U
[0]*Ub[0]-4*Vw[0]*r*K[0]*U[0]*Ub[1]-4*Vw[0]*r*K[0]*Ub[0]*U[1]-4*Vw[0]*r*J[0]*
Ub[0]*Ub[1]-4*Vw[0]*r*Jb[0]*U[0]*U[1]+4*U[0]*exp(2*B[0])*r*B[3]*Vw[0]+4*Ub[0]*
exp(2*B[0])*r*B[2]*Vw[0]-2*J[4]*Ub[0]^2-2*Jb[4]*U[0]^2-Jb[3]*U[0]^3-J[2]*Ub[0]
^3-2*U[0]*K[0]*Ub[0]*U[3]-2*U[0]*J[0]*Ub[0]*Ub[3]-2*Ub[0]*K[0]*U[0]*Ub[2]-2*Ub
[0]*Jb[0]*U[0]*U[2]+4*U[0]*exp(2*B[0])*r^2*B[3]+2*U[0]*exp(2*B[0])*r*Vw[3]+8*B
[4]*exp(2*B[0])*r*Vw[0]+16*B[1]*exp(2*B[0])*r^3*Vw[0]+8*B[1]*exp(2*B[0])*r^2*
Vw[0]^2+4*Vw[0]*exp(2*B[0])*r^2*Vw[1]+4*Ub[0]*exp(2*B[0])*r^2*B[2]+2*Ub[0]*exp
(2*B[0])*r*Vw[2]-2*J[0]*Ub[0]^2*Ub[2]+8*B[4]*exp(2*B[0])*r^2+8*B[1]*exp(2*B[0]
)*r^4+4*exp(2*B[0])*r^3*Vw[1]-4*exp(2*B[0])*r^2*Vw[0]-4*exp(2*B[0])*r*Vw[0]^2)
*exp(-2*B[0]):
C[ 4,  4,  2]:= 1/16*fo*(-2*exp(2*B[0])*r*K[0]*K[3]*U[0]*Ub[0]
-2*exp(2*B[0])*r*K[0]*K[2]*U[0]*Ub[0]-2*exp(2*B[0])*r*K[0]*J[0]*Ub[0]*Ub[3]-2*
exp(2*B[0])*r*K[0]*J[0]*Ub[0]*Ub[2]-2*exp(2*B[0])*r*K[0]*Jb[0]*U[0]*U[3]-2*exp
(2*B[0])*r*K[0]*Jb[0]*U[0]*U[2]+2*exp(2*B[0])*r*J[0]*K[3]*U[0]*Ub[0]+2*exp(2*B
[0])*r*J[0]*K[0]*U[0]*Ub[3]+2*exp(2*B[0])*r*J[0]*K[0]*Ub[0]*U[3]+2*exp(2*B[0])
*r*J[0]*Jb[0]*U[0]*U[3]+2*exp(2*B[0])*r*Jb[0]*K[2]*U[0]*Ub[0]+2*exp(2*B[0])*r*
Jb[0]*K[0]*U[0]*Ub[2]+2*exp(2*B[0])*r*Jb[0]*K[0]*Ub[0]*U[2]+2*exp(2*B[0])*r*Jb
[0]*J[0]*Ub[0]*Ub[2]-2*U[0]*r*K[0]*Ub[0]*U[1]-2*U[0]*r*J[0]*Ub[0]*Ub[1]-2*Ub[0
]*r*K[0]*U[0]*Ub[1]-2*Ub[0]*r*Jb[0]*U[0]*U[1]-2*r*K[1]*U[0]^2*Ub[0]-2*r*K[0]*U
[0]^2*Ub[1]-2*r*Jb[0]*U[0]^2*U[1]-U[0]*r*J[1]*Ub[0]^2-2*r*K[1]*U[0]*Ub[0]^2-2*
r*K[0]*Ub[0]^2*U[1]-2*r*J[0]*Ub[0]^2*Ub[1]-Ub[0]*r*Jb[1]*U[0]^2-r*Jb[1]*U[0]^3
+4*K[0]*U[0]^2*Ub[0]+2*U[0]*J[0]*Ub[0]^2-r*J[1]*Ub[0]^3+4*K[0]*U[0]*Ub[0]^2+2*
Ub[0]*Jb[0]*U[0]^2+2*Jb[0]*U[0]^3+2*J[0]*Ub[0]^3+8*U[0]*B[4]*exp(2*B[0])*r+4*U
[0]*B[1]*exp(2*B[0])*r^3+2*U[0]*exp(2*B[0])*r^2*Vw[1]-2*U[0]*exp(2*B[0])*r*Vw[
0]+8*Ub[0]*B[4]*exp(2*B[0])*r+4*Ub[0]*B[1]*exp(2*B[0])*r^3+2*Ub[0]*exp(2*B[0])
*r^2*Vw[1]-2*Ub[0]*exp(2*B[0])*r*Vw[0]-4*exp(2*B[0])*r*K[0]^2*U[4]-4*exp(2*B[0
])*r*K[0]^2*Ub[4]+r*exp(2*B[0])*J[0]*J[3]*Ub[0]^2+r*exp(2*B[0])*J[0]*Jb[3]*U[0
]^2+2*r*exp(2*B[0])*J[0]^2*Ub[0]*Ub[3]+4*r*exp(2*B[0])*J[0]*U[0]*Jb[4]+4*r*exp
(2*B[0])*J[0]*Ub[0]*K[4]+4*r*exp(2*B[0])*J[0]*Jb[0]*U[4]+r*exp(2*B[0])*Jb[0]*J
[2]*Ub[0]^2+r*exp(2*B[0])*Jb[0]*Jb[2]*U[0]^2+2*r*exp(2*B[0])*Jb[0]^2*U[0]*U[2]
+4*r*exp(2*B[0])*Jb[0]*U[0]*K[4]+4*r*exp(2*B[0])*Jb[0]*Ub[0]*J[4]+4*r*exp(2*B[
0])*Jb[0]*J[0]*Ub[4]+4*U[0]*B[1]*exp(2*B[0])*r^2*Vw[0]+4*Ub[0]*B[1]*exp(2*B[0]
)*r^2*Vw[0]-exp(2*B[0])*r*K[0]*J[3]*Ub[0]^2-exp(2*B[0])*r*K[0]*J[2]*Ub[0]^2-
exp(2*B[0])*r*K[0]*Jb[3]*U[0]^2-exp(2*B[0])*r*K[0]*Jb[2]*U[0]^2-2*exp(2*B[0])*
r*K[0]^2*U[0]*Ub[3]-2*exp(2*B[0])*r*K[0]^2*U[0]*Ub[2]-2*exp(2*B[0])*r*K[0]^2*
Ub[0]*U[3]-2*exp(2*B[0])*r*K[0]^2*Ub[0]*U[2]-4*exp(2*B[0])*r*K[0]*U[0]*K[4]-4*
exp(2*B[0])*r*K[0]*U[0]*Jb[4]-4*exp(2*B[0])*r*K[0]*Ub[0]*K[4]-4*exp(2*B[0])*r*
K[0]*Ub[0]*J[4]-4*r^2*exp(4*B[0])*J[0]*B[3]*Vw[0]-4*r^2*exp(4*B[0])*Jb[0]*B[2]
*Vw[0]+4*exp(4*B[0])*r^2*K[0]*B[3]*Vw[0]+4*exp(4*B[0])*r^2*K[0]*B[2]*Vw[0]+4*
exp(4*B[0])*r^3*K[0]*B[3]+4*exp(4*B[0])*r^3*K[0]*B[2]+2*exp(4*B[0])*r^2*K[0]*
Vw[3]+2*exp(4*B[0])*r^2*K[0]*Vw[2]-4*exp(4*B[0])*r^3*J[0]*B[3]-2*exp(4*B[0])*r
^2*J[0]*Vw[3]-4*exp(4*B[0])*r^3*Jb[0]*B[2]-2*exp(4*B[0])*r^2*Jb[0]*Vw[2])*exp(
-2*B[0])/r:
C[ 4,  4,  3]:= -1/16*I/r*fo*(2*exp(2*B[0])*r*K[0]*K[3]*U[0]*
Ub[0]-2*exp(2*B[0])*r*K[0]*K[2]*U[0]*Ub[0]+2*exp(2*B[0])*r*K[0]*J[0]*Ub[0]*Ub[
3]-2*exp(2*B[0])*r*K[0]*J[0]*Ub[0]*Ub[2]+2*exp(2*B[0])*r*K[0]*Jb[0]*U[0]*U[3]-
2*exp(2*B[0])*r*K[0]*Jb[0]*U[0]*U[2]+2*exp(2*B[0])*r*J[0]*K[3]*U[0]*Ub[0]+2*
exp(2*B[0])*r*J[0]*K[0]*U[0]*Ub[3]+2*exp(2*B[0])*r*J[0]*K[0]*Ub[0]*U[3]+2*exp(
2*B[0])*r*J[0]*Jb[0]*U[0]*U[3]-2*exp(2*B[0])*r*Jb[0]*K[2]*U[0]*Ub[0]-2*exp(2*B
[0])*r*Jb[0]*K[0]*U[0]*Ub[2]-2*exp(2*B[0])*r*Jb[0]*K[0]*Ub[0]*U[2]-2*exp(2*B[0
])*r*Jb[0]*J[0]*Ub[0]*Ub[2]-2*U[0]*r*K[0]*Ub[0]*U[1]-2*U[0]*r*J[0]*Ub[0]*Ub[1]
+2*Ub[0]*r*K[0]*U[0]*Ub[1]+2*Ub[0]*r*Jb[0]*U[0]*U[1]-2*r*K[1]*U[0]^2*Ub[0]-2*r
*K[0]*U[0]^2*Ub[1]-2*r*Jb[0]*U[0]^2*U[1]-U[0]*r*J[1]*Ub[0]^2+2*r*K[1]*U[0]*Ub[
0]^2+2*r*K[0]*Ub[0]^2*U[1]+2*r*J[0]*Ub[0]^2*Ub[1]+Ub[0]*r*Jb[1]*U[0]^2-r*Jb[1]
*U[0]^3+4*K[0]*U[0]^2*Ub[0]+2*U[0]*J[0]*Ub[0]^2+r*J[1]*Ub[0]^3-4*K[0]*U[0]*Ub[
0]^2-2*Ub[0]*Jb[0]*U[0]^2+2*Jb[0]*U[0]^3-2*J[0]*Ub[0]^3+8*U[0]*B[4]*exp(2*B[0]
)*r+4*U[0]*B[1]*exp(2*B[0])*r^3+2*U[0]*exp(2*B[0])*r^2*Vw[1]-2*U[0]*exp(2*B[0]
)*r*Vw[0]-8*Ub[0]*B[4]*exp(2*B[0])*r-4*Ub[0]*B[1]*exp(2*B[0])*r^3-2*Ub[0]*exp(
2*B[0])*r^2*Vw[1]+2*Ub[0]*exp(2*B[0])*r*Vw[0]-4*exp(2*B[0])*r*K[0]^2*U[4]+4*
exp(2*B[0])*r*K[0]^2*Ub[4]+r*exp(2*B[0])*J[0]*J[3]*Ub[0]^2+r*exp(2*B[0])*J[0]*
Jb[3]*U[0]^2+2*r*exp(2*B[0])*J[0]^2*Ub[0]*Ub[3]+4*r*exp(2*B[0])*J[0]*U[0]*Jb[4
]+4*r*exp(2*B[0])*J[0]*Ub[0]*K[4]+4*r*exp(2*B[0])*J[0]*Jb[0]*U[4]-r*exp(2*B[0]
)*Jb[0]*J[2]*Ub[0]^2-r*exp(2*B[0])*Jb[0]*Jb[2]*U[0]^2-2*r*exp(2*B[0])*Jb[0]^2*
U[0]*U[2]-4*r*exp(2*B[0])*Jb[0]*U[0]*K[4]-4*r*exp(2*B[0])*Jb[0]*Ub[0]*J[4]-4*r
*exp(2*B[0])*Jb[0]*J[0]*Ub[4]+4*U[0]*B[1]*exp(2*B[0])*r^2*Vw[0]-4*Ub[0]*B[1]*
exp(2*B[0])*r^2*Vw[0]+exp(2*B[0])*r*K[0]*J[3]*Ub[0]^2-exp(2*B[0])*r*K[0]*J[2]*
Ub[0]^2+exp(2*B[0])*r*K[0]*Jb[3]*U[0]^2-exp(2*B[0])*r*K[0]*Jb[2]*U[0]^2+2*exp(
2*B[0])*r*K[0]^2*U[0]*Ub[3]-2*exp(2*B[0])*r*K[0]^2*U[0]*Ub[2]+2*exp(2*B[0])*r*
K[0]^2*Ub[0]*U[3]-2*exp(2*B[0])*r*K[0]^2*Ub[0]*U[2]-4*exp(2*B[0])*r*K[0]*U[0]*
K[4]+4*exp(2*B[0])*r*K[0]*U[0]*Jb[4]+4*exp(2*B[0])*r*K[0]*Ub[0]*K[4]-4*exp(2*B
[0])*r*K[0]*Ub[0]*J[4]-4*r^2*exp(4*B[0])*J[0]*B[3]*Vw[0]+4*r^2*exp(4*B[0])*Jb[
0]*B[2]*Vw[0]-4*exp(4*B[0])*r^2*K[0]*B[3]*Vw[0]+4*exp(4*B[0])*r^2*K[0]*B[2]*Vw
[0]-4*exp(4*B[0])*r^3*K[0]*B[3]+4*exp(4*B[0])*r^3*K[0]*B[2]-2*exp(4*B[0])*r^2*
K[0]*Vw[3]+2*exp(4*B[0])*r^2*K[0]*Vw[2]-4*exp(4*B[0])*r^3*J[0]*B[3]-2*exp(4*B[
0])*r^2*J[0]*Vw[3]+4*exp(4*B[0])*r^3*Jb[0]*B[2]+2*exp(4*B[0])*r^2*Jb[0]*Vw[2])
*exp(-2*B[0]):
C[ 4,  4,  4]:= 1/4/r*(8*B[4]*exp(2*B[0])*r+4*B[1]*exp(2*B[0])
*r^2*Vw[0]+4*B[1]*exp(2*B[0])*r^3+2*exp(2*B[0])*r^2*Vw[1]-2*r*K[1]*U[0]*Ub[0]-
2*r*K[0]*U[0]*Ub[1]-2*r*K[0]*Ub[0]*U[1]-2*r*J[0]*Ub[0]*Ub[1]-2*r*Jb[0]*U[0]*U[
1]-2*exp(2*B[0])*r*Vw[0]-r*J[1]*Ub[0]^2-r*Jb[1]*U[0]^2+4*K[0]*U[0]*Ub[0]+2*J[0
]*Ub[0]^2+2*Jb[0]*U[0]^2)*exp(-2*B[0]):
