# Supplementary material for: Extraction of gravitational waves in numerical relativity
Source: Living Rev Relativ. 2016 Oct 4;19(1):2. doi: 10.1007/s41114-016-0001-9 (PMC5297365; doi:10.1007/s41114-016-0001-9)
Supplement: Supplementary file 1 — Supplementary material 1 (zip 163 KB) [file 41114_2016_1_MOESM1_ESM.zip › SupplementaryFiles/gamma.out]

g[   1   ,   1   ]:=   0   :
h[   1   ,   1   ]:=   exp(-2*B[0])*Vw[0]   :
g[   1   ,   2   ]:=   0   :
h[   1   ,   2   ]:=   -1/4*fo*(U[0]+Ub[0])*exp(-2*B[0])   :
g[   1   ,   3   ]:=   0   :
h[   1   ,   3   ]:=   1/4*I*(-Ub[0]*exp(-2*B[0])*fo+U[0]*exp(-2*B[0])*fo)   :
g[   1   ,   4   ]:=   -exp(2*B[0])   :
h[   1   ,   4   ]:=   -exp(-2*B[0])   :
g[   2   ,   1   ]:=   0   :
h[   2   ,   1   ]:=   -1/4*fo*(U[0]+Ub[0])*exp(-2*B[0])   :
g[   2   ,   2   ]:=   2*r^2/fo^2*(2*K[0]+J[0]+Jb[0])   :
h[   2   ,   2   ]:=   -1/8*fo^2*(-2*K[0]+J[0]+Jb[0])/r^2   :
g[   2   ,   3   ]:=   -2*I*r^2*(-Jb[0]+J[0])/fo^2   :
h[   2   ,   3   ]:=   1/8*I*fo^2*(-Jb[0]+J[0])/r^2   :
g[   2   ,   4   ]:=   -r^2*(K[0]*U[0]+K[0]*Ub[0]+J[0]*Ub[0]+Jb[0]*U[0])/fo   :
h[   2   ,   4   ]:=   0   :
g[   3   ,   1   ]:=   0   :
h[   3   ,   1   ]:=   1/4*I*(-Ub[0]*exp(-2*B[0])*fo+U[0]*exp(-2*B[0])*fo)   :
g[   3   ,   2   ]:=   -2*I*r^2*(-Jb[0]+J[0])/fo^2   :
h[   3   ,   2   ]:=   1/8*I*fo^2*(-Jb[0]+J[0])/r^2   :
g[   3   ,   3   ]:=   -2*r^2*(-2*K[0]+J[0]+Jb[0])/fo^2   :
h[   3   ,   3   ]:=   1/8*fo^2*(2*K[0]+J[0]+Jb[0])/r^2   :
g[   3   ,   4   ]:=   I*r^2*(-K[0]*Ub[0]+K[0]*U[0]+J[0]*Ub[0]-Jb[0]*U[0])/fo
   :
h[   3   ,   4   ]:=   0   :
g[   4   ,   1   ]:=   -exp(2*B[0])   :
h[   4   ,   1   ]:=   -exp(-2*B[0])   :
g[   4   ,   2   ]:=   -r^2*(K[0]*U[0]+K[0]*Ub[0]+J[0]*Ub[0]+Jb[0]*U[0])/fo   :
h[   4   ,   2   ]:=   0   :
g[   4   ,   3   ]:=   I*r^2*(-K[0]*Ub[0]+K[0]*U[0]+J[0]*Ub[0]-Jb[0]*U[0])/fo
   :
h[   4   ,   3   ]:=   0   :
g[   4   ,   4   ]:=   -exp(2*B[0])*Vw[0]+r^2*K[0]*U[0]*Ub[0]+1/2*r^2*J[0]*Ub[0
]^2+1/2*r^2*Jb[0]*U[0]^2   :
h[   4   ,   4   ]:=   0   :
Csum[   1   ]:=   -1/2*(-4*B[1]*r-4*K[0]^2-2*K[0]*r*K[1]+4*J[0]*Jb[0]+J[0]*r*Jb
[1]+Jb[0]*r*J[1])/r   :
Csum[   2   ]:=   1/2*(4*J[0]*fq*Jb[0]+4*B[3]+4*B[2]-Jb[0]*J[3]-J[0]*Jb[2]-Jb[0
]*J[2]+2*K[0]*K[3]-4*fq*K[0]^2-J[0]*Jb[3]+2*K[0]*K[2])/fo   :
Csum[   3   ]:=   -1/2*I*(Jb[0]*J[3]-J[0]*Jb[2]-Jb[0]*J[2]+2*K[0]*K[2]-2*K[0]*K
[3]+J[0]*Jb[3]+4*B[2]-4*B[3]-4*I*fp*K[0]^2+4*I*Jb[0]*fp*J[0])/fo   :
Csum[   4   ]:=   2*B[4]-1/2*J[0]*Jb[4]+K[0]*K[4]-1/2*Jb[0]*J[4]   :
C[   1   ,   1   ,   1   ]:=   2*B[1]   :
C[   1   ,   1   ,   2   ]:=   0   :
C[   1   ,   1   ,   3   ]:=   0   :
C[   1   ,   1   ,   4   ]:=   0   :
C[   1   ,   2   ,   1   ]:=   1/2*(r^2*K[0]*U[1]+r^2*K[0]*Ub[1]+r^2*J[0]*Ub[1]
+r^2*Jb[0]*U[1]+2*exp(2*B[0])*B[3]+2*exp(2*B[0])*B[2])/fo*exp(-2*B[0])   :
C[   1   ,   2   ,   2   ]:=   -1/4*(-4*K[0]^2-2*K[0]*r*K[1]-K[0]*r*J[1]-K[0]*r
*Jb[1]+4*J[0]*Jb[0]+J[0]*r*K[1]+J[0]*r*Jb[1]+Jb[0]*r*K[1]+Jb[0]*r*J[1])/r   :
C[   1   ,   2   ,   3   ]:=   1/4*I*(-Jb[0]*K[1]-Jb[0]*J[1]+J[0]*K[1]+J[0]*Jb[
1]+K[0]*Jb[1]-K[0]*J[1])   :
C[   1   ,   2   ,   4   ]:=   0   :
C[   1   ,   3   ,   1   ]:=   -1/2*I/fo*(r^2*K[0]*U[1]-r^2*K[0]*Ub[1]+r^2*J[0]
*Ub[1]-r^2*Jb[0]*U[1]-2*exp(2*B[0])*B[3]+2*exp(2*B[0])*B[2])*exp(-2*B[0])   :
C[   1   ,   3   ,   2   ]:=   -1/4*I*(-K[0]*Jb[1]+K[0]*J[1]+J[0]*Jb[1]-Jb[0]*J
[1]+Jb[0]*K[1]-J[0]*K[1])   :
C[   1   ,   3   ,   3   ]:=   -1/4*(4*J[0]*Jb[0]+Jb[0]*r*J[1]+J[0]*r*Jb[1]-4*K
[0]^2-2*K[0]*r*K[1]+K[0]*r*J[1]+K[0]*r*Jb[1]-J[0]*r*K[1]-Jb[0]*r*K[1])/r   :
C[   1   ,   3   ,   4   ]:=   0   :
C[   1   ,   4   ,   1   ]:=   -1/4*(-4*B[1]*exp(2*B[0])*Vw[0]-2*exp(2*B[0])*Vw
[1]+2*U[0]*exp(2*B[0])*B[3]+2*Ub[0]*exp(2*B[0])*B[2]+r^2*K[0]*U[0]*Ub[1]+r^2*K[
0]*Ub[0]*U[1]+r^2*J[0]*Ub[0]*Ub[1]+r^2*Jb[0]*U[0]*U[1])*exp(-2*B[0])   :
C[   1   ,   4   ,   2   ]:=   1/8*fo*(-K[0]*r^2*J[1]*Ub[0]-K[0]*r^2*Jb[1]*U[0]
+Jb[0]*r^2*K[1]*U[0]-2*r*K[0]^2*U[0]-2*r*K[0]^2*Ub[0]-r^2*K[0]^2*U[1]-r^2*K[0]^
2*Ub[1]+2*K[0]*exp(2*B[0])*B[3]+2*K[0]*exp(2*B[0])*B[2]-2*J[0]*exp(2*B[0])*B[3]
-2*Jb[0]*exp(2*B[0])*B[2]-K[0]*r^2*K[1]*U[0]-K[0]*r^2*K[1]*Ub[0]+2*J[0]*r*Jb[0]
*U[0]+J[0]*r^2*K[1]*Ub[0]+J[0]*r^2*Jb[1]*U[0]+J[0]*r^2*Jb[0]*U[1]+2*Jb[0]*r*J[0
]*Ub[0]+Jb[0]*r^2*J[1]*Ub[0]+Jb[0]*r^2*J[0]*Ub[1])/r^2   :
C[   1   ,   4   ,   3   ]:=   -1/8*I*(-Ub[0]*J[1]*r^2*K[0]*fo+U[0]*Jb[1]*r^2*K
[0]*fo-U[0]*K[1]*r^2*Jb[0]*fo-2*B[3]*exp(2*B[0])*K[0]*fo+2*B[2]*exp(2*B[0])*K[0
]*fo+2*B[2]*exp(2*B[0])*Jb[0]*fo-2*B[3]*exp(2*B[0])*J[0]*fo-2*U[0]*K[0]^2*r*fo+
2*Ub[0]*K[0]^2*r*fo-U[1]*K[0]^2*r^2*fo+Ub[1]*K[0]^2*r^2*fo-U[0]*K[1]*r^2*K[0]*
fo+Ub[0]*K[1]*r^2*K[0]*fo+2*U[0]*Jb[0]*r*J[0]*fo+Ub[0]*K[1]*r^2*J[0]*fo+U[0]*Jb
[1]*r^2*J[0]*fo+U[1]*Jb[0]*r^2*J[0]*fo-2*Ub[0]*J[0]*r*Jb[0]*fo-Ub[0]*J[1]*r^2*
Jb[0]*fo-Ub[1]*J[0]*r^2*Jb[0]*fo)/r^2   :
C[   1   ,   4   ,   4   ]:=   0   :
C[   2   ,   1   ,   1   ]:=   1/2*(r^2*K[0]*U[1]+r^2*K[0]*Ub[1]+r^2*J[0]*Ub[1]
+r^2*Jb[0]*U[1]+2*exp(2*B[0])*B[3]+2*exp(2*B[0])*B[2])/fo*exp(-2*B[0])   :
C[   2   ,   1   ,   2   ]:=   -1/4*(-4*K[0]^2-2*K[0]*r*K[1]-K[0]*r*J[1]-K[0]*r
*Jb[1]+4*J[0]*Jb[0]+J[0]*r*K[1]+J[0]*r*Jb[1]+Jb[0]*r*K[1]+Jb[0]*r*J[1])/r   :
C[   2   ,   1   ,   3   ]:=   1/4*I*(-Jb[0]*K[1]-Jb[0]*J[1]+J[0]*K[1]+J[0]*Jb[
1]+K[0]*Jb[1]-K[0]*J[1])   :
C[   2   ,   1   ,   4   ]:=   0   :
C[   2   ,   2   ,   1   ]:=   1/2*r*(-4*Vw[0]*r*K[1]-2*Vw[0]*r*J[1]-2*Vw[0]*r*
Jb[1]+2*r*K[3]*U[0]+r*J[3]*U[0]+r*Jb[3]*U[0]+2*r*K[2]*Ub[0]+r*J[2]*Ub[0]+r*Jb[2
]*Ub[0]+2*r*K[0]*U[3]+2*r*K[0]*U[2]+2*r*K[0]*Ub[3]+2*r*K[0]*Ub[2]+2*r*J[0]*Ub[3
]+2*r*J[0]*Ub[2]+2*r*Jb[0]*U[3]+2*r*Jb[0]*U[2]-8*Vw[0]*K[0]-4*Vw[0]*J[0]-4*Vw[0
]*Jb[0]+2*r*J[4]+2*r*Jb[4]+4*r*K[4])*exp(-2*B[0])/fo^2   :
C[   2   ,   2   ,   2   ]:=   1/4*(exp(2*B[0])*K[0]*Jb[2]+exp(2*B[0])*K[0]*Jb[
3]+4*exp(2*B[0])*J[0]*fq*Jb[0]+exp(2*B[0])*K[0]*J[2]-2*exp(2*B[0])*Jb[0]*J[3]-2
*exp(2*B[0])*J[0]*Jb[2]+exp(2*B[0])*Jb[0]*Jb[2]-exp(2*B[0])*Jb[0]*J[2]+2*exp(2*
B[0])*K[0]*K[3]-4*exp(2*B[0])*fq*K[0]^2-2*exp(2*B[0])*Jb[0]*K[3]-exp(2*B[0])*J[
0]*Jb[3]+exp(2*B[0])*K[0]*J[3]+2*exp(2*B[0])*K[0]*K[2]-2*exp(2*B[0])*J[0]*K[2]+
exp(2*B[0])*J[0]*J[3]+2*Ub[0]*r^2*K[1]+Ub[0]*r^2*J[1]+2*U[0]*r^2*K[1]+U[0]*r^2*
J[1]+U[0]*r^2*Jb[1]+2*r*Ub[0]*J[0]+2*r*Ub[0]*Jb[0]+2*r*U[0]*J[0]+2*r*U[0]*Jb[0]
+4*r*Ub[0]*K[0]+Ub[0]*r^2*Jb[1]+4*r*U[0]*K[0])/fo*exp(-2*B[0])   :
C[   2   ,   2   ,   3   ]:=   -1/4*I*(-3*exp(2*B[0])*K[0]*Jb[2]-exp(2*B[0])*K[
0]*Jb[3]+exp(2*B[0])*K[0]*J[2]+2*exp(2*B[0])*Jb[0]*J[3]-2*exp(2*B[0])*J[0]*Jb[2
]-exp(2*B[0])*Jb[0]*Jb[2]+exp(2*B[0])*Jb[0]*J[2]+2*exp(2*B[0])*K[0]*K[3]+2*exp(
2*B[0])*Jb[0]*K[3]-exp(2*B[0])*J[0]*Jb[3]+3*exp(2*B[0])*K[0]*J[3]-2*exp(2*B[0])
*K[0]*K[2]-2*exp(2*B[0])*J[0]*K[2]+exp(2*B[0])*J[0]*J[3]-4*I*exp(2*B[0])*Jb[0]*
fp*J[0]+4*I*exp(2*B[0])*fp*K[0]^2-2*Ub[0]*r^2*K[1]-Ub[0]*r^2*J[1]+2*U[0]*r^2*K[
1]+U[0]*r^2*J[1]+U[0]*r^2*Jb[1]-2*r*Ub[0]*J[0]-2*r*Ub[0]*Jb[0]+2*r*U[0]*J[0]+2*
r*U[0]*Jb[0]-4*r*Ub[0]*K[0]-Ub[0]*r^2*Jb[1]+4*r*U[0]*K[0])/fo*exp(-2*B[0])   :
C[   2   ,   2   ,   4   ]:=   exp(-2*B[0])*r*(4*K[0]+2*J[0]+2*Jb[0]+2*r*K[1]+r
*J[1]+r*Jb[1])/fo^2   :
C[   2   ,   3   ,   1   ]:=   -1/2*I*(-U[0]*Jb[3]*exp(-2*B[0])*r^2+2*Jb[1]*Vw[
0]*exp(-2*B[0])*r^2-2*U[3]*Jb[0]*exp(-2*B[0])*r^2+2*J[4]*exp(-2*B[0])*r^2+2*U[2
]*K[0]*exp(-2*B[0])*r^2-2*Ub[3]*K[0]*exp(-2*B[0])*r^2+2*Ub[2]*J[0]*exp(-2*B[0])
*r^2+U[0]*J[3]*exp(-2*B[0])*r^2-Ub[0]*Jb[2]*exp(-2*B[0])*r^2-2*J[1]*Vw[0]*exp(-
2*B[0])*r^2-2*Jb[4]*exp(-2*B[0])*r^2+4*Jb[0]*Vw[0]*exp(-2*B[0])*r-4*J[0]*Vw[0]*
exp(-2*B[0])*r+Ub[0]*J[2]*exp(-2*B[0])*r^2)/fo^2   :
C[   2   ,   3   ,   2   ]:=   -1/4*I*(-2*r*Ub[0]*Jb[0]-2*r*U[0]*Jb[0]+2*r*U[0]
*J[0]-U[0]*r^2*Jb[1]+U[0]*r^2*J[1]-2*exp(2*B[0])*J[0]*K[2]+exp(2*B[0])*J[0]*J[3
]+exp(2*B[0])*J[0]*Jb[3]-exp(2*B[0])*Jb[0]*J[2]-exp(2*B[0])*Jb[0]*Jb[2]+2*exp(2
*B[0])*K[0]*K[2]-exp(2*B[0])*K[0]*J[3]+exp(2*B[0])*K[0]*J[2]-exp(2*B[0])*K[0]*
Jb[3]+exp(2*B[0])*K[0]*Jb[2]-2*exp(2*B[0])*K[0]*K[3]+2*exp(2*B[0])*Jb[0]*K[3]+4
*I*exp(2*B[0])*Jb[0]*fp*J[0]-4*I*exp(2*B[0])*fp*K[0]^2+2*r*Ub[0]*J[0]-Ub[0]*r^2
*Jb[1]+Ub[0]*r^2*J[1])/fo*exp(-2*B[0])   :
C[   2   ,   3   ,   3   ]:=   -1/4*(-Ub[0]*r^2*J[1]+U[0]*r^2*J[1]-U[0]*r^2*Jb[
1]-2*r*Ub[0]*J[0]+2*r*Ub[0]*Jb[0]+2*r*U[0]*J[0]-2*r*U[0]*Jb[0]+Ub[0]*r^2*Jb[1]+
exp(2*B[0])*Jb[0]*Jb[2]-2*exp(2*B[0])*J[0]*K[2]+exp(2*B[0])*J[0]*J[3]+exp(2*B[0
])*J[0]*Jb[3]-2*exp(2*B[0])*Jb[0]*K[3]+exp(2*B[0])*Jb[0]*J[2]-2*exp(2*B[0])*K[0
]*K[3]-2*exp(2*B[0])*K[0]*K[2]+exp(2*B[0])*K[0]*J[3]+exp(2*B[0])*K[0]*Jb[3]+4*
exp(2*B[0])*fq*K[0]^2+exp(2*B[0])*K[0]*J[2]+exp(2*B[0])*K[0]*Jb[2]-4*exp(2*B[0]
)*J[0]*fq*Jb[0])*exp(-2*B[0])/fo   :
C[   2   ,   3   ,   4   ]:=   -I*(-2*Jb[0]*exp(-2*B[0])*r+2*J[0]*exp(-2*B[0])*
r-Jb[1]*exp(-2*B[0])*r^2+J[1]*exp(-2*B[0])*r^2)/fo^2   :
C[   2   ,   4   ,   1   ]:=   -1/4*(r^2*U[0]*K[0]*U[3]+r^2*Ub[0]*Jb[2]*U[0]+2*
r^2*U[0]*Jb[4]+2*r^2*Ub[0]*K[4]+2*r^2*Ub[0]*J[4]-4*Vw[0]*r*Ub[0]*K[0]-4*Vw[0]*r
*Ub[0]*J[0]-4*Vw[0]*r*U[0]*Jb[0]-2*Vw[0]*U[0]*r^2*K[1]-2*Vw[0]*Ub[0]*r^2*K[1]-2
*Vw[0]*Ub[0]*r^2*J[1]-2*Vw[0]*U[0]*r^2*Jb[1]-2*Vw[0]*r^2*K[0]*U[1]-2*Vw[0]*r^2*
K[0]*Ub[1]-2*Vw[0]*r^2*J[0]*Ub[1]-2*Vw[0]*r^2*Jb[0]*U[1]+2*r^2*U[0]*K[4]-4*Vw[0
]*r*U[0]*K[0]+r^2*K[3]*U[0]*Ub[0]+2*r^2*K[0]*U[0]*Ub[3]+r^2*K[0]*U[0]*Ub[2]+r^2
*K[0]*Ub[0]*U[3]+2*r^2*K[0]*Ub[0]*U[2]+r^2*Ub[0]*J[0]*Ub[3]+2*r^2*Ub[0]*J[0]*Ub
[2]+2*r^2*U[0]*Jb[0]*U[3]+r^2*U[0]*Jb[0]*U[2]+r^2*K[2]*U[0]*Ub[0]+r^2*Jb[3]*U[0
]^2+r^2*J[2]*Ub[0]^2-2*exp(2*B[0])*Vw[3]-2*exp(2*B[0])*Vw[2]+r^2*Ub[0]*K[0]*Ub[
2]+r^2*Ub[0]*Jb[0]*U[2]+r^2*U[0]*J[0]*Ub[3]+r^2*U[0]*J[3]*Ub[0]+r^2*K[2]*Ub[0]^
2+r^2*K[3]*U[0]^2)*exp(-2*B[0])/fo   :
C[   2   ,   4   ,   2   ]:=   -1/8*(r^2*K[0]*U[0]*Ub[1]+r^2*K[0]*Ub[0]*U[1]+r^
2*J[0]*Ub[0]*Ub[1]+r^2*Jb[0]*U[0]*U[1]+Ub[0]*r^2*Jb[0]*U[1]+2*Ub[0]*r*U[0]*Jb[0
]+Ub[0]*U[0]*r^2*Jb[1]+Ub[0]*r^2*K[0]*Ub[1]+4*U[0]*r*Ub[0]*K[0]+2*U[0]*r*Ub[0]*
J[0]+2*U[0]*Ub[0]*r^2*K[1]+U[0]*Ub[0]*r^2*J[1]+U[0]*r^2*K[0]*U[1]+U[0]*r^2*J[0]
*Ub[1]+2*r*Ub[0]^2*K[0]+2*r*Ub[0]^2*J[0]+Ub[0]^2*r^2*K[1]+Ub[0]^2*r^2*J[1]-2*U[
0]*exp(2*B[0])*B[3]-2*Ub[0]*exp(2*B[0])*B[2]+2*r*U[0]^2*K[0]+2*r*U[0]^2*Jb[0]+U
[0]^2*r^2*K[1]+U[0]^2*r^2*Jb[1]+2*exp(2*B[0])*Jb[0]*J[4]-2*U[0]*exp(2*B[0])*B[2
]-2*Ub[0]*exp(2*B[0])*B[3]-4*exp(2*B[0])*K[0]*K[4]-2*exp(2*B[0])*K[0]*J[4]-2*
exp(2*B[0])*K[0]*Jb[4]+2*exp(2*B[0])*J[0]*K[4]+2*exp(2*B[0])*J[0]*Jb[4]+2*exp(2
*B[0])*Jb[0]*K[4]-exp(2*B[0])*Jb[0]*K[3]*U[0]+exp(2*B[0])*Jb[0]*K[0]*Ub[2]-exp(
2*B[0])*Jb[0]*J[0]*Ub[3]-exp(2*B[0])*Jb[0]*K[0]*U[3]+exp(2*B[0])*J[0]*K[0]*U[3]
+exp(2*B[0])*Jb[0]*K[2]*Ub[0]-exp(2*B[0])*Jb[0]*J[3]*Ub[0]+exp(2*B[0])*J[0]^2*
Ub[3]+exp(2*B[0])*Jb[0]^2*U[2]+exp(2*B[0])*J[0]*J[3]*Ub[0]+exp(2*B[0])*J[0]*K[3
]*U[0]-exp(2*B[0])*J[0]*K[2]*Ub[0]-exp(2*B[0])*J[0]*Jb[0]*U[2]-exp(2*B[0])*J[0]
*K[0]*Ub[2]+exp(2*B[0])*Jb[0]*Jb[2]*U[0]-exp(2*B[0])*J[0]*Jb[2]*U[0])*exp(-2*B[
0])   :
C[   2   ,   4   ,   3   ]:=   1/8*I*(2*exp(2*B[0])*K[0]^2*U[3]-2*exp(2*B[0])*K
[0]^2*Ub[2]+2*exp(2*B[0])*K[0]*J[3]*Ub[0]+2*exp(2*B[0])*K[0]*J[0]*Ub[3]-2*exp(2
*B[0])*K[0]*Jb[0]*U[2]-2*exp(2*B[0])*K[0]*Jb[2]*U[0]+2*exp(2*B[0])*K[0]*K[3]*U[
0]+r^2*K[0]*U[0]*Ub[1]-r^2*K[0]*Ub[0]*U[1]-r^2*J[0]*Ub[0]*Ub[1]+r^2*Jb[0]*U[0]*
U[1]-Ub[0]*r^2*Jb[0]*U[1]-2*Ub[0]*r*U[0]*Jb[0]-Ub[0]*U[0]*r^2*Jb[1]-Ub[0]*r^2*K
[0]*Ub[1]+2*U[0]*r*Ub[0]*J[0]+U[0]*Ub[0]*r^2*J[1]+U[0]*r^2*K[0]*U[1]+U[0]*r^2*J
[0]*Ub[1]-2*r*Ub[0]^2*K[0]-2*r*Ub[0]^2*J[0]-Ub[0]^2*r^2*K[1]-Ub[0]^2*r^2*J[1]-2
*U[0]*exp(2*B[0])*B[3]+2*Ub[0]*exp(2*B[0])*B[2]+2*r*U[0]^2*K[0]+2*r*U[0]^2*Jb[0
]+U[0]^2*r^2*K[1]+U[0]^2*r^2*Jb[1]-2*exp(2*B[0])*K[0]*K[2]*Ub[0]-2*exp(2*B[0])*
Jb[0]*J[4]-2*U[0]*exp(2*B[0])*B[2]+2*Ub[0]*exp(2*B[0])*B[3]-2*exp(2*B[0])*K[0]*
J[4]+2*exp(2*B[0])*K[0]*Jb[4]+2*exp(2*B[0])*J[0]*K[4]+2*exp(2*B[0])*J[0]*Jb[4]-
2*exp(2*B[0])*Jb[0]*K[4]+exp(2*B[0])*Jb[0]*K[3]*U[0]-exp(2*B[0])*Jb[0]*K[0]*Ub[
2]+exp(2*B[0])*Jb[0]*J[0]*Ub[3]+exp(2*B[0])*Jb[0]*K[0]*U[3]+exp(2*B[0])*J[0]*K[
0]*U[3]-exp(2*B[0])*Jb[0]*K[2]*Ub[0]+exp(2*B[0])*Jb[0]*J[3]*Ub[0]+exp(2*B[0])*J
[0]^2*Ub[3]-exp(2*B[0])*Jb[0]^2*U[2]+exp(2*B[0])*J[0]*J[3]*Ub[0]+exp(2*B[0])*J[
0]*K[3]*U[0]-exp(2*B[0])*J[0]*K[2]*Ub[0]-exp(2*B[0])*J[0]*Jb[0]*U[2]-exp(2*B[0]
)*J[0]*K[0]*Ub[2]-exp(2*B[0])*Jb[0]*Jb[2]*U[0]-exp(2*B[0])*J[0]*Jb[2]*U[0])*exp
(-2*B[0])   :
C[   2   ,   4   ,   4   ]:=   -1/2*(-2*exp(2*B[0])*B[3]-2*exp(2*B[0])*B[2]+2*r
*U[0]*K[0]+2*r*Ub[0]*K[0]+2*r*Ub[0]*J[0]+2*r*U[0]*Jb[0]+U[0]*r^2*K[1]+Ub[0]*r^2
*K[1]+Ub[0]*r^2*J[1]+U[0]*r^2*Jb[1]+r^2*K[0]*U[1]+r^2*K[0]*Ub[1]+r^2*J[0]*Ub[1]
+r^2*Jb[0]*U[1])*exp(-2*B[0])/fo   :
C[   3   ,   1   ,   1   ]:=   -1/2*I/fo*(r^2*K[0]*U[1]-r^2*K[0]*Ub[1]+r^2*J[0]
*Ub[1]-r^2*Jb[0]*U[1]-2*exp(2*B[0])*B[3]+2*exp(2*B[0])*B[2])*exp(-2*B[0])   :
C[   3   ,   1   ,   2   ]:=   -1/4*I*(-K[0]*Jb[1]+K[0]*J[1]+J[0]*Jb[1]-Jb[0]*J
[1]+Jb[0]*K[1]-J[0]*K[1])   :
C[   3   ,   1   ,   3   ]:=   -1/4*(4*J[0]*Jb[0]+Jb[0]*r*J[1]+J[0]*r*Jb[1]-4*K
[0]^2-2*K[0]*r*K[1]+K[0]*r*J[1]+K[0]*r*Jb[1]-J[0]*r*K[1]-Jb[0]*r*K[1])/r   :
C[   3   ,   1   ,   4   ]:=   0   :
C[   3   ,   2   ,   1   ]:=   -1/2*I*(-U[0]*Jb[3]*exp(-2*B[0])*r^2+2*Jb[1]*Vw[
0]*exp(-2*B[0])*r^2-2*U[3]*Jb[0]*exp(-2*B[0])*r^2+2*J[4]*exp(-2*B[0])*r^2+2*U[2
]*K[0]*exp(-2*B[0])*r^2-2*Ub[3]*K[0]*exp(-2*B[0])*r^2+2*Ub[2]*J[0]*exp(-2*B[0])
*r^2+U[0]*J[3]*exp(-2*B[0])*r^2-Ub[0]*Jb[2]*exp(-2*B[0])*r^2-2*J[1]*Vw[0]*exp(-
2*B[0])*r^2-2*Jb[4]*exp(-2*B[0])*r^2+4*Jb[0]*Vw[0]*exp(-2*B[0])*r-4*J[0]*Vw[0]*
exp(-2*B[0])*r+Ub[0]*J[2]*exp(-2*B[0])*r^2)/fo^2   :
C[   3   ,   2   ,   2   ]:=   -1/4*I*(-2*r*Ub[0]*Jb[0]-2*r*U[0]*Jb[0]+2*r*U[0]
*J[0]-U[0]*r^2*Jb[1]+U[0]*r^2*J[1]-2*exp(2*B[0])*J[0]*K[2]+exp(2*B[0])*J[0]*J[3
]+exp(2*B[0])*J[0]*Jb[3]-exp(2*B[0])*Jb[0]*J[2]-exp(2*B[0])*Jb[0]*Jb[2]+2*exp(2
*B[0])*K[0]*K[2]-exp(2*B[0])*K[0]*J[3]+exp(2*B[0])*K[0]*J[2]-exp(2*B[0])*K[0]*
Jb[3]+exp(2*B[0])*K[0]*Jb[2]-2*exp(2*B[0])*K[0]*K[3]+2*exp(2*B[0])*Jb[0]*K[3]+4
*I*exp(2*B[0])*Jb[0]*fp*J[0]-4*I*exp(2*B[0])*fp*K[0]^2+2*r*Ub[0]*J[0]-Ub[0]*r^2
*Jb[1]+Ub[0]*r^2*J[1])/fo*exp(-2*B[0])   :
C[   3   ,   2   ,   3   ]:=   -1/4*(-Ub[0]*r^2*J[1]+U[0]*r^2*J[1]-U[0]*r^2*Jb[
1]-2*r*Ub[0]*J[0]+2*r*Ub[0]*Jb[0]+2*r*U[0]*J[0]-2*r*U[0]*Jb[0]+Ub[0]*r^2*Jb[1]+
exp(2*B[0])*Jb[0]*Jb[2]-2*exp(2*B[0])*J[0]*K[2]+exp(2*B[0])*J[0]*J[3]+exp(2*B[0
])*J[0]*Jb[3]-2*exp(2*B[0])*Jb[0]*K[3]+exp(2*B[0])*Jb[0]*J[2]-2*exp(2*B[0])*K[0
]*K[3]-2*exp(2*B[0])*K[0]*K[2]+exp(2*B[0])*K[0]*J[3]+exp(2*B[0])*K[0]*Jb[3]+4*
exp(2*B[0])*fq*K[0]^2+exp(2*B[0])*K[0]*J[2]+exp(2*B[0])*K[0]*Jb[2]-4*exp(2*B[0]
)*J[0]*fq*Jb[0])*exp(-2*B[0])/fo   :
C[   3   ,   2   ,   4   ]:=   -I*(-2*Jb[0]*exp(-2*B[0])*r+2*J[0]*exp(-2*B[0])*
r-Jb[1]*exp(-2*B[0])*r^2+J[1]*exp(-2*B[0])*r^2)/fo^2   :
C[   3   ,   3   ,   1   ]:=   1/2*r*(-4*Vw[0]*r*K[1]+2*Vw[0]*r*J[1]+2*Vw[0]*r*
Jb[1]+2*r*K[3]*U[0]-r*J[3]*U[0]-r*Jb[3]*U[0]+2*r*K[2]*Ub[0]-r*J[2]*Ub[0]-r*Jb[2
]*Ub[0]+2*r*K[0]*U[3]-2*r*K[0]*U[2]-2*r*K[0]*Ub[3]+2*r*K[0]*Ub[2]+2*r*J[0]*Ub[3
]-2*r*J[0]*Ub[2]-2*r*Jb[0]*U[3]+2*r*Jb[0]*U[2]-8*Vw[0]*K[0]+4*Vw[0]*J[0]+4*Vw[0
]*Jb[0]-2*r*J[4]-2*r*Jb[4]+4*r*K[4])*exp(-2*B[0])/fo^2   :
C[   3   ,   3   ,   2   ]:=   -1/4*(-3*exp(2*B[0])*K[0]*Jb[2]+exp(2*B[0])*K[0]
*Jb[3]+4*exp(2*B[0])*J[0]*fq*Jb[0]+exp(2*B[0])*K[0]*J[2]+2*exp(2*B[0])*Jb[0]*J[
3]+2*exp(2*B[0])*J[0]*Jb[2]+exp(2*B[0])*Jb[0]*Jb[2]-exp(2*B[0])*Jb[0]*J[2]+2*
exp(2*B[0])*K[0]*K[3]-4*exp(2*B[0])*fq*K[0]^2-2*exp(2*B[0])*Jb[0]*K[3]-exp(2*B[
0])*J[0]*Jb[3]-3*exp(2*B[0])*K[0]*J[3]+2*exp(2*B[0])*K[0]*K[2]-2*exp(2*B[0])*J[
0]*K[2]+exp(2*B[0])*J[0]*J[3]-2*Ub[0]*r^2*K[1]+Ub[0]*r^2*J[1]-2*U[0]*r^2*K[1]+U
[0]*r^2*J[1]+U[0]*r^2*Jb[1]+2*r*Ub[0]*J[0]+2*r*Ub[0]*Jb[0]+2*r*U[0]*J[0]+2*r*U[
0]*Jb[0]-4*r*Ub[0]*K[0]+Ub[0]*r^2*Jb[1]-4*r*U[0]*K[0])*exp(-2*B[0])/fo   :
C[   3   ,   3   ,   3   ]:=   1/4*I*(exp(2*B[0])*K[0]*Jb[2]-exp(2*B[0])*K[0]*
Jb[3]+exp(2*B[0])*K[0]*J[2]-2*exp(2*B[0])*Jb[0]*J[3]+2*exp(2*B[0])*J[0]*Jb[2]-
exp(2*B[0])*Jb[0]*Jb[2]+exp(2*B[0])*Jb[0]*J[2]+2*exp(2*B[0])*K[0]*K[3]+2*exp(2*
B[0])*Jb[0]*K[3]-exp(2*B[0])*J[0]*Jb[3]-exp(2*B[0])*K[0]*J[3]-2*exp(2*B[0])*K[0
]*K[2]-2*exp(2*B[0])*J[0]*K[2]+exp(2*B[0])*J[0]*J[3]-4*I*exp(2*B[0])*Jb[0]*fp*J
[0]+4*I*exp(2*B[0])*fp*K[0]^2+2*Ub[0]*r^2*K[1]-Ub[0]*r^2*J[1]-2*U[0]*r^2*K[1]+U
[0]*r^2*J[1]+U[0]*r^2*Jb[1]-2*r*Ub[0]*J[0]-2*r*Ub[0]*Jb[0]+2*r*U[0]*J[0]+2*r*U[
0]*Jb[0]+4*r*Ub[0]*K[0]-Ub[0]*r^2*Jb[1]-4*r*U[0]*K[0])/fo*exp(-2*B[0])   :
C[   3   ,   3   ,   4   ]:=   -exp(-2*B[0])*r*(-4*K[0]+2*J[0]+2*Jb[0]-2*r*K[1]
+r*J[1]+r*Jb[1])/fo^2   :
C[   3   ,   4   ,   1   ]:=   1/4*I*(r^2*U[0]*K[0]*U[3]-r^2*Ub[0]*Jb[2]*U[0]-2
*r^2*U[0]*Jb[4]-2*r^2*Ub[0]*K[4]+2*r^2*Ub[0]*J[4]+4*Vw[0]*r*Ub[0]*K[0]-4*Vw[0]*
r*Ub[0]*J[0]+4*Vw[0]*r*U[0]*Jb[0]-2*Vw[0]*U[0]*r^2*K[1]+2*Vw[0]*Ub[0]*r^2*K[1]-
2*Vw[0]*Ub[0]*r^2*J[1]+2*Vw[0]*U[0]*r^2*Jb[1]-2*Vw[0]*r^2*K[0]*U[1]+2*Vw[0]*r^2
*K[0]*Ub[1]-2*Vw[0]*r^2*J[0]*Ub[1]+2*Vw[0]*r^2*Jb[0]*U[1]+2*r^2*U[0]*K[4]-4*Vw[
0]*r*U[0]*K[0]-r^2*K[3]*U[0]*Ub[0]-2*r^2*K[0]*U[0]*Ub[3]+r^2*K[0]*U[0]*Ub[2]-r^
2*K[0]*Ub[0]*U[3]+2*r^2*K[0]*Ub[0]*U[2]-r^2*Ub[0]*J[0]*Ub[3]+2*r^2*Ub[0]*J[0]*
Ub[2]-2*r^2*U[0]*Jb[0]*U[3]+r^2*U[0]*Jb[0]*U[2]+r^2*K[2]*U[0]*Ub[0]-r^2*Jb[3]*U
[0]^2+r^2*J[2]*Ub[0]^2+2*exp(2*B[0])*Vw[3]-2*exp(2*B[0])*Vw[2]-r^2*Ub[0]*K[0]*
Ub[2]-r^2*Ub[0]*Jb[0]*U[2]+r^2*U[0]*J[0]*Ub[3]+r^2*U[0]*J[3]*Ub[0]-r^2*K[2]*Ub[
0]^2+r^2*K[3]*U[0]^2)*exp(-2*B[0])/fo   :
C[   3   ,   4   ,   2   ]:=   1/8*I*(-2*exp(2*B[0])*K[0]^2*U[3]+2*exp(2*B[0])*
K[0]^2*Ub[2]-2*exp(2*B[0])*K[0]*J[3]*Ub[0]-2*exp(2*B[0])*K[0]*J[0]*Ub[3]+2*exp(
2*B[0])*K[0]*Jb[0]*U[2]+2*exp(2*B[0])*K[0]*Jb[2]*U[0]-2*exp(2*B[0])*K[0]*K[3]*U
[0]-r^2*K[0]*U[0]*Ub[1]+r^2*K[0]*Ub[0]*U[1]+r^2*J[0]*Ub[0]*Ub[1]-r^2*Jb[0]*U[0]
*U[1]-Ub[0]*r^2*Jb[0]*U[1]-2*Ub[0]*r*U[0]*Jb[0]-Ub[0]*U[0]*r^2*Jb[1]-Ub[0]*r^2*
K[0]*Ub[1]+2*U[0]*r*Ub[0]*J[0]+U[0]*Ub[0]*r^2*J[1]+U[0]*r^2*K[0]*U[1]+U[0]*r^2*
J[0]*Ub[1]-2*r*Ub[0]^2*K[0]+2*r*Ub[0]^2*J[0]-Ub[0]^2*r^2*K[1]+Ub[0]^2*r^2*J[1]+
2*U[0]*exp(2*B[0])*B[3]-2*Ub[0]*exp(2*B[0])*B[2]+2*r*U[0]^2*K[0]-2*r*U[0]^2*Jb[
0]+U[0]^2*r^2*K[1]-U[0]^2*r^2*Jb[1]+2*exp(2*B[0])*K[0]*K[2]*Ub[0]+2*exp(2*B[0])
*Jb[0]*J[4]-2*U[0]*exp(2*B[0])*B[2]+2*Ub[0]*exp(2*B[0])*B[3]-2*exp(2*B[0])*K[0]
*J[4]+2*exp(2*B[0])*K[0]*Jb[4]+2*exp(2*B[0])*J[0]*K[4]-2*exp(2*B[0])*J[0]*Jb[4]
-2*exp(2*B[0])*Jb[0]*K[4]+exp(2*B[0])*Jb[0]*K[3]*U[0]-exp(2*B[0])*Jb[0]*K[0]*Ub
[2]+exp(2*B[0])*Jb[0]*J[0]*Ub[3]+exp(2*B[0])*Jb[0]*K[0]*U[3]+exp(2*B[0])*J[0]*K
[0]*U[3]-exp(2*B[0])*Jb[0]*K[2]*Ub[0]+exp(2*B[0])*Jb[0]*J[3]*Ub[0]+exp(2*B[0])*
J[0]^2*Ub[3]-exp(2*B[0])*Jb[0]^2*U[2]+exp(2*B[0])*J[0]*J[3]*Ub[0]+exp(2*B[0])*J
[0]*K[3]*U[0]-exp(2*B[0])*J[0]*K[2]*Ub[0]-exp(2*B[0])*J[0]*Jb[0]*U[2]-exp(2*B[0
])*J[0]*K[0]*Ub[2]-exp(2*B[0])*Jb[0]*Jb[2]*U[0]-exp(2*B[0])*J[0]*Jb[2]*U[0])*
exp(-2*B[0])   :
C[   3   ,   4   ,   3   ]:=   1/8*(-r^2*K[0]*U[0]*Ub[1]-r^2*K[0]*Ub[0]*U[1]-r^
2*J[0]*Ub[0]*Ub[1]-r^2*Jb[0]*U[0]*U[1]+Ub[0]*r^2*Jb[0]*U[1]+2*Ub[0]*r*U[0]*Jb[0
]+Ub[0]*U[0]*r^2*Jb[1]+Ub[0]*r^2*K[0]*Ub[1]-4*U[0]*r*Ub[0]*K[0]+2*U[0]*r*Ub[0]*
J[0]-2*U[0]*Ub[0]*r^2*K[1]+U[0]*Ub[0]*r^2*J[1]+U[0]*r^2*K[0]*U[1]+U[0]*r^2*J[0]
*Ub[1]+2*r*Ub[0]^2*K[0]-2*r*Ub[0]^2*J[0]+Ub[0]^2*r^2*K[1]-Ub[0]^2*r^2*J[1]+2*U[
0]*exp(2*B[0])*B[3]+2*Ub[0]*exp(2*B[0])*B[2]+2*r*U[0]^2*K[0]-2*r*U[0]^2*Jb[0]+U
[0]^2*r^2*K[1]-U[0]^2*r^2*Jb[1]-2*exp(2*B[0])*Jb[0]*J[4]-2*U[0]*exp(2*B[0])*B[2
]-2*Ub[0]*exp(2*B[0])*B[3]+4*exp(2*B[0])*K[0]*K[4]-2*exp(2*B[0])*K[0]*J[4]-2*
exp(2*B[0])*K[0]*Jb[4]+2*exp(2*B[0])*J[0]*K[4]-2*exp(2*B[0])*J[0]*Jb[4]+2*exp(2
*B[0])*Jb[0]*K[4]-exp(2*B[0])*Jb[0]*K[3]*U[0]+exp(2*B[0])*Jb[0]*K[0]*Ub[2]-exp(
2*B[0])*Jb[0]*J[0]*Ub[3]-exp(2*B[0])*Jb[0]*K[0]*U[3]+exp(2*B[0])*J[0]*K[0]*U[3]
+exp(2*B[0])*Jb[0]*K[2]*Ub[0]-exp(2*B[0])*Jb[0]*J[3]*Ub[0]+exp(2*B[0])*J[0]^2*
Ub[3]+exp(2*B[0])*Jb[0]^2*U[2]+exp(2*B[0])*J[0]*J[3]*Ub[0]+exp(2*B[0])*J[0]*K[3
]*U[0]-exp(2*B[0])*J[0]*K[2]*Ub[0]-exp(2*B[0])*J[0]*Jb[0]*U[2]-exp(2*B[0])*J[0]
*K[0]*Ub[2]+exp(2*B[0])*Jb[0]*Jb[2]*U[0]-exp(2*B[0])*J[0]*Jb[2]*U[0])*exp(-2*B[
0])   :
C[   3   ,   4   ,   4   ]:=   1/2*I*(2*exp(2*B[0])*B[3]-2*exp(2*B[0])*B[2]-2*r
*Ub[0]*K[0]+2*r*U[0]*K[0]+2*r*Ub[0]*J[0]-2*r*U[0]*Jb[0]-Ub[0]*r^2*K[1]+U[0]*r^2
*K[1]+Ub[0]*r^2*J[1]-U[0]*r^2*Jb[1]-r^2*K[0]*Ub[1]+r^2*K[0]*U[1]+r^2*J[0]*Ub[1]
-r^2*Jb[0]*U[1])*exp(-2*B[0])/fo   :
C[   4   ,   1   ,   1   ]:=   -1/4*(-4*B[1]*exp(2*B[0])*Vw[0]-2*exp(2*B[0])*Vw
[1]+2*U[0]*exp(2*B[0])*B[3]+2*Ub[0]*exp(2*B[0])*B[2]+r^2*K[0]*U[0]*Ub[1]+r^2*K[
0]*Ub[0]*U[1]+r^2*J[0]*Ub[0]*Ub[1]+r^2*Jb[0]*U[0]*U[1])*exp(-2*B[0])   :
C[   4   ,   1   ,   2   ]:=   1/8*fo*(-K[0]*r^2*J[1]*Ub[0]-K[0]*r^2*Jb[1]*U[0]
+Jb[0]*r^2*K[1]*U[0]-2*r*K[0]^2*U[0]-2*r*K[0]^2*Ub[0]-r^2*K[0]^2*U[1]-r^2*K[0]^
2*Ub[1]+2*K[0]*exp(2*B[0])*B[3]+2*K[0]*exp(2*B[0])*B[2]-2*J[0]*exp(2*B[0])*B[3]
-2*Jb[0]*exp(2*B[0])*B[2]-K[0]*r^2*K[1]*U[0]-K[0]*r^2*K[1]*Ub[0]+2*J[0]*r*Jb[0]
*U[0]+J[0]*r^2*K[1]*Ub[0]+J[0]*r^2*Jb[1]*U[0]+J[0]*r^2*Jb[0]*U[1]+2*Jb[0]*r*J[0
]*Ub[0]+Jb[0]*r^2*J[1]*Ub[0]+Jb[0]*r^2*J[0]*Ub[1])/r^2   :
C[   4   ,   1   ,   3   ]:=   -1/8*I*(-Ub[0]*J[1]*r^2*K[0]*fo+U[0]*Jb[1]*r^2*K
[0]*fo-U[0]*K[1]*r^2*Jb[0]*fo-2*B[3]*exp(2*B[0])*K[0]*fo+2*B[2]*exp(2*B[0])*K[0
]*fo+2*B[2]*exp(2*B[0])*Jb[0]*fo-2*B[3]*exp(2*B[0])*J[0]*fo-2*U[0]*K[0]^2*r*fo+
2*Ub[0]*K[0]^2*r*fo-U[1]*K[0]^2*r^2*fo+Ub[1]*K[0]^2*r^2*fo-U[0]*K[1]*r^2*K[0]*
fo+Ub[0]*K[1]*r^2*K[0]*fo+2*U[0]*Jb[0]*r*J[0]*fo+Ub[0]*K[1]*r^2*J[0]*fo+U[0]*Jb
[1]*r^2*J[0]*fo+U[1]*Jb[0]*r^2*J[0]*fo-2*Ub[0]*J[0]*r*Jb[0]*fo-Ub[0]*J[1]*r^2*
Jb[0]*fo-Ub[1]*J[0]*r^2*Jb[0]*fo)/r^2   :
C[   4   ,   1   ,   4   ]:=   0   :
C[   4   ,   2   ,   1   ]:=   -1/4*(r^2*U[0]*K[0]*U[3]+r^2*Ub[0]*Jb[2]*U[0]+2*
r^2*U[0]*Jb[4]+2*r^2*Ub[0]*K[4]+2*r^2*Ub[0]*J[4]-4*Vw[0]*r*Ub[0]*K[0]-4*Vw[0]*r
*Ub[0]*J[0]-4*Vw[0]*r*U[0]*Jb[0]-2*Vw[0]*U[0]*r^2*K[1]-2*Vw[0]*Ub[0]*r^2*K[1]-2
*Vw[0]*Ub[0]*r^2*J[1]-2*Vw[0]*U[0]*r^2*Jb[1]-2*Vw[0]*r^2*K[0]*U[1]-2*Vw[0]*r^2*
K[0]*Ub[1]-2*Vw[0]*r^2*J[0]*Ub[1]-2*Vw[0]*r^2*Jb[0]*U[1]+2*r^2*U[0]*K[4]-4*Vw[0
]*r*U[0]*K[0]+r^2*K[3]*U[0]*Ub[0]+2*r^2*K[0]*U[0]*Ub[3]+r^2*K[0]*U[0]*Ub[2]+r^2
*K[0]*Ub[0]*U[3]+2*r^2*K[0]*Ub[0]*U[2]+r^2*Ub[0]*J[0]*Ub[3]+2*r^2*Ub[0]*J[0]*Ub
[2]+2*r^2*U[0]*Jb[0]*U[3]+r^2*U[0]*Jb[0]*U[2]+r^2*K[2]*U[0]*Ub[0]+r^2*Jb[3]*U[0
]^2+r^2*J[2]*Ub[0]^2-2*exp(2*B[0])*Vw[3]-2*exp(2*B[0])*Vw[2]+r^2*Ub[0]*K[0]*Ub[
2]+r^2*Ub[0]*Jb[0]*U[2]+r^2*U[0]*J[0]*Ub[3]+r^2*U[0]*J[3]*Ub[0]+r^2*K[2]*Ub[0]^
2+r^2*K[3]*U[0]^2)*exp(-2*B[0])/fo   :
C[   4   ,   2   ,   2   ]:=   -1/8*(r^2*K[0]*U[0]*Ub[1]+r^2*K[0]*Ub[0]*U[1]+r^
2*J[0]*Ub[0]*Ub[1]+r^2*Jb[0]*U[0]*U[1]+Ub[0]*r^2*Jb[0]*U[1]+2*Ub[0]*r*U[0]*Jb[0
]+Ub[0]*U[0]*r^2*Jb[1]+Ub[0]*r^2*K[0]*Ub[1]+4*U[0]*r*Ub[0]*K[0]+2*U[0]*r*Ub[0]*
J[0]+2*U[0]*Ub[0]*r^2*K[1]+U[0]*Ub[0]*r^2*J[1]+U[0]*r^2*K[0]*U[1]+U[0]*r^2*J[0]
*Ub[1]+2*r*Ub[0]^2*K[0]+2*r*Ub[0]^2*J[0]+Ub[0]^2*r^2*K[1]+Ub[0]^2*r^2*J[1]-2*U[
0]*exp(2*B[0])*B[3]-2*Ub[0]*exp(2*B[0])*B[2]+2*r*U[0]^2*K[0]+2*r*U[0]^2*Jb[0]+U
[0]^2*r^2*K[1]+U[0]^2*r^2*Jb[1]+2*exp(2*B[0])*Jb[0]*J[4]-2*U[0]*exp(2*B[0])*B[2
]-2*Ub[0]*exp(2*B[0])*B[3]-4*exp(2*B[0])*K[0]*K[4]-2*exp(2*B[0])*K[0]*J[4]-2*
exp(2*B[0])*K[0]*Jb[4]+2*exp(2*B[0])*J[0]*K[4]+2*exp(2*B[0])*J[0]*Jb[4]+2*exp(2
*B[0])*Jb[0]*K[4]-exp(2*B[0])*Jb[0]*K[3]*U[0]+exp(2*B[0])*Jb[0]*K[0]*Ub[2]-exp(
2*B[0])*Jb[0]*J[0]*Ub[3]-exp(2*B[0])*Jb[0]*K[0]*U[3]+exp(2*B[0])*J[0]*K[0]*U[3]
+exp(2*B[0])*Jb[0]*K[2]*Ub[0]-exp(2*B[0])*Jb[0]*J[3]*Ub[0]+exp(2*B[0])*J[0]^2*
Ub[3]+exp(2*B[0])*Jb[0]^2*U[2]+exp(2*B[0])*J[0]*J[3]*Ub[0]+exp(2*B[0])*J[0]*K[3
]*U[0]-exp(2*B[0])*J[0]*K[2]*Ub[0]-exp(2*B[0])*J[0]*Jb[0]*U[2]-exp(2*B[0])*J[0]
*K[0]*Ub[2]+exp(2*B[0])*Jb[0]*Jb[2]*U[0]-exp(2*B[0])*J[0]*Jb[2]*U[0])*exp(-2*B[
0])   :
C[   4   ,   2   ,   3   ]:=   1/8*I*(2*exp(2*B[0])*K[0]^2*U[3]-2*exp(2*B[0])*K
[0]^2*Ub[2]+2*exp(2*B[0])*K[0]*J[3]*Ub[0]+2*exp(2*B[0])*K[0]*J[0]*Ub[3]-2*exp(2
*B[0])*K[0]*Jb[0]*U[2]-2*exp(2*B[0])*K[0]*Jb[2]*U[0]+2*exp(2*B[0])*K[0]*K[3]*U[
0]+r^2*K[0]*U[0]*Ub[1]-r^2*K[0]*Ub[0]*U[1]-r^2*J[0]*Ub[0]*Ub[1]+r^2*Jb[0]*U[0]*
U[1]-Ub[0]*r^2*Jb[0]*U[1]-2*Ub[0]*r*U[0]*Jb[0]-Ub[0]*U[0]*r^2*Jb[1]-Ub[0]*r^2*K
[0]*Ub[1]+2*U[0]*r*Ub[0]*J[0]+U[0]*Ub[0]*r^2*J[1]+U[0]*r^2*K[0]*U[1]+U[0]*r^2*J
[0]*Ub[1]-2*r*Ub[0]^2*K[0]-2*r*Ub[0]^2*J[0]-Ub[0]^2*r^2*K[1]-Ub[0]^2*r^2*J[1]-2
*U[0]*exp(2*B[0])*B[3]+2*Ub[0]*exp(2*B[0])*B[2]+2*r*U[0]^2*K[0]+2*r*U[0]^2*Jb[0
]+U[0]^2*r^2*K[1]+U[0]^2*r^2*Jb[1]-2*exp(2*B[0])*K[0]*K[2]*Ub[0]-2*exp(2*B[0])*
Jb[0]*J[4]-2*U[0]*exp(2*B[0])*B[2]+2*Ub[0]*exp(2*B[0])*B[3]-2*exp(2*B[0])*K[0]*
J[4]+2*exp(2*B[0])*K[0]*Jb[4]+2*exp(2*B[0])*J[0]*K[4]+2*exp(2*B[0])*J[0]*Jb[4]-
2*exp(2*B[0])*Jb[0]*K[4]+exp(2*B[0])*Jb[0]*K[3]*U[0]-exp(2*B[0])*Jb[0]*K[0]*Ub[
2]+exp(2*B[0])*Jb[0]*J[0]*Ub[3]+exp(2*B[0])*Jb[0]*K[0]*U[3]+exp(2*B[0])*J[0]*K[
0]*U[3]-exp(2*B[0])*Jb[0]*K[2]*Ub[0]+exp(2*B[0])*Jb[0]*J[3]*Ub[0]+exp(2*B[0])*J
[0]^2*Ub[3]-exp(2*B[0])*Jb[0]^2*U[2]+exp(2*B[0])*J[0]*J[3]*Ub[0]+exp(2*B[0])*J[
0]*K[3]*U[0]-exp(2*B[0])*J[0]*K[2]*Ub[0]-exp(2*B[0])*J[0]*Jb[0]*U[2]-exp(2*B[0]
)*J[0]*K[0]*Ub[2]-exp(2*B[0])*Jb[0]*Jb[2]*U[0]-exp(2*B[0])*J[0]*Jb[2]*U[0])*exp
(-2*B[0])   :
C[   4   ,   2   ,   4   ]:=   -1/2*(-2*exp(2*B[0])*B[3]-2*exp(2*B[0])*B[2]+2*r
*U[0]*K[0]+2*r*Ub[0]*K[0]+2*r*Ub[0]*J[0]+2*r*U[0]*Jb[0]+U[0]*r^2*K[1]+Ub[0]*r^2
*K[1]+Ub[0]*r^2*J[1]+U[0]*r^2*Jb[1]+r^2*K[0]*U[1]+r^2*K[0]*Ub[1]+r^2*J[0]*Ub[1]
+r^2*Jb[0]*U[1])*exp(-2*B[0])/fo   :
C[   4   ,   3   ,   1   ]:=   1/4*I*(r^2*U[0]*K[0]*U[3]-r^2*Ub[0]*Jb[2]*U[0]-2
*r^2*U[0]*Jb[4]-2*r^2*Ub[0]*K[4]+2*r^2*Ub[0]*J[4]+4*Vw[0]*r*Ub[0]*K[0]-4*Vw[0]*
r*Ub[0]*J[0]+4*Vw[0]*r*U[0]*Jb[0]-2*Vw[0]*U[0]*r^2*K[1]+2*Vw[0]*Ub[0]*r^2*K[1]-
2*Vw[0]*Ub[0]*r^2*J[1]+2*Vw[0]*U[0]*r^2*Jb[1]-2*Vw[0]*r^2*K[0]*U[1]+2*Vw[0]*r^2
*K[0]*Ub[1]-2*Vw[0]*r^2*J[0]*Ub[1]+2*Vw[0]*r^2*Jb[0]*U[1]+2*r^2*U[0]*K[4]-4*Vw[
0]*r*U[0]*K[0]-r^2*K[3]*U[0]*Ub[0]-2*r^2*K[0]*U[0]*Ub[3]+r^2*K[0]*U[0]*Ub[2]-r^
2*K[0]*Ub[0]*U[3]+2*r^2*K[0]*Ub[0]*U[2]-r^2*Ub[0]*J[0]*Ub[3]+2*r^2*Ub[0]*J[0]*
Ub[2]-2*r^2*U[0]*Jb[0]*U[3]+r^2*U[0]*Jb[0]*U[2]+r^2*K[2]*U[0]*Ub[0]-r^2*Jb[3]*U
[0]^2+r^2*J[2]*Ub[0]^2+2*exp(2*B[0])*Vw[3]-2*exp(2*B[0])*Vw[2]-r^2*Ub[0]*K[0]*
Ub[2]-r^2*Ub[0]*Jb[0]*U[2]+r^2*U[0]*J[0]*Ub[3]+r^2*U[0]*J[3]*Ub[0]-r^2*K[2]*Ub[
0]^2+r^2*K[3]*U[0]^2)*exp(-2*B[0])/fo   :
C[   4   ,   3   ,   2   ]:=   1/8*I*(-2*exp(2*B[0])*K[0]^2*U[3]+2*exp(2*B[0])*
K[0]^2*Ub[2]-2*exp(2*B[0])*K[0]*J[3]*Ub[0]-2*exp(2*B[0])*K[0]*J[0]*Ub[3]+2*exp(
2*B[0])*K[0]*Jb[0]*U[2]+2*exp(2*B[0])*K[0]*Jb[2]*U[0]-2*exp(2*B[0])*K[0]*K[3]*U
[0]-r^2*K[0]*U[0]*Ub[1]+r^2*K[0]*Ub[0]*U[1]+r^2*J[0]*Ub[0]*Ub[1]-r^2*Jb[0]*U[0]
*U[1]-Ub[0]*r^2*Jb[0]*U[1]-2*Ub[0]*r*U[0]*Jb[0]-Ub[0]*U[0]*r^2*Jb[1]-Ub[0]*r^2*
K[0]*Ub[1]+2*U[0]*r*Ub[0]*J[0]+U[0]*Ub[0]*r^2*J[1]+U[0]*r^2*K[0]*U[1]+U[0]*r^2*
J[0]*Ub[1]-2*r*Ub[0]^2*K[0]+2*r*Ub[0]^2*J[0]-Ub[0]^2*r^2*K[1]+Ub[0]^2*r^2*J[1]+
2*U[0]*exp(2*B[0])*B[3]-2*Ub[0]*exp(2*B[0])*B[2]+2*r*U[0]^2*K[0]-2*r*U[0]^2*Jb[
0]+U[0]^2*r^2*K[1]-U[0]^2*r^2*Jb[1]+2*exp(2*B[0])*K[0]*K[2]*Ub[0]+2*exp(2*B[0])
*Jb[0]*J[4]-2*U[0]*exp(2*B[0])*B[2]+2*Ub[0]*exp(2*B[0])*B[3]-2*exp(2*B[0])*K[0]
*J[4]+2*exp(2*B[0])*K[0]*Jb[4]+2*exp(2*B[0])*J[0]*K[4]-2*exp(2*B[0])*J[0]*Jb[4]
-2*exp(2*B[0])*Jb[0]*K[4]+exp(2*B[0])*Jb[0]*K[3]*U[0]-exp(2*B[0])*Jb[0]*K[0]*Ub
[2]+exp(2*B[0])*Jb[0]*J[0]*Ub[3]+exp(2*B[0])*Jb[0]*K[0]*U[3]+exp(2*B[0])*J[0]*K
[0]*U[3]-exp(2*B[0])*Jb[0]*K[2]*Ub[0]+exp(2*B[0])*Jb[0]*J[3]*Ub[0]+exp(2*B[0])*
J[0]^2*Ub[3]-exp(2*B[0])*Jb[0]^2*U[2]+exp(2*B[0])*J[0]*J[3]*Ub[0]+exp(2*B[0])*J
[0]*K[3]*U[0]-exp(2*B[0])*J[0]*K[2]*Ub[0]-exp(2*B[0])*J[0]*Jb[0]*U[2]-exp(2*B[0
])*J[0]*K[0]*Ub[2]-exp(2*B[0])*Jb[0]*Jb[2]*U[0]-exp(2*B[0])*J[0]*Jb[2]*U[0])*
exp(-2*B[0])   :
C[   4   ,   3   ,   3   ]:=   1/8*(-r^2*K[0]*U[0]*Ub[1]-r^2*K[0]*Ub[0]*U[1]-r^
2*J[0]*Ub[0]*Ub[1]-r^2*Jb[0]*U[0]*U[1]+Ub[0]*r^2*Jb[0]*U[1]+2*Ub[0]*r*U[0]*Jb[0
]+Ub[0]*U[0]*r^2*Jb[1]+Ub[0]*r^2*K[0]*Ub[1]-4*U[0]*r*Ub[0]*K[0]+2*U[0]*r*Ub[0]*
J[0]-2*U[0]*Ub[0]*r^2*K[1]+U[0]*Ub[0]*r^2*J[1]+U[0]*r^2*K[0]*U[1]+U[0]*r^2*J[0]
*Ub[1]+2*r*Ub[0]^2*K[0]-2*r*Ub[0]^2*J[0]+Ub[0]^2*r^2*K[1]-Ub[0]^2*r^2*J[1]+2*U[
0]*exp(2*B[0])*B[3]+2*Ub[0]*exp(2*B[0])*B[2]+2*r*U[0]^2*K[0]-2*r*U[0]^2*Jb[0]+U
[0]^2*r^2*K[1]-U[0]^2*r^2*Jb[1]-2*exp(2*B[0])*Jb[0]*J[4]-2*U[0]*exp(2*B[0])*B[2
]-2*Ub[0]*exp(2*B[0])*B[3]+4*exp(2*B[0])*K[0]*K[4]-2*exp(2*B[0])*K[0]*J[4]-2*
exp(2*B[0])*K[0]*Jb[4]+2*exp(2*B[0])*J[0]*K[4]-2*exp(2*B[0])*J[0]*Jb[4]+2*exp(2
*B[0])*Jb[0]*K[4]-exp(2*B[0])*Jb[0]*K[3]*U[0]+exp(2*B[0])*Jb[0]*K[0]*Ub[2]-exp(
2*B[0])*Jb[0]*J[0]*Ub[3]-exp(2*B[0])*Jb[0]*K[0]*U[3]+exp(2*B[0])*J[0]*K[0]*U[3]
+exp(2*B[0])*Jb[0]*K[2]*Ub[0]-exp(2*B[0])*Jb[0]*J[3]*Ub[0]+exp(2*B[0])*J[0]^2*
Ub[3]+exp(2*B[0])*Jb[0]^2*U[2]+exp(2*B[0])*J[0]*J[3]*Ub[0]+exp(2*B[0])*J[0]*K[3
]*U[0]-exp(2*B[0])*J[0]*K[2]*Ub[0]-exp(2*B[0])*J[0]*Jb[0]*U[2]-exp(2*B[0])*J[0]
*K[0]*Ub[2]+exp(2*B[0])*Jb[0]*Jb[2]*U[0]-exp(2*B[0])*J[0]*Jb[2]*U[0])*exp(-2*B[
0])   :
C[   4   ,   3   ,   4   ]:=   1/2*I*(2*exp(2*B[0])*B[3]-2*exp(2*B[0])*B[2]-2*r
*Ub[0]*K[0]+2*r*U[0]*K[0]+2*r*Ub[0]*J[0]-2*r*U[0]*Jb[0]-Ub[0]*r^2*K[1]+U[0]*r^2
*K[1]+Ub[0]*r^2*J[1]-U[0]*r^2*Jb[1]-r^2*K[0]*Ub[1]+r^2*K[0]*U[1]+r^2*J[0]*Ub[1]
-r^2*Jb[0]*U[1])*exp(-2*B[0])/fo   :
C[   4   ,   4   ,   1   ]:=   1/8*(2*Ub[0]*r^2*K[0]*U[0]*Ub[2]+2*Ub[0]*r^2*U[0
]*Jb[0]*U[2]+Ub[0]*r^2*Jb[2]*U[0]^2+2*r^2*K[0]*U[0]^2*Ub[3]+2*r^2*U[0]^2*Jb[0]*
U[3]+r^2*J[2]*Ub[0]^3+2*r^2*K[3]*U[0]^2*Ub[0]+2*r^2*K[0]*Ub[0]^2*U[2]+2*r^2*Ub[
0]^2*J[0]*Ub[2]+2*r^2*K[2]*U[0]*Ub[0]^2+U[0]*r^2*J[3]*Ub[0]^2+2*U[0]*r^2*K[0]*
Ub[0]*U[3]+2*U[0]*r^2*Ub[0]*J[0]*Ub[3]-8*Vw[0]*U[0]*r*Ub[0]*K[0]-4*Vw[0]*r*Ub[0
]^2*J[0]-4*Vw[0]*r*U[0]^2*Jb[0]-4*Vw[0]*r^2*K[0]*U[0]*Ub[1]-4*Vw[0]*U[0]*Ub[0]*
r^2*K[1]-4*Vw[0]*r^2*Jb[0]*U[0]*U[1]-4*Vw[0]*r^2*J[0]*Ub[0]*Ub[1]+r^2*Jb[3]*U[0
]^3-4*Vw[0]*r^2*K[0]*Ub[0]*U[1]-2*Vw[0]*U[0]^2*r^2*Jb[1]-2*Vw[0]*Ub[0]^2*r^2*J[
1]+4*r^2*K[4]*U[0]*Ub[0]+2*r^2*J[4]*Ub[0]^2+2*r^2*Jb[4]*U[0]^2-2*U[0]*exp(2*B[0
])*Vw[3]-2*Ub[0]*exp(2*B[0])*Vw[2]+8*B[1]*exp(2*B[0])*Vw[0]^2+4*Vw[0]*exp(2*B[0
])*Vw[1]+4*exp(2*B[0])*Vw[4]-8*B[4]*exp(2*B[0])*Vw[0]-4*Ub[0]*exp(2*B[0])*Vw[0]
*B[2]-4*U[0]*exp(2*B[0])*Vw[0]*B[3])*exp(-2*B[0])   :
C[   4   ,   4   ,   2   ]:=   1/16*fo*(4*r^3*U[0]^2*Ub[0]*K[0]+2*r^4*K[0]*U[0]
^2*Ub[1]+2*r^4*U[0]^2*Ub[0]*K[1]+2*r^4*Jb[0]*U[0]^2*U[1]+4*r^3*U[0]*Ub[0]^2*K[0
]+2*r^4*K[0]*Ub[0]^2*U[1]+2*r^4*U[0]*Ub[0]^2*K[1]+2*r^4*J[0]*Ub[0]^2*Ub[1]+2*r^
3*U[0]*Ub[0]^2*J[0]+2*r^4*U[0]*K[0]*Ub[0]*U[1]+r^4*U[0]*Ub[0]^2*J[1]+r^4*Ub[0]*
U[0]^2*Jb[1]+2*r^4*Ub[0]*K[0]*U[0]*Ub[1]+2*r^4*Ub[0]*Jb[0]*U[0]*U[1]+2*r^3*Ub[0
]*U[0]^2*Jb[0]+2*r^4*U[0]*J[0]*Ub[0]*Ub[1]+2*r^3*U[0]^3*Jb[0]+r^4*U[0]^3*Jb[1]+
2*r^3*Ub[0]^3*J[0]+r^4*Ub[0]^3*J[1]-4*Jb[0]*exp(4*B[0])*Vw[0]*B[2]+2*K[0]*exp(4
*B[0])*Vw[2]+8*r^2*Ub[0]*B[4]*exp(2*B[0])-2*r^2*Ub[0]*exp(2*B[0])*Vw[1]+8*r^2*U
[0]*B[4]*exp(2*B[0])-2*r^2*U[0]*exp(2*B[0])*Vw[1]-4*r^2*Ub[0]*B[1]*exp(2*B[0])*
Vw[0]-4*r^2*U[0]*B[1]*exp(2*B[0])*Vw[0]+2*exp(2*B[0])*J[0]*r^2*K[3]*U[0]*Ub[0]+
2*exp(2*B[0])*J[0]*r^2*K[0]*U[0]*Ub[3]+2*exp(2*B[0])*J[0]*r^2*K[0]*Ub[0]*U[3]-4
*exp(2*B[0])*r^2*K[0]^2*U[4]-exp(2*B[0])*K[0]*r^2*Jb[3]*U[0]^2+2*exp(2*B[0])*J[
0]*r^2*U[0]*Jb[0]*U[3]-exp(2*B[0])*K[0]*r^2*J[3]*Ub[0]^2+4*exp(2*B[0])*J[0]*r^2
*U[0]*Jb[4]+4*exp(2*B[0])*J[0]*r^2*Ub[0]*K[4]-exp(2*B[0])*K[0]*r^2*Jb[2]*U[0]^2
-exp(2*B[0])*K[0]*r^2*J[2]*Ub[0]^2-4*exp(2*B[0])*r^2*K[0]^2*Ub[4]-2*exp(2*B[0])
*r^2*K[0]^2*Ub[0]*U[3]-2*exp(2*B[0])*r^2*K[0]^2*U[0]*Ub[2]+4*exp(2*B[0])*Jb[0]*
r^2*Ub[0]*J[4]+2*exp(2*B[0])*r^2*Ub[0]*J[0]^2*Ub[3]-2*exp(2*B[0])*r^2*K[0]^2*U[
0]*Ub[3]+exp(2*B[0])*J[0]*r^2*Jb[3]*U[0]^2+4*exp(2*B[0])*J[0]*r^2*Jb[0]*U[4]-2*
exp(2*B[0])*r^2*K[0]^2*Ub[0]*U[2]+4*exp(2*B[0])*Jb[0]*r^2*J[0]*Ub[4]+exp(2*B[0]
)*Jb[0]*r^2*Jb[2]*U[0]^2+exp(2*B[0])*J[0]*r^2*J[3]*Ub[0]^2+2*exp(2*B[0])*Jb[0]*
r^2*K[2]*U[0]*Ub[0]+exp(2*B[0])*Jb[0]*r^2*J[2]*Ub[0]^2+2*exp(2*B[0])*Jb[0]*r^2*
K[0]*Ub[0]*U[2]+2*exp(2*B[0])*Jb[0]*r^2*K[0]*U[0]*Ub[2]+2*exp(2*B[0])*Jb[0]*r^2
*Ub[0]*J[0]*Ub[2]-2*exp(2*B[0])*K[0]*r^2*K[2]*U[0]*Ub[0]-2*exp(2*B[0])*K[0]*r^2
*U[0]*Jb[0]*U[2]-2*exp(2*B[0])*K[0]*r^2*Ub[0]*J[0]*Ub[2]-2*exp(2*B[0])*K[0]*r^2
*U[0]*Jb[0]*U[3]-4*exp(2*B[0])*K[0]*r^2*Ub[0]*J[4]-4*exp(2*B[0])*K[0]*r^2*Ub[0]
*K[4]-4*exp(2*B[0])*K[0]*r^2*U[0]*K[4]-2*exp(2*B[0])*K[0]*r^2*K[3]*U[0]*Ub[0]+2
*exp(2*B[0])*r^2*U[0]*Jb[0]^2*U[2]-4*exp(2*B[0])*K[0]*r^2*U[0]*Jb[4]+4*exp(2*B[
0])*Jb[0]*r^2*U[0]*K[4]-2*J[0]*exp(4*B[0])*Vw[3]+2*K[0]*exp(4*B[0])*Vw[3]-2*Jb[
0]*exp(4*B[0])*Vw[2]+4*K[0]*exp(4*B[0])*Vw[0]*B[3]-4*J[0]*exp(4*B[0])*Vw[0]*B[3
]+4*K[0]*exp(4*B[0])*Vw[0]*B[2]-2*exp(2*B[0])*K[0]*r^2*Ub[0]*J[0]*Ub[3])*exp(-2
*B[0])/r^2   :
C[   4   ,   4   ,   3   ]:=   -1/16*I*(-2*Vw[3]*exp(4*B[0])*J[0]*fo-4*B[3]*Vw[
0]*exp(4*B[0])*J[0]*fo+4*B[2]*Vw[0]*exp(4*B[0])*K[0]*fo-4*B[3]*Vw[0]*exp(4*B[0]
)*K[0]*fo+2*Vw[2]*exp(4*B[0])*K[0]*fo-2*Vw[3]*exp(4*B[0])*K[0]*fo+2*Vw[2]*exp(4
*B[0])*Jb[0]*fo+4*B[2]*Vw[0]*exp(4*B[0])*Jb[0]*fo-Ub[0]^2*J[2]*r^2*K[0]*exp(2*B
[0])*fo+2*U[3]*Jb[0]*U[0]*r^2*K[0]*exp(2*B[0])*fo-2*Ub[2]*J[0]*Ub[0]*r^2*Jb[0]*
exp(2*B[0])*fo-Ub[0]^2*J[2]*r^2*Jb[0]*exp(2*B[0])*fo-2*U[2]*Jb[0]*U[0]*r^2*K[0]
*exp(2*B[0])*fo-2*Ub[2]*J[0]*Ub[0]*r^2*K[0]*exp(2*B[0])*fo-8*exp(2*B[0])*B[4]*
Ub[0]*r^2*fo-U[0]^2*Jb[2]*r^2*K[0]*exp(2*B[0])*fo+2*U[3]*Jb[0]*U[0]*r^2*J[0]*
exp(2*B[0])*fo+2*Ub[3]*U[0]*K[0]^2*r^2*exp(2*B[0])*fo+U[0]^2*Jb[3]*r^2*J[0]*exp
(2*B[0])*fo+4*U[4]*Jb[0]*r^2*J[0]*exp(2*B[0])*fo+8*exp(2*B[0])*B[4]*U[0]*r^2*fo
-2*Vw[1]*exp(2*B[0])*U[0]*r^2*fo+4*Vw[0]*exp(2*B[0])*B[1]*Ub[0]*r^2*fo-4*Vw[0]*
exp(2*B[0])*B[1]*U[0]*r^2*fo-4*J[4]*Ub[0]*r^2*Jb[0]*exp(2*B[0])*fo-2*Ub[0]*U[0]
*K[2]*r^2*Jb[0]*exp(2*B[0])*fo-2*U[2]*Ub[0]*K[0]*r^2*Jb[0]*exp(2*B[0])*fo+Ub[0]
^2*J[3]*r^2*J[0]*exp(2*B[0])*fo-2*Ub[2]*U[0]*K[0]^2*r^2*exp(2*B[0])*fo+2*Vw[1]*
exp(2*B[0])*Ub[0]*r^2*fo+2*Ub[0]*U[0]*K[3]*r^2*J[0]*exp(2*B[0])*fo-2*U[2]*Ub[0]
*K[0]^2*r^2*exp(2*B[0])*fo-4*Ub[4]*J[0]*r^2*Jb[0]*exp(2*B[0])*fo+2*U[3]*Ub[0]*K
[0]^2*r^2*exp(2*B[0])*fo+2*Ub[3]*U[0]*K[0]*r^2*J[0]*exp(2*B[0])*fo+2*U[3]*Ub[0]
*K[0]*r^2*J[0]*exp(2*B[0])*fo-4*U[4]*K[0]^2*r^2*exp(2*B[0])*fo+4*Jb[4]*U[0]*r^2
*K[0]*exp(2*B[0])*fo-4*K[4]*U[0]*r^2*Jb[0]*exp(2*B[0])*fo-2*Ub[0]*U[0]*K[2]*r^2
*K[0]*exp(2*B[0])*fo+2*Ub[3]*J[0]*Ub[0]*r^2*K[0]*exp(2*B[0])*fo+U[0]^2*Jb[3]*r^
2*K[0]*exp(2*B[0])*fo+2*Ub[3]*J[0]^2*Ub[0]*r^2*exp(2*B[0])*fo-2*Ub[2]*U[0]*K[0]
*r^2*Jb[0]*exp(2*B[0])*fo-U[0]^2*Jb[2]*r^2*Jb[0]*exp(2*B[0])*fo+Ub[0]^2*J[3]*r^
2*K[0]*exp(2*B[0])*fo+4*Jb[4]*U[0]*r^2*J[0]*exp(2*B[0])*fo+4*K[4]*Ub[0]*r^2*J[0
]*exp(2*B[0])*fo+4*Ub[4]*K[0]^2*r^2*exp(2*B[0])*fo-4*J[4]*Ub[0]*r^2*K[0]*exp(2*
B[0])*fo+4*K[4]*Ub[0]*r^2*K[0]*exp(2*B[0])*fo-4*K[4]*U[0]*r^2*K[0]*exp(2*B[0])*
fo+2*Ub[0]*U[0]*K[3]*r^2*K[0]*exp(2*B[0])*fo-2*U[2]*Jb[0]^2*U[0]*r^2*exp(2*B[0]
)*fo+J[1]*Ub[0]^2*U[0]*r^4*fo-2*Ub[1]*U[0]*K[0]*Ub[0]*r^4*fo-2*U[1]*U[0]*Jb[0]*
Ub[0]*r^4*fo-2*Jb[0]*U[0]^2*Ub[0]*r^3*fo+2*Ub[1]*U[0]^2*K[0]*r^4*fo-J[1]*Ub[0]^
3*r^4*fo-Jb[1]*U[0]^2*Ub[0]*r^4*fo-2*K[1]*Ub[0]^2*U[0]*r^4*fo-2*Ub[1]*Ub[0]^2*J
[0]*r^4*fo+2*J[0]*Ub[0]^2*U[0]*r^3*fo+2*U[1]*Ub[0]*K[0]*U[0]*r^4*fo+2*Ub[1]*Ub[
0]*J[0]*U[0]*r^4*fo+Jb[1]*U[0]^3*r^4*fo-2*J[0]*Ub[0]^3*r^3*fo+2*K[1]*Ub[0]*U[0]
^2*r^4*fo+2*U[1]*U[0]^2*Jb[0]*r^4*fo-4*K[0]*Ub[0]^2*U[0]*r^3*fo+2*Jb[0]*U[0]^3*
r^3*fo-2*U[1]*Ub[0]^2*K[0]*r^4*fo+4*K[0]*Ub[0]*U[0]^2*r^3*fo)*exp(-2*B[0])/r^2
   :
C[   4   ,   4   ,   4   ]:=   1/4*(8*B[4]*exp(2*B[0])-4*B[1]*exp(2*B[0])*Vw[0]
-2*exp(2*B[0])*Vw[1]+4*U[0]*r*Ub[0]*K[0]+2*r*Ub[0]^2*J[0]+2*r*U[0]^2*Jb[0]+2*r^
2*K[0]*Ub[0]*U[1]+U[0]^2*r^2*Jb[1]+2*r^2*K[0]*U[0]*Ub[1]+Ub[0]^2*r^2*J[1]+2*U[0
]*Ub[0]*r^2*K[1]+2*r^2*Jb[0]*U[0]*U[1]+2*r^2*J[0]*Ub[0]*Ub[1])*exp(-2*B[0])   :
