# Supplementary material for: Extraction of gravitational waves in numerical relativity
Source: Living Rev Relativ. 2016 Oct 4;19(1):2. doi: 10.1007/s41114-016-0001-9 (PMC5297365; doi:10.1007/s41114-016-0001-9)
Supplement: Supplementary file 1 — Supplementary material 1 (zip 163 KB) [file 41114_2016_1_MOESM1_ESM.zip › SupplementaryFiles/J.map]

#Script written by Nigel Bishop and Luis Lehner
#Original version 1996

NJnew1:=   -(-r*Jn[0,4]*Jbn[0,1]-r*Kn[0,1]^2-Wn[0,0]*Kn[0,1]^2+2*r*Kn[0,4]*Kn[0
,1]-r*Jbn[0,4]*Jn[0,1]+r*Jn[0,1]*Jbn[0,1]+Wn[0,0]*Jn[0,1]*Jbn[0,1])*r   :
NJnew2:=   1/2*exp(2*Bn[0,0])*(-4*Kn[0,0]*Bn[0,3]*Bn[0,2]-Kn[0,0]*Jn[0,0]*Jbn[0
,3]*Bn[0,2]-2*Jn[0,0]*Kn[0,0]*Kn[0,3]*Bn[0,3]-4*Kn[0,0]*Bn[2,3]+2*Kn[0,0]^2*Jn[
0,3]*Bn[0,3]+2*Kn[0,0]^2*Jbn[0,2]*Bn[0,2]+Jn[0,0]^2*Jbn[0,3]*Bn[0,3]+Jbn[0,0]^2
*Jn[0,2]*Bn[0,2]+2*Jn[0,0]*Bn[3,3]+2*Jn[0,0]*Bn[0,3]^2+2*Jbn[0,0]*Bn[2,2]+2*Jbn
[0,0]*Bn[0,2]^2-Kn[0,0]*Jn[0,0]*Jbn[0,2]*Bn[0,3]-Kn[0,0]*Jbn[0,0]*Jn[0,3]*Bn[0,
2]-Kn[0,0]*Jbn[0,0]*Jn[0,2]*Bn[0,3]+2*Jn[0,0]*Jbn[0,0]*Kn[0,3]*Bn[0,2]-Jn[0,0]*
Jbn[0,0]*Jn[0,3]*Bn[0,3]-Jn[0,0]*Jbn[0,0]*Jbn[0,2]*Bn[0,2]-2*Jbn[0,0]*Kn[0,0]*
Kn[0,2]*Bn[0,2]+2*Jbn[0,0]*Jn[0,0]*Kn[0,2]*Bn[0,3])   :
NJnew3:=   -1/4*(2*Jn[0,0]*Jbn[0,2]*Ubn[0,0]-4*Ubn[0,2]-4*Un[0,3]+2*Jn[0,0]*Jbn
[0,3]*Un[0,0]+2*Jbn[0,0]*Jn[0,3]*Un[0,0]-2*r*Ubn[1,2]-2*r*Un[1,3]+Jbn[0,0]*Jn[0
,2]*r*Ubn[0,1]+2*Jbn[0,0]*Jn[0,2]*Ubn[0,0]-2*Kn[0,0]*Kn[0,2]*r*Ubn[0,1]+Jn[0,0]
*Jbn[0,3]*r*Un[0,1]+Jn[0,0]*Jbn[0,2]*r*Ubn[0,1]+Jbn[0,0]*Jn[0,3]*r*Un[0,1]-2*Kn
[0,0]*Kn[0,3]*r*Un[0,1]-4*Kn[0,0]*Kn[0,3]*Un[0,0]-4*Kn[0,0]*Kn[0,2]*Ubn[0,0])*r
   :
NJnew4:=   -1/4*r^4*exp(-2*Bn[0,0])*(2*Kn[0,0]*Un[0,1]*Ubn[0,1]+Jn[0,0]*Ubn[0,1
]^2+Jbn[0,0]*Un[0,1]^2)   :
NJold1:=   -exp(2*Bn[0,0])*(-2*Jn[0,0]*Kn[0,2]*Bn[0,3]+Jn[0,0]*Jn[0,3]*Bn[0,3]-
Jbn[0,0]*Jn[0,2]*Bn[0,2]+2*Kn[0,0]*Kn[0,2]*Bn[0,2]-Kn[0,0]*Jn[0,3]*Bn[0,2]+Kn[0
,0]*Jn[0,2]*Bn[0,3])/r   :
NJold2:=   -Kn[0,0]^2*Jn[0,3]*Un[0,0]-Kn[0,0]^2*Jn[0,2]*Ubn[0,0]+1/2*Jbn[0,0]*
Jn[0,0]*Jn[0,3]*r*Un[0,1]+1/2*Jn[0,0]*Jbn[0,0]*Jn[0,2]*r*Ubn[0,1]-1/2*Kn[0,0]^2
*Jn[0,3]*r*Un[0,1]-1/2*Kn[0,0]^2*Jn[0,2]*r*Ubn[0,1]+Jbn[0,0]*Jn[0,0]*Jn[0,3]*Un
[0,0]+Jn[0,0]*Jbn[0,0]*Jn[0,2]*Ubn[0,0]   :
NJold3:=   2*Un[0,2]+r*Un[1,2]-Jn[0,0]*r*Ubn[1,2]-2*Kn[0,0]*Un[0,2]-2*Jn[0,0]*
Ubn[0,2]-Kn[0,0]*r*Un[1,2]   :
NJold4:=   1/2*r^3*exp(-2*Bn[0,0])*(2*Kn[0,0]*Jn[0,0]*Un[0,1]*Ubn[0,1]+Kn[0,0]^
2*Un[0,1]^2+Jn[0,0]^2*Ubn[0,1]^2)   :
NJold5:=   1/4*r*(-2*Un[0,3]-2*Ubn[0,2]+Jbn[0,0]*Jn[0,3]*Un[0,0]-2*Kn[0,0]*Kn[0
,3]*Un[0,0]-2*Kn[0,0]*Kn[0,2]*Ubn[0,0]+Jn[0,0]*Jbn[0,3]*Un[0,0]+Jn[0,0]*Jbn[0,2
]*Ubn[0,0]+Jbn[0,0]*Jn[0,2]*Ubn[0,0])*Jn[0,1]   :
NJold6:=   r*(2*Ubn[0,0]*Kn[0,0]*Kn[0,2]*Jn[0,1]-Ubn[0,0]*Kn[0,0]*Jn[0,3]*Jn[0,
1]+Ubn[0,0]*Kn[0,0]*Jn[0,2]*Kn[0,1]+Un[0,0]*Kn[0,0]*Jn[0,3]*Kn[0,1]-2*Ubn[0,0]*
Jn[0,0]*Kn[0,2]*Kn[0,1]+Ubn[0,0]*Jn[0,0]*Jn[0,3]*Kn[0,1]-Ubn[0,0]*Jbn[0,0]*Jn[0
,2]*Jn[0,1]+Un[0,0]*Kn[0,0]*Jbn[0,2]*Jn[0,1]-Un[0,0]*Jbn[0,0]*Jn[0,3]*Jn[0,1]-
Un[0,0]*Jn[0,0]*Jbn[0,2]*Kn[0,1]-Un[0,0]*Jn[1,3]-Ubn[0,0]*Jn[1,2])   :
NJold7:=   -r*(Kn[0,3]*Un[0,0]-Kn[0,2]*Ubn[0,0]+Jn[0,3]*Ubn[0,0]-Jbn[0,2]*Un[0,
0]+Kn[0,0]*Un[0,3]-Kn[0,0]*Ubn[0,2]+Jn[0,0]*Ubn[0,3]-Jbn[0,0]*Un[0,2])*(Jn[0,0]
*Kn[0,1]-Kn[0,0]*Jn[0,1])   :
NJold:= simplify(NJold1+NJold2+NJold3+NJold4+NJold5+NJold6+NJold7) :
NJnew:= simplify(NJnew1+NJnew2+NJnew3+NJnew4) :
NJ:=NJold+NJnew*Jn[0,0]/r :
LJ:= (Wn[0,1]/r - Wn[0,0]/r^2) * (Jn[0,0] + Jn[0,1]*r) +
                        (1 + Wn[0,0]/r) * (r * Jn[1,1] + Jn[0,1]*2)
          - ( 2* Un[0,2] + r* Un[1,2] )
          + 2/r* exp(2*Bn[0,0]) * ( Bn[2,2] + Bn[0,2]^2 )
          - (Wn[0,1]/r - Wn[0,0]/r^2) * Jn[0,0];

first:=simplify (subs ( Jn[1,4]= -Jn[0,4]/r + 1/(2*r)*(LJ+NJ),ev1) );
checkJ:= simplify ( subs (Wn[0,1]=Lw+Nw, first) );
