# Supplementary material for: Extraction of gravitational waves in numerical relativity
Source: Living Rev Relativ. 2016 Oct 4;19(1):2. doi: 10.1007/s41114-016-0001-9 (PMC5297365; doi:10.1007/s41114-016-0001-9)
Supplement: Supplementary file 1 — Supplementary material 1 (zip 163 KB) [file 41114_2016_1_MOESM1_ESM.zip › SupplementaryFiles/J0_om_Jrho_delta.map]

#Script written by Nigel Bishop 2013

interface(echo=0):
read `compactified.map`:
rhB:=oms*rhg+Arh*rhg^2: 
qB:=qg+q0+rhg*Aq+Cq*rhg^2:
pB:=pg+p0+rhg*Ap+Cp*rhg^2:
uB:=ug+u0+rhg*Au+Cp*rhg^2:
for a7 to 4 do for b7 to 4 do
  jac[a7,b7]:=diff(xB[a7],xg[b7]):
od:od:

gg:=matrix(4,4):
gt:=matrix(4,4):
assume(K>0);assume(oms4>0);
for a11 to 4 do for b11 to 4 do
  gt[a11,b11]:=subs(rh=rhg*oms,gBondi[a11,b11]):
od:od:

for a9 to 4 do for b9 to 4 do
  gg[a9,b9]:=sum(sum(gt[a10,b10]*jac[a10,a9]*jac[b10,b9],a10=1..4),b10=1..4):
od:od:

Jg:=simplify((gg[2,2]-gg[3,3]+2*I*gg[2,3])*rhg^2*fg^2/8):
Js:=simplify(series(Jg,rhg,2)):
J_rho:=coeff(Js,rhg,1):
t1:=simplify(subs(rlinear,J_rho)):                                          
t2:=factor(simplify(subs(eps=0,t1))+eps*simplify(subs(eps=0,diff(t1,eps)))):
J_rhoLin:=simplify(subs(r2eth,fo=fg,t2/eps));

t1:=simplify(subs(rethAX,J_rho)):
t2:=simplify(subs(r2eth,t1)):
t3:=simplify(subs(rA,t2)):
t4:=simplify(subs(oms=oms0,t3)):
t5:=simplify(subs(qg=(zeta+zetab)/2,pg=(zetab-zeta)*I/2,t4)):
eq0:=Jrho0=t5:
eq:=simplify(eq0*4*fo^2*oms0^2/fg^2):
C1:=factor(coeff(lhs(eq),Jrho0));
C2:=factor(coeff(rhs(eq),JBondi1));
C3:=factor(coeff(rhs(eq),JbBondi1));
C4:=factor(simplify(subs(JBondi1=0,JbBondi1=0,rhs(eq))));

t6:=coeff(Js,rhg,0):  
t7:=simplify(subs(rethAX,t6)):                           
J_0:=simplify(subs(rA,t7));

dt:=gg[2,2]*gg[3,3]-gg[2,3]^2:         
dts:=series(dt*rhg^4,rhg):         
dethAB:=factor(simplify(coeff(dts,rhg,0))):
om04:=oms^4*dethAB*fg^4/16;

for a9 to 4 do for b9 to 4 do
  gg[a9,b9]:=convert(series('leadterm'(gg[a9,b9]),rhg),polynom):
od:od:

FA:=array(1..4,[0,rhg*fg*(sK1/2-J/2/sK1),I*rhg*fg*(sK1/2+J/2/sK1),0]):
FA_Bondi:=array(1..4):
for a11 to 4 do
  FA_Bondi[a11]:=sum(FA[a12]*jac[a11,a12],a12=1..4):
  FA_Bondi[a11]:=convert(simplify(series('leadterm'(FA_Bondi[a11]),rhg)),polynom):
  FA_Bondi[a11]:=simplify(subs(sK1^2=K+1,FA_Bondi[a11])):
od:

t1:=simplify((FA_Bondi[2]-I*FA_Bondi[3])/oms/rhg/sqrt(2)/fo):
t1:=subs(sK1=sqrt(K+1),t1):
t2:=simplify(subs(oms=oms0,rethAX,t1)):
t3:=simplify(subs(rA,t2)):
eidelta:=simplify(subs(qg=(zeta+zetab)/2,pg=(zetab-zeta)*I/2,t3));
