# Supplementary material for: Extraction of gravitational waves in numerical relativity
Source: Living Rev Relativ. 2016 Oct 4;19(1):2. doi: 10.1007/s41114-016-0001-9 (PMC5297365; doi:10.1007/s41114-016-0001-9)
Supplement: Supplementary file 1 — Supplementary material 1 (zip 163 KB) [file 41114_2016_1_MOESM1_ESM.zip › SupplementaryFiles/J0_om_Jrho_delta.out]

    |\^/|     Maple 14 (IBM INTEL LINUX)
._|\|   |/|_. Copyright (c) Maplesoft, a division of Waterloo Maple Inc. 2010
 \  MAPLE  /  All rights reserved. Maple is a trademark of
 <____ ____>  Waterloo Maple Inc.
      |       Type ? for help.
#Script written by Nigel Bishop 2013
> 
> interface(echo=0):
memory used=41.8MB, alloc=37.2MB, time=0.54
memory used=80.0MB, alloc=39.1MB, time=1.04
memory used=118.1MB, alloc=39.1MB, time=1.56
memory used=156.3MB, alloc=39.1MB, time=2.09
memory used=194.4MB, alloc=39.1MB, time=2.62
memory used=232.6MB, alloc=39.9MB, time=3.12
memory used=270.7MB, alloc=39.9MB, time=3.67
memory used=308.9MB, alloc=39.9MB, time=4.15
memory used=347.1MB, alloc=39.9MB, time=4.66
memory used=385.2MB, alloc=40.1MB, time=5.14
memory used=427.4MB, alloc=44.1MB, time=5.65
                         J_rhoLin := eth_dA + JBondi10

                                         2     2
                                     4 fo  oms0
                               C1 := -----------
                                           2
                                         fg

                                                        2
                      C2 := oms0 (ethXb + 2 Xb zeta + 2)

                                               2
                               C3 := oms0 ethXc

C4 := 4 ethAc + 2 ethXc ethAb + 2 ethXb ethAc + 4 eth_om eth_u0

     + 4 ethXc Ab zeta + 4 ethAc Xb zeta

                                                                2
                      ethXc (2 + 2 I pg Xb + 2 qg Xb + ethXb) fg
               J_0 := -------------------------------------------
                                          2    2
                                      2 fo  oms

         /    / d    \ / d    \   / d    \   / d    \   / d    \ / d    \\2   4
         |1 + |--- q0| |--- p0| + |--- p0| + |--- q0| - |--- p0| |--- q0||  fg
         \    \dqg   / \dpg   /   \dpg   /   \dqg   /   \dqg   / \dpg   //
 om04 := ----------------------------------------------------------------------
                                            4
                                          fo

eidelta := fg

                                                                         1/2
    (2 + ethXb + 2 K~ + 2 Xb zeta + 2 K~ Xb zeta + K~ ethXb - J ethbXb) 2

       /            1/2
      /  (4 (K~ + 1)    oms0 fo)
     /

memory used=438.6MB, alloc=44.1MB, time=5.86
