# Supplementary material for: Extraction of gravitational waves in numerical relativity
Source: Living Rev Relativ. 2016 Oct 4;19(1):2. doi: 10.1007/s41114-016-0001-9 (PMC5297365; doi:10.1007/s41114-016-0001-9)
Supplement: Supplementary file 1 — Supplementary material 1 (zip 163 KB) [file 41114_2016_1_MOESM1_ESM.zip › SupplementaryFiles/JK.map]

#Script written by Nigel Bishop 2013

interface(echo=0):
read `compactified.map`:
rhB:=oms*rhg+Arh*rhg^2: 
qB:=qg+q0+rhg*Aq+Cq*rhg^2:
pB:=pg+p0+rhg*Ap+Cp*rhg^2:
uB:=ug+u0+rhg*Au+Cp*rhg^2:
for a7 to 4 do for b7 to 4 do
  jac[a7,b7]:=diff(xB[a7],xg[b7]):
od:od:

#read `C_trans.map`:
gg:=matrix(4,4);
gt:=matrix(4,4);
assume(K>0);assume(oms4>0);
for a11 to 4 do for b11 to 4 do
  gt[a11,b11]:=subs(rh=rhg*oms,gBondi[a11,b11]):
od:od:

for a9 to 4 do for b9 to 4 do
  gg[a9,b9]:=sum(sum(gt[a10,b10]*jac[a10,a9]*jac[b10,b9],a10=1..4),b10=1..4):
  gg[a9,b9]:=convert(series('leadterm'(gg[a9,b9]),rhg),polynom):
od:od:

K:=simplify((gg[2,2]+gg[3,3])*rhg^2*fg^2/8):
J:=simplify((gg[2,2]-gg[3,3]+2*I*gg[2,3])*rhg^2*fg^2/8):
dt:=simplify((gg[2,2]*gg[3,3]-gg[2,3]^2)*rhg^4*fg^4/16):
oms4:=factor(numer(dt)/fo^4);

FA:=array(1..4,[0,rhg*fg*(sK1/2-J1/2/sK1),I*rhg*fg*(sK1/2+J1/2/sK1),0]):
FA_Bondi:=array(1..4):
for a11 to 4 do
  FA_Bondi[a11]:=sum(FA[a12]*jac[a11,a12],a12=1..4):
  FA_Bondi[a11]:=convert(simplify(series('leadterm'(FA_Bondi[a11]),rhg)),polynom):
  FA_Bondi[a11]:=simplify(subs(sK1^2=K+1,J1=J,FA_Bondi[a11])):
od:

t0:=simplify((FA_Bondi[2]+I*FA_Bondi[3])/rhg/oms/sqrt(2)/fo):
t0:=subs(sK1=sqrt(K+1),t0):
t1:=simplify((FA_Bondi[2]-I*FA_Bondi[3])/oms/rhg/sqrt(2)/fo):
t1:=subs(sK1=sqrt(K+1),t1):

t3:=numer(t0):           
simplify(t3):            
t4:=subs(oms^2=oms2,t3): 
om_squared:=solve(t4=0,oms2):   
check_m0m:=simplify(oms4-om_squared^2):
print("check_m0m",check_m0m,"should be zero");

rtst:={fo=(1+evalf(rand()/10^13-0.05))*fg,diff(p0,pg)=evalf(rand()/10^13-0.05),
    diff(q0,qg)=evalf(rand()/10^13-0.05),diff(p0,qg)=evalf(rand()/10^13-0.05),
    diff(q0,pg)=evalf(rand()/10^13-0.05)};
#rtst:={fo=1.2*fg,diff(p0,pg)=0.021,diff(q0,qg)=0.071,diff(p0,qg)=0.0273,diff(q0,pg)=0.01432};
oms1_n:=evalf(subs(rtst,oms4))^(1/4):
t1_n:=evalf(simplify(subs(rtst,oms=oms1_n,t1))):
check_m0mb:=abs(t1_n):
print("check_m0mb",check_m0mb,"should be about 1");

J_simp:=simplify(subs(rethAX,J)):
J_simp:=simplify(subs(oms=oms0,rA,J_simp)):
J_simp:=simplify(subs(qg=zeta-I*pg,J_simp));
