# Supplementary material for: Extraction of gravitational waves in numerical relativity
Source: Living Rev Relativ. 2016 Oct 4;19(1):2. doi: 10.1007/s41114-016-0001-9 (PMC5297365; doi:10.1007/s41114-016-0001-9)
Supplement: Supplementary file 1 — Supplementary material 1 (zip 163 KB) [file 41114_2016_1_MOESM1_ESM.zip › SupplementaryFiles/JK.out]

    |\^/|     Maple 14 (IBM INTEL LINUX)
._|\|   |/|_. Copyright (c) Maplesoft, a division of Waterloo Maple Inc. 2010
 \  MAPLE  /  All rights reserved. Maple is a trademark of
 <____ ____>  Waterloo Maple Inc.
      |       Type ? for help.
#Script written by Nigel Bishop 2013
> 
> interface(echo=0):
memory used=41.8MB, alloc=37.2MB, time=0.55
memory used=80.0MB, alloc=39.1MB, time=1.05
memory used=118.1MB, alloc=39.1MB, time=1.58
memory used=156.3MB, alloc=39.1MB, time=2.11
memory used=194.4MB, alloc=39.1MB, time=2.65
memory used=232.6MB, alloc=39.5MB, time=3.15
memory used=270.7MB, alloc=39.5MB, time=3.73
memory used=308.9MB, alloc=39.5MB, time=4.24
memory used=347.0MB, alloc=39.5MB, time=4.79
                        gg := array(1 .. 4, 1 .. 4, [])

                        gt := array(1 .. 4, 1 .. 4, [])

         // d    \       / d    \ / d    \   / d    \   / d    \ / d    \\2   4
         ||--- p0| + 1 + |--- q0| |--- p0| + |--- q0| - |--- q0| |--- p0||  fg
         \\dpg   /       \dqg   / \dpg   /   \dqg   /   \dpg   / \dqg   //
 oms4 := ----------------------------------------------------------------------
                                            4
                                          fo

                        "check_m0m", 0, "should be zero"

                                d                       d
rtst := {fo = 0.9885283367 fg, --- p0 = 0.02301565454, --- p0 = 0.02847364978,
                               dpg                     dqg

     d                        d
    --- q0 = -0.03297304842, --- q0 = 0.03480672034}
    dpg                      dqg

                 "check_m0mb", 1.000000001, "should be about 1"

                                                            2
                            ethXc (2 Xb zeta + 2 + ethXb) fg
                  J_simp := ---------------------------------
                                           2     2
                                       2 fo  oms0

memory used=376.6MB, alloc=39.5MB, time=5.21
