# Supplementary material for: Extraction of gravitational waves in numerical relativity
Source: Living Rev Relativ. 2016 Oct 4;19(1):2. doi: 10.1007/s41114-016-0001-9 (PMC5297365; doi:10.1007/s41114-016-0001-9)
Supplement: Supplementary file 1 — Supplementary material 1 (zip 163 KB) [file 41114_2016_1_MOESM1_ESM.zip › SupplementaryFiles/k.map]

#Script written by Nigel Bishop and Luis Lehner
#Original version 1996

Kn[0,0]:=sqrt(1+Jn[0,0]*Jbn[0,0]);

for a to 4 do
  Kn[0,a]:=(Jn[0,a]*Jbn[0,0]+Jn[0,0]*Jbn[0,a])/(2*Kn[0,0]);
od;

#for b to 4 do for c from b to 4 do

for b from 1 to 4 do 
   for c from 1 to 4 do
  Kn[b,c]:=(Jn[0,b]*Jbn[0,c]+Jn[0,0]*Jbn[b,c]+Jn[0,c]*Jbn[0,b]
	  +Jn[b,c]*Jbn[0,0]-2*Kn[0,b]*Kn[0,c])/(2*Kn[0,0]);
   od;
od;
