# Supplementary material for: Extraction of gravitational waves in numerical relativity
Source: Living Rev Relativ. 2016 Oct 4;19(1):2. doi: 10.1007/s41114-016-0001-9 (PMC5297365; doi:10.1007/s41114-016-0001-9)
Supplement: Supplementary file 1 — Supplementary material 1 (zip 163 KB) [file 41114_2016_1_MOESM1_ESM.zip › SupplementaryFiles/k_rho.map]

#Script written by Nigel Bishop 2013

Kn0[0,0]:=sqrt(1+Jn0[0,0]*Jbn0[0,0]):

for a to 4 do
  Kn0[0,a]:=(Jn0[0,a]*Jbn0[0,0]+Jn0[0,0]*Jbn0[0,a])/(2*Kn0[0,0]):
od:
Kn1[0,0]:=(Jn1[0,0]*Jbn0[0,0]+Jn0[0,0]*Jbn1[0,0])/(2*Kn0[0,0]):
for a to 4 do
  Kn1[0,a]:=(Jn1[0,0]*Jbn0[0,a]+Jn0[0,0]*Jbn1[0,a]+Jn0[0,a]*Jbn1[0,0]
	  +Jn1[0,a]*Jbn0[0,0]-2*Kn1[0,0]*Kn0[0,a])/(2*Kn0[0,0]):
od:

#for b to 4 do for c from b to 4 do

for b from 1 to 4 do 
   for c from 1 to 4 do
  Kn0[b,c]:=(Jn0[0,b]*Jbn0[0,c]+Jn0[0,0]*Jbn0[b,c]+Jn0[0,c]*Jbn0[0,b]
	  +Jn0[b,c]*Jbn0[0,0]-2*Kn0[0,b]*Kn0[0,c])/(2*Kn0[0,0]):
   od:
od:
