# Supplementary material for: Extraction of gravitational waves in numerical relativity
Source: Living Rev Relativ. 2016 Oct 4;19(1):2. doi: 10.1007/s41114-016-0001-9 (PMC5297365; doi:10.1007/s41114-016-0001-9)
Supplement: Supplementary file 1 — Supplementary material 1 (zip 163 KB) [file 41114_2016_1_MOESM1_ESM.zip › SupplementaryFiles/news.map]

#Script written by Nigel Bishop 2013

read `conformal.map`;
Cg:=array(1..4,1..4,1..4):
for a1 to 4 do for b1 to 4 do for c1 to 4 do
  Cg[a1,b1,c1]:=subs(rh=rhg,p=pg,q=qg,u=ug,C[a1,b1,c1]):
  gg[a1,b1]:=subs(rh=rhg,p=pg,q=qg,u=ug,g[a1,b1]):
  hg[a1,b1]:=subs(rh=rhg,p=pg,q=qg,u=ug,h[a1,b1]):
od:od:od:

rhB:=oms*rhg+Arh*rhg^2:
mugg:=array([0,mq,mp,0]):
N:=0:
for a4 to 4 do for b4 to 4 do
#N:=N+mugg[a4]*mugg[b4]*(diff(rhB,xg[a4],xg[b4])-gg[a4,b4]*hg[1,1]*oms/rhg):
#    for c4 to 4 do 
#      N:=N-mugg[a4]*mugg[b4]*(diff(rhB,xg[c4])*Cg[a4,b4,c4]-gg[a4,b4]*hg[1,c4]*diff(oms,xg[c4])):
#od:od:od:
#Ng:=series(N/rhB,rhg,5):

N:=N+mugg[a4]*mugg[b4]*(-Cg[a4,b4,1]/rhg
           +diff(oms,xg[a4],xg[b4])/oms
-2*diff(oms,xg[a4])*diff(oms,xg[b4])/oms^2
           -diff(gg[a4,b4],rhg)*exp(2*B[0])*Wc[0]/2):
    for c4 to 4 do
      N:=N-mugg[a4]*mugg[b4]*(diff(oms,xg[c4])*Cg[a4,b4,c4]/oms):
od:od:od:
Ng:=series(N,rhg,5):
