# Supplementary material for: Extraction of gravitational waves in numerical relativity
Source: Living Rev Relativ. 2016 Oct 4;19(1):2. doi: 10.1007/s41114-016-0001-9 (PMC5297365; doi:10.1007/s41114-016-0001-9)
Supplement: Supplementary file 1 — Supplementary material 1 (zip 163 KB) [file 41114_2016_1_MOESM1_ESM.zip › SupplementaryFiles/NewsBondi.map]

#Script written by Nigel Bishop 2013

interface(echo=0):
read `conformal.map`;

Q:=array([rh*m1,fo/2/sqrt(2)+rh*m2,fo*I/2/sqrt(2)+rh*m3,m4]):
N:=0:
for a4 to 4 do for b4 to 4 do
N:=simplify(N+Q[a4]*Q[b4]*diff(rh,x[a4],x[b4])):
    for c4 to 4 do 
      N:=simplify(N-Q[a4]*Q[b4]*diff(rh,x[c4])*CBondi[a4,b4,c4]):
od:od:od:
NBondi:=simplify(subs(rh=0,N/rh));
