# Supplementary material for: Extraction of gravitational waves in numerical relativity
Source: Living Rev Relativ. 2016 Oct 4;19(1):2. doi: 10.1007/s41114-016-0001-9 (PMC5297365; doi:10.1007/s41114-016-0001-9)
Supplement: Supplementary file 1 — Supplementary material 1 (zip 163 KB) [file 41114_2016_1_MOESM1_ESM.zip › SupplementaryFiles/NewsBondi.out]

    |\^/|     Maple 14 (IBM INTEL LINUX)
._|\|   |/|_. Copyright (c) Maplesoft, a division of Waterloo Maple Inc. 2010
 \  MAPLE  /  All rights reserved. Maple is a trademark of
 <____ ____>  Waterloo Maple Inc.
      |       Type ? for help.
#Script written by Nigel Bishop 2013
> 
> interface(echo=0):
                             J := array(0 .. 8, [])

                            Jb := array(0 .. 8, [])

                             K := array(0 .. 8, [])

                             U := array(0 .. 8, [])

                            Ub := array(0 .. 8, [])

                            Wc := array(0 .. 8, [])

memory used=41.8MB, alloc=37.2MB, time=0.54
memory used=80.0MB, alloc=39.1MB, time=1.06
memory used=118.4MB, alloc=39.1MB, time=1.60
memory used=156.7MB, alloc=39.1MB, time=2.16
memory used=194.8MB, alloc=39.4MB, time=2.70
memory used=233.0MB, alloc=39.4MB, time=3.20
memory used=271.1MB, alloc=39.4MB, time=3.75
memory used=309.3MB, alloc=39.4MB, time=4.32
memory used=347.4MB, alloc=41.3MB, time=4.82
memory used=385.6MB, alloc=41.3MB, time=5.32
                                Gammas completed

memory used=423.7MB, alloc=41.3MB, time=5.89
memory used=462.0MB, alloc=41.3MB, time=6.44
memory used=500.2MB, alloc=41.3MB, time=7.00
                                         JBondi14
                               NBondi := --------
                                            2

memory used=502.9MB, alloc=41.3MB, time=7.04
