# Supplementary material for: Extraction of gravitational waves in numerical relativity
Source: Living Rev Relativ. 2016 Oct 4;19(1):2. doi: 10.1007/s41114-016-0001-9 (PMC5297365; doi:10.1007/s41114-016-0001-9)
Supplement: Supplementary file 1 — Supplementary material 1 (zip 163 KB) [file 41114_2016_1_MOESM1_ESM.zip › SupplementaryFiles/NewsGen.map]

#Script written by Nigel Bishop 2013

interface(echo=0):
read `conformal.map`;

pr1(sK1ns,sK1,0,rh,q,p,u):
F:=array(1..4,[0,fo/2*(sK1ns/2-jns/2/sK1ns),I*fo/2*(sK1ns/2+jns/2/sK1ns),0]):
Fb:=array(1..4,[0,fo/2*(sK1ns/2-jbns/2/sK1ns),-I*fo/2*(sK1ns/2+jbns/2/sK1ns),0]):
#fo:=1+q^2+p^2:
t1:=0:
for a from 2 to 3 do for b from 2 to 3 do
  t1:=t1-F[a]*F[b]*C[a,b,1]
od:od:
t1:=subs(rD,t1):
s1:=series(t1,rh,2):
term1:=simplify(em2idelta/om^2*coeff(s1,rh,1));

t1:=0:
d2om:=matrix(4,4,[[0,0,0,0],[0,om_qq,om_qp,0],[0,om_qp,om_pp,0],[0,0,0,0]]):
d1om:=array(1..4,[0,om_q,om_p,om_u]):
for a from 2 to 3 do for b from 2 to 3 do
  t1:=t1+F[a]*F[b]*d2om[a,b]:
  for c1 from 2 to 4 do
    t1:=t1-F[a]*F[b]*C[a,b,c1]*d1om[c1]
od:od:od:
t1:=subs(rD,rh=0,t1):
re2om:={
om_qq=-(-eth2_om+I*eth_om*fp+eth_om*fq+fq*ethb_om-I*fp*ethb_om-ethb2_om-2*
ethb_eth_om)/fo^2,
om_qp=I*(-eth2_om+I*eth_om*fp+eth_om*fq-fq*ethb_om+I*fp*ethb_om+ethb2_om)/fo^2,
om_pp=(-eth2_om+I*eth_om*fp+eth_om*fq+fq*ethb_om-I*fp*ethb_om-ethb2_om+2*
ethb_eth_om)/fo^2}:
re1om:={om_q=(ethb_om+eth_om)/fo,om_p=I*(ethb_om-eth_om)/fo}:
t1:=simplify(subs(re2om,re1om,t1)):
t1:=algsubs(sK1[0]^4=(K[0]+1)^2,t1):
t1:=algsubs(sK1[0]^2=(K[0]+1),t1):
t1:=algsubs(K[0]^4=(1+J[0]*Jb[0])^2,t1):
t1:=simplify(algsubs(K[0]^2=(1+J[0]*Jb[0]),t1)):
term2:=em2idelta*t1/om^3;

t1:=0:
for a1 from 2 to 3 do for b1 from 2 to 3 do
  t1:=t1-F[a1]*F[b1]*coeff(g[a1,b1],rh,1)
od:od:
term3:=simplify(subs(rD,rh=0,t1)*exp(-2*B[0])*em2idelta*Wc[0]/2/om^2):
term3:=simplify(algsubs(sK1[0]^2=1+K[0],term3)):
term3:=simplify(algsubs(sK1[0]^2=1+K[0],term3));

term4:=-(eth_om*sK1[0]-J*ethb_om/sK1[0])^2/4/om^4*em2idelta; #Analytically!

print("News = term1 + term2 + term3 + term4"):
