# Supplementary material for: Extraction of gravitational waves in numerical relativity
Source: Living Rev Relativ. 2016 Oct 4;19(1):2. doi: 10.1007/s41114-016-0001-9 (PMC5297365; doi:10.1007/s41114-016-0001-9)
Supplement: Supplementary file 1 — Supplementary material 1 (zip 163 KB) [file 41114_2016_1_MOESM1_ESM.zip › SupplementaryFiles/NewsGen.out]

    |\^/|     Maple 14 (IBM INTEL LINUX)
._|\|   |/|_. Copyright (c) Maplesoft, a division of Waterloo Maple Inc. 2010
 \  MAPLE  /  All rights reserved. Maple is a trademark of
 <____ ____>  Waterloo Maple Inc.
      |       Type ? for help.
#Script written by Nigel Bishop 2013
> 
> interface(echo=0):
                             J := array(0 .. 8, [])

                            Jb := array(0 .. 8, [])

                             K := array(0 .. 8, [])

                             U := array(0 .. 8, [])

                            Ub := array(0 .. 8, [])

                            Wc := array(0 .. 8, [])

memory used=41.8MB, alloc=37.2MB, time=0.52
memory used=80.0MB, alloc=39.1MB, time=1.00
memory used=118.2MB, alloc=39.1MB, time=1.54
memory used=156.3MB, alloc=39.1MB, time=2.10
memory used=194.5MB, alloc=39.1MB, time=2.65
memory used=232.6MB, alloc=39.1MB, time=3.14
memory used=270.8MB, alloc=39.1MB, time=3.70
memory used=308.9MB, alloc=39.4MB, time=4.21
                                Gammas completed

term1 := -1/8 em2idelta exp(-2 B[0]) (-2 J[0] J[1] sK1[0] Jb[2] Ub[0]

     - 2 J[0] J[1] sK1[0] Jb[3] U[0] - 4 J[0] J[1] sK1[0] K[0] Ub[3]

                                                    3
     - 4 J[0] J[1] sK1[0] Jb[0] U[3] - 4 B[1] sK1[0]  J[0] K[2] Ub[0]

                    3                               3
     - 4 B[1] sK1[0]  J[0] K[0] U[3] - 4 B[1] sK1[0]  J[0] K[0] Ub[2]

                    3                                3
     - 4 B[1] sK1[0]  J[0] Jb[0] U[2] - 4 B[1] sK1[0]  J[0] K[3] U[0]

                         2                                2
     + 4 B[1] sK1[0] J[0]  K[0] Ub[3] + 4 B[1] sK1[0] J[0]  Jb[0] U[3]

                         2                                2
     + 2 B[1] sK1[0] J[0]  Jb[3] U[0] + 2 B[1] sK1[0] J[0]  Jb[2] Ub[0]

             5                      5                     5
     - sK1[0]  J[2] Ub[1] - 2 sK1[0]  K[1] U[2] - 2 sK1[0]  Wc[0] J[1]

               5                    5                    5
     - 2 sK1[0]  J[0] Ub[6] - sK1[0]  J[6] Ub[0] - sK1[0]  J[7] U[0]

               5                     2                         2
     - 2 sK1[0]  J[5] - 2 sK1[0] J[0]  K[1] Ub[3] - sK1[0] J[0]  Jb[3] U[1]

                  2                          2
     - sK1[0] J[0]  Jb[2] Ub[1] - sK1[0] J[0]  Jb[6] Ub[0]

                    2                            2
     - 2 sK1[0] J[0]  Wc[0] Jb[1] - 2 sK1[0] J[0]  K[0] Ub[7]

                  2                           2
     - sK1[0] J[0]  Jb[7] U[0] - 2 sK1[0] J[0]  Jb[0] U[7]

                    2                      4
     - 2 sK1[0] J[0]  Jb[1] U[3] - 2 sK1[0]  sK1[1] J[2] Ub[0]

               4                            4
     - 2 sK1[0]  sK1[1] J[3] U[0] - 4 sK1[0]  sK1[1] K[0] U[2]

               4
     - 4 sK1[0]  sK1[1] J[0] Ub[2] - 4 J[0] J[1] sK1[0] Jb[4]

             2                            2
     + 2 J[0]  sK1[1] Jb[2] Ub[0] + 2 J[0]  sK1[1] Jb[3] U[0]

             2                           2
     + 4 J[0]  sK1[1] K[0] Ub[3] + 4 J[0]  sK1[1] Jb[0] U[3]

                         2                      5
     + 4 B[1] sK1[0] J[0]  Jb[4] + 2 B[1] sK1[0]  J[2] Ub[0]

                    5                          5
     + 4 B[1] sK1[0]  K[0] U[2] + 4 B[1] sK1[0]  J[0] Ub[2]

                    5                          3
     + 2 B[1] sK1[0]  J[3] U[0] - 8 B[1] sK1[0]  J[0] K[4]

                    3     2                 3
     - 4 B[1] sK1[0]  J[0]  Ub[3] + 2 sK1[0]  J[0] K[7] U[0]

               3                           3
     + 2 sK1[0]  J[0] K[6] Ub[0] + 2 sK1[0]  J[0] K[3] U[1]

               3                           3
     + 2 sK1[0]  J[0] K[2] Ub[1] + 2 sK1[0]  J[0] K[0] U[7]

               3                           3
     + 2 sK1[0]  J[0] K[0] Ub[6] + 2 sK1[0]  J[0] Jb[0] U[6]

               3                           3
     + 2 sK1[0]  J[0] Jb[1] U[2] + 2 sK1[0]  J[0] K[1] U[3]

               3                           3
     + 2 sK1[0]  J[0] K[1] Ub[2] + 4 sK1[0]  J[0] J[1] Ub[3]

               3                           3
     + 4 sK1[0]  J[0] Wc[0] K[1] + 2 sK1[0]  J[1] K[2] Ub[0]

               3                          3
     + 2 sK1[0]  J[1] K[0] U[3] + 2 sK1[0]  J[1] K[0] Ub[2]

               3                           3
     + 2 sK1[0]  J[1] Jb[0] U[2] + 2 sK1[0]  J[1] K[3] U[0]

               5                      5                   5
     - 2 sK1[0]  J[1] Ub[2] - 2 sK1[0]  K[0] U[6] - sK1[0]  J[3] U[1]

                    2                 4                     2
     - 2 sK1[0] J[0]  Jb[5] - 4 sK1[0]  sK1[1] J[4] + 4 J[0]  sK1[1] Jb[4]

                    5                3                     3     2
     + 4 B[1] sK1[0]  J[4] + 4 sK1[0]  J[0] K[5] + 2 sK1[0]  J[0]  Ub[7]

               3              /        3   2
     + 4 sK1[0]  J[1] K[4])  /  (sK1[0]  om )
                            /

term2 := 1/8 em2idelta (2 eth2_om J[0] Jb[0] - 4 J[0] ethb_eth_om K[0]

                         2                                    2
     + 4 eth2_om + 2 J[0]  ethb2_om + 2 exp(-2 B[0]) om_u J[0]  Jb[1]

                        2
     + exp(-2 B[0]) J[0]  Jb[1] U[0] ethb_om

                        2                          2
     + exp(-2 B[0]) J[0]  Jb[1] Ub[0] eth_om - J[0]  K[0] Jb[3] eth_om

           2                            2
     - J[0]  K[0] Jb[2] ethb_om - 2 J[0]  K[0] K[3] ethb_om

           2                            2
     + J[0]  Jb[0] Jb[2] eth_om + 2 J[0]  Jb[0] K[3] eth_om

           3
     + J[0]  Jb[3] ethb_om + 2 Jb[0] J[2] eth_om - 4 J[0] ethb_eth_om

     - 2 exp(-2 B[0]) J[0] K[1] Ub[0] eth_om K[0]

     - 2 exp(-2 B[0]) J[0] K[1] U[0] ethb_om K[0] - 2 J[2] ethb_om

                                   2
     + 2 J[0] Jb[2] eth_om - 2 J[0]  Jb[2] ethb_om + 4 J[0] K[2] ethb_om

     - 2 K[0] J[2] ethb_om - 4 K[0] K[2] eth_om + 4 exp(-2 B[0]) om_u J[1]

     + 2 exp(-2 B[0]) J[1] U[0] ethb_om K[0]

     + 2 exp(-2 B[0]) J[1] Ub[0] eth_om K[0]

     - 2 exp(-2 B[0]) J[0] K[1] Ub[0] eth_om

     - 2 exp(-2 B[0]) J[0] K[1] U[0] ethb_om + 4 exp(-2 B[0]) om_u J[1] K[0]

     - 4 exp(-2 B[0]) om_u J[0] K[1] + 2 K[0] J[3] eth_om

     + 2 J[0] K[0] Jb[2] eth_om + 4 J[0] K[2] ethb_om K[0]

     + 2 Jb[0] J[2] eth_om K[0] + 2 exp(-2 B[0]) J[1] U[0] ethb_om

     + 2 exp(-2 B[0]) J[1] Ub[0] eth_om + 4 eth2_om K[0]

     - J[0] Jb[0] J[3] eth_om K[0] - 4 exp(-2 B[0]) om_u J[0] K[1] K[0]

     - 4 K[2] eth_om + 2 J[3] eth_om - 2 J[2] ethb_om J[0] Jb[0]

                                        2
     - 4 K[2] eth_om J[0] Jb[0] + 2 J[0]  K[2] ethb_om Jb[0]

            2                        2
     + Jb[0]  J[2] eth_om J[0] + J[0]  J[3] ethb_om Jb[0]

     + exp(-2 B[0]) J[1] Ub[0] eth_om J[0] Jb[0]

     + exp(-2 B[0]) J[1] U[0] ethb_om J[0] Jb[0]

     + 2 exp(-2 B[0]) om_u J[1] J[0] Jb[0] - K[0] J[2] ethb_om J[0] Jb[0]

                                        /        2   3
     - 2 K[0] K[2] eth_om J[0] Jb[0])  /  (sK1[0]  om )
                                      /

                                                                    2
term3 := -1/4 exp(-2 B[0]) em2idelta Wc[0] (-2 J[0] K[1] + J[1] K[0]

                                                   2          /    2       2
     + 2 K[0] J[1] + J[1] - 2 J[0] K[1] K[0] + J[0]  Jb[1])  /  (om  sK1[0] )
                                                            /

                            /                J ethb_om\2
                            |eth_om sK1[0] - ---------|  em2idelta
                            \                 sK1[0]  /
              term4 := -1/4 --------------------------------------
                                               4
                                             om

                     "News = term1 + term2 + term3 + term4"

memory used=345.4MB, alloc=39.4MB, time=4.69
