# Supplementary material for: Extraction of gravitational waves in numerical relativity
Source: Living Rev Relativ. 2016 Oct 4;19(1):2. doi: 10.1007/s41114-016-0001-9 (PMC5297365; doi:10.1007/s41114-016-0001-9)
Supplement: Supplementary file 1 — Supplementary material 1 (zip 163 KB) [file 41114_2016_1_MOESM1_ESM.zip › SupplementaryFiles/NewsLin.map]

#Script written by Nigel Bishop 2013

interface(echo=0):
read `news.map`;
mq:=fo/2/sqrt(2)*(1+2*(q*q0+p*p0)/(1+q^2+p^2)-J[0]+1-oms+diff(q0,qg)+I*diff(p0,qg)):
mp:=I*fo/2/sqrt(2)*(1+2*(q*q0+p*p0)/(1+q^2+p^2)+J[0]+1-oms+diff(p0,pg)-I*diff(q0,pg)):

Ngl:=subs(rlinear,Ng):
Ngl:=subs(reth2dom,Ngl):
Ngl:=simplify(subs(eps=0,diff(Ngl,eps))):

rJ0lin:={J0=ethXc}:                                                        
Nglin:=series(simplify(subs(rJ0lin,Ngl)),rhg,1):
Nglin:=simplify(subs(rdX0,Nglin));
