# Supplementary material for: Extraction of gravitational waves in numerical relativity
Source: Living Rev Relativ. 2016 Oct 4;19(1):2. doi: 10.1007/s41114-016-0001-9 (PMC5297365; doi:10.1007/s41114-016-0001-9)
Supplement: Supplementary file 1 — Supplementary material 1 (zip 163 KB) [file 41114_2016_1_MOESM1_ESM.zip › SupplementaryFiles/NewsLin.out]

    |\^/|     Maple 14 (IBM INTEL LINUX)
._|\|   |/|_. Copyright (c) Maplesoft, a division of Waterloo Maple Inc. 2010
 \  MAPLE  /  All rights reserved. Maple is a trademark of
 <____ ____>  Waterloo Maple Inc.
      |       Type ? for help.
#Script written by Nigel Bishop 2013
> 
> interface(echo=0):
                             J := array(0 .. 8, [])

                            Jb := array(0 .. 8, [])

                             K := array(0 .. 8, [])

                             U := array(0 .. 8, [])

                            Ub := array(0 .. 8, [])

                            Wc := array(0 .. 8, [])

memory used=41.8MB, alloc=37.2MB, time=0.51
memory used=80.0MB, alloc=39.2MB, time=1.00
memory used=118.1MB, alloc=39.2MB, time=1.50
memory used=156.3MB, alloc=39.2MB, time=2.04
memory used=194.4MB, alloc=39.2MB, time=2.62
memory used=236.7MB, alloc=46.3MB, time=3.13
memory used=274.9MB, alloc=46.3MB, time=3.68
memory used=313.0MB, alloc=46.3MB, time=4.20
                                Gammas completed

                  / J4     U2 \    -1   /J14   U12   eth2_om\
         Nglin := |---- + ----| rhg   + |--- + --- + -------| + O(rhg)
                  \ 2      2  /         \ 2     2       2   /

memory used=343.7MB, alloc=46.3MB, time=4.71
