# Supplementary material for: Extraction of gravitational waves in numerical relativity
Source: Living Rev Relativ. 2016 Oct 4;19(1):2. doi: 10.1007/s41114-016-0001-9 (PMC5297365; doi:10.1007/s41114-016-0001-9)
Supplement: Supplementary file 1 — Supplementary material 1 (zip 163 KB) [file 41114_2016_1_MOESM1_ESM.zip › SupplementaryFiles/polars-sYlm.out]

                             s=, -1, l=, 1, m=, -1

                                                              1/2
                         (cos(ph) - sin(ph) I) (cos(th) - 1) 3
             sYlm=, -1/4 ----------------------------------------
                                            1/2
                                          Pi

                             s=, -1, l=, 1, m=, 0

                                     1/2  1/2
                                    2    3    sin(th)
                         sYlm=, 1/4 -----------------
                                            1/2
                                          Pi

                             s=, -1, l=, 1, m=, 1

                                                              1/2
                         (cos(ph) + sin(ph) I) (cos(th) + 1) 3
              sYlm=, 1/4 ----------------------------------------
                                            1/2
                                          Pi

                             s=, 0, l=, 1, m=, -1

                          1/2  1/2
                         3    2    sin(th) (cos(ph) - sin(ph) I)
              sYlm=, 1/4 ---------------------------------------
                                            1/2
                                          Pi

                              s=, 0, l=, 1, m=, 0

                                        1/2
                                       3    cos(th)
                            sYlm=, 1/2 ------------
                                            1/2
                                          Pi

                              s=, 0, l=, 1, m=, 1

                           1/2  1/2
                          3    2    sin(th) (cos(ph) + sin(ph) I)
              sYlm=, -1/4 ---------------------------------------
                                             1/2
                                           Pi

                             s=, 1, l=, 1, m=, -1

                                                              1/2
                         (cos(ph) - sin(ph) I) (cos(th) + 1) 3
              sYlm=, 1/4 ----------------------------------------
                                            1/2
                                          Pi

                              s=, 1, l=, 1, m=, 0

                                      1/2  1/2
                                     2    3    sin(th)
                         sYlm=, -1/4 -----------------
                                             1/2
                                           Pi

                              s=, 1, l=, 1, m=, 1

                                                              1/2
                         (cos(ph) + sin(ph) I) (cos(th) - 1) 3
             sYlm=, -1/4 ----------------------------------------
                                            1/2
                                          Pi

                             s=, -2, l=, 2, m=, -2

                              2                         1/2              2
               (-1 + 2 cos(ph)  - 2 I cos(ph) sin(ph)) 5    (cos(th) - 1)
    sYlm=, 1/8 -----------------------------------------------------------
                                            1/2
                                          Pi

                             s=, -2, l=, 2, m=, -1

                                                      1/2              2
                 (cos(ph) - sin(ph) I) (cos(th) + 1) 5    (cos(th) - 1)
      sYlm=, 1/4 -------------------------------------------------------
                                                1/2
                                      sin(th) Pi

                             s=, -2, l=, 2, m=, 0

                                     1/2  1/2        2
                                    6    5    sin(th)
                         sYlm=, 1/8 ------------------
                                            1/2
                                          Pi

                             s=, -2, l=, 2, m=, 1

                                                       1/2              2
                  (cos(ph) + sin(ph) I) (cos(th) - 1) 5    (cos(th) + 1)
      sYlm=, -1/4 -------------------------------------------------------
                                                 1/2
                                       sin(th) Pi

                             s=, -2, l=, 2, m=, 2

                              2                         1/2              2
               (-1 + 2 cos(ph)  + 2 I cos(ph) sin(ph)) 5    (cos(th) + 1)
    sYlm=, 1/8 -----------------------------------------------------------
                                            1/2
                                          Pi

                             s=, -1, l=, 2, m=, -2

                                   2                                       1/2
            sin(th) (-1 + 2 cos(ph)  - 2 I cos(ph) sin(ph)) (cos(th) - 1) 5
sYlm=, -1/4 ------------------------------------------------------------------
                                            1/2
                                          Pi

                             s=, -1, l=, 2, m=, -1

                                                                      1/2
                 (cos(ph) - sin(ph) I) (cos(th) - 1) (2 cos(th) + 1) 5
     sYlm=, -1/4 --------------------------------------------------------
                                            1/2
                                          Pi

                             s=, -1, l=, 2, m=, 0

                                 1/2  1/2
                                6    5    cos(th) sin(th)
                     sYlm=, 1/4 -------------------------
                                            1/2
                                          Pi

                             s=, -1, l=, 2, m=, 1

                                                                      1/2
                (cos(ph) + sin(ph) I) (cos(th) + 1) (-1 + 2 cos(th)) 5
     sYlm=, 1/4 ---------------------------------------------------------
                                            1/2
                                          Pi

                             s=, -1, l=, 2, m=, 2

                                   2                                       1/2
            sin(th) (-1 + 2 cos(ph)  + 2 I cos(ph) sin(ph)) (cos(th) + 1) 5
sYlm=, -1/4 ------------------------------------------------------------------
                                            1/2
                                          Pi

                             s=, 0, l=, 2, m=, -2

                 1/2  1/2        2                2
                5    6    sin(th)  (-1 + 2 cos(ph)  - 2 I cos(ph) sin(ph))
     sYlm=, 1/8 ----------------------------------------------------------
                                            1/2
                                          Pi

                             s=, 0, l=, 2, m=, -1

                      1/2  1/2
                     5    6    cos(th) sin(th) (cos(ph) - sin(ph) I)
          sYlm=, 1/4 -----------------------------------------------
                                            1/2
                                          Pi

                              s=, 0, l=, 2, m=, 0

                                   1/2           2
                                  5    (3 cos(th)  - 1)
                       sYlm=, 1/4 ---------------------
                                            1/2
                                          Pi

                              s=, 0, l=, 2, m=, 1

                       1/2  1/2
                      5    6    cos(th) sin(th) (cos(ph) + sin(ph) I)
          sYlm=, -1/4 -----------------------------------------------
                                             1/2
                                           Pi

                              s=, 0, l=, 2, m=, 2

                 1/2  1/2        2                2
                5    6    sin(th)  (-1 + 2 cos(ph)  + 2 I cos(ph) sin(ph))
     sYlm=, 1/8 ----------------------------------------------------------
                                            1/2
                                          Pi

                             s=, 1, l=, 2, m=, -2

                                   2                                       1/2
            sin(th) (-1 + 2 cos(ph)  - 2 I cos(ph) sin(ph)) (cos(th) + 1) 5
 sYlm=, 1/4 ------------------------------------------------------------------
                                            1/2
                                          Pi

                             s=, 1, l=, 2, m=, -1

                                                                      1/2
                (cos(ph) - sin(ph) I) (cos(th) + 1) (-1 + 2 cos(th)) 5
     sYlm=, 1/4 ---------------------------------------------------------
                                            1/2
                                          Pi

                              s=, 1, l=, 2, m=, 0

                                  1/2  1/2
                                 6    5    cos(th) sin(th)
                     sYlm=, -1/4 -------------------------
                                             1/2
                                           Pi

                              s=, 1, l=, 2, m=, 1

                                                                      1/2
                 (cos(ph) + sin(ph) I) (cos(th) - 1) (2 cos(th) + 1) 5
     sYlm=, -1/4 --------------------------------------------------------
                                            1/2
                                          Pi

                              s=, 1, l=, 2, m=, 2

                                   2                                       1/2
            sin(th) (-1 + 2 cos(ph)  + 2 I cos(ph) sin(ph)) (cos(th) - 1) 5
 sYlm=, 1/4 ------------------------------------------------------------------
                                            1/2
                                          Pi

                             s=, 2, l=, 2, m=, -2

                              2                         1/2              2
               (-1 + 2 cos(ph)  - 2 I cos(ph) sin(ph)) 5    (cos(th) + 1)
    sYlm=, 1/8 -----------------------------------------------------------
                                            1/2
                                          Pi

                             s=, 2, l=, 2, m=, -1

                                                      1/2              2
                 (cos(ph) - sin(ph) I) (cos(th) - 1) 5    (cos(th) + 1)
      sYlm=, 1/4 -------------------------------------------------------
                                                1/2
                                      sin(th) Pi

                              s=, 2, l=, 2, m=, 0

                                     1/2  1/2        2
                                    6    5    sin(th)
                         sYlm=, 1/8 ------------------
                                            1/2
                                          Pi

                              s=, 2, l=, 2, m=, 1

                                                       1/2              2
                  (cos(ph) + sin(ph) I) (cos(th) + 1) 5    (cos(th) - 1)
      sYlm=, -1/4 -------------------------------------------------------
                                                 1/2
                                       sin(th) Pi

                              s=, 2, l=, 2, m=, 2

                              2                         1/2              2
               (-1 + 2 cos(ph)  + 2 I cos(ph) sin(ph)) 5    (cos(th) - 1)
    sYlm=, 1/8 -----------------------------------------------------------
                                            1/2
                                          Pi

                             s=, -2, l=, 3, m=, -3

              1/2
sYlm=, 1/80 30    sin(th)

                           3                                  2   1/2  1/2
    (-3 cos(ph) + 4 cos(ph)  + sin(ph) I - 4 I sin(ph) cos(ph) ) 5    7

                 2   /   1/2
    (cos(th) - 1)   /  Pi
                   /

                             s=, -2, l=, 3, m=, -2

                          2                                         1/2
sYlm=, 1/8 (-1 + 2 cos(ph)  - 2 I cos(ph) sin(ph)) (3 cos(th) + 2) 7

                 2   /   1/2
    (cos(th) - 1)   /  Pi
                   /

                             s=, -2, l=, 3, m=, -1

              1/2                                                      1/2
sYlm=, 1/48 30    (cos(ph) - sin(ph) I) (cos(th) + 1) (3 cos(th) + 1) 3

     1/2              2   /            1/2
    7    (cos(th) - 1)   /  (sin(th) Pi   )
                        /

                             s=, -2, l=, 3, m=, 0

                                 1/2  1/2        2
                               30    7    sin(th)  cos(th)
                    sYlm=, 1/8 ---------------------------
                                            1/2
                                          Pi

memory used=41.8MB, alloc=34.9MB, time=0.82
                             s=, -2, l=, 3, m=, 1

               1/2                                                      1/2
sYlm=, -1/48 30    (cos(ph) + sin(ph) I) (cos(th) - 1) (3 cos(th) - 1) 3

     1/2              2   /            1/2
    7    (cos(th) + 1)   /  (sin(th) Pi   )
                        /

                             s=, -2, l=, 3, m=, 2

                          2                                         1/2
sYlm=, 1/8 (-1 + 2 cos(ph)  + 2 I cos(ph) sin(ph)) (3 cos(th) - 2) 7

                 2   /   1/2
    (cos(th) + 1)   /  Pi
                   /

                             s=, -2, l=, 3, m=, 3

               1/2
sYlm=, -1/80 30    sin(th)

                           3                                  2   1/2  1/2
    (-3 cos(ph) + 4 cos(ph)  - sin(ph) I + 4 I sin(ph) cos(ph) ) 5    7

                 2   /   1/2
    (cos(th) + 1)   /  Pi
                   /

                             s=, -1, l=, 3, m=, -3

              1/2                        3                                  2
sYlm=, -1/16 3    (-3 cos(ph) + 4 cos(ph)  + sin(ph) I - 4 I sin(ph) cos(ph) )

                   1/2  1/2        2   /   1/2
    (cos(th) - 1) 5    7    sin(th)   /  Pi
                                     /

                             s=, -1, l=, 3, m=, -2

              1/2                        2
sYlm=, -1/48 3    sin(th) (-1 + 2 cos(ph)  - 2 I cos(ph) sin(ph))

                                   1/2   1/2   /   1/2
    (cos(th) - 1) (3 cos(th) + 1) 7    30     /  Pi
                                             /

                             s=, -1, l=, 3, m=, -1

sYlm=, -1/16

                                     2                                  1/2
    (cos(ph) - sin(ph) I) (15 cos(th)  + 10 cos(th) - 1) (cos(th) - 1) 7
    -----------------------------------------------------------------------
                                       1/2
                                     Pi

                             s=, -1, l=, 3, m=, 0

                             1/2  1/2                   2
                            3    7    sin(th) (5 cos(th)  - 1)
                 sYlm=, 1/8 ----------------------------------
                                            1/2
                                          Pi

                             s=, -1, l=, 3, m=, 1

sYlm=, 1/16

                                     2                                  1/2
    (cos(ph) + sin(ph) I) (15 cos(th)  - 10 cos(th) - 1) (cos(th) + 1) 7
    -----------------------------------------------------------------------
                                       1/2
                                     Pi

                             s=, -1, l=, 3, m=, 2

              1/2                        2
sYlm=, -1/48 3    sin(th) (-1 + 2 cos(ph)  + 2 I cos(ph) sin(ph))

                                   1/2   1/2   /   1/2
    (cos(th) + 1) (3 cos(th) - 1) 7    30     /  Pi
                                             /

                             s=, -1, l=, 3, m=, 3

             1/2                        3                                  2
sYlm=, 1/16 3    (-3 cos(ph) + 4 cos(ph)  - sin(ph) I + 4 I sin(ph) cos(ph) )

                   1/2  1/2        2   /   1/2
    (cos(th) + 1) 5    7    sin(th)   /  Pi
                                     /

                             s=, 0, l=, 3, m=, -3

            1/2  1/2        3
sYlm=, 1/8 7    5    sin(th)

                           3                                  2    /   1/2
    (-3 cos(ph) + 4 cos(ph)  + sin(ph) I - 4 I sin(ph) cos(ph) )  /  Pi
                                                                 /

                             s=, 0, l=, 3, m=, -2

            1/2   1/2                2                2
           7    30    cos(th) sin(th)  (-1 + 2 cos(ph)  - 2 I cos(ph) sin(ph))
sYlm=, 1/8 -------------------------------------------------------------------
                                            1/2
                                          Pi

                             s=, 0, l=, 3, m=, -1

                                                         2       1/2  1/2
                 sin(th) (cos(ph) - sin(ph) I) (5 cos(th)  - 1) 3    7
      sYlm=, 1/8 --------------------------------------------------------
                                            1/2
                                          Pi

                              s=, 0, l=, 3, m=, 0

                               1/2                   2
                              7    cos(th) (5 cos(th)  - 3)
                   sYlm=, 1/4 -----------------------------
                                            1/2
                                          Pi

                              s=, 0, l=, 3, m=, 1

                                                         2       1/2  1/2
                 sin(th) (cos(ph) + sin(ph) I) (5 cos(th)  - 1) 3    7
     sYlm=, -1/8 --------------------------------------------------------
                                            1/2
                                          Pi

                              s=, 0, l=, 3, m=, 2

            1/2   1/2                2                2
           7    30    cos(th) sin(th)  (-1 + 2 cos(ph)  + 2 I cos(ph) sin(ph))
sYlm=, 1/8 -------------------------------------------------------------------
                                            1/2
                                          Pi

                              s=, 0, l=, 3, m=, 3

             1/2  1/2        3
sYlm=, -1/8 7    5    sin(th)

                           3                                  2    /   1/2
    (-3 cos(ph) + 4 cos(ph)  - sin(ph) I + 4 I sin(ph) cos(ph) )  /  Pi
                                                                 /

                             s=, 1, l=, 3, m=, -3

             1/2                        3                                  2
sYlm=, 1/16 3    (-3 cos(ph) + 4 cos(ph)  + sin(ph) I - 4 I sin(ph) cos(ph) )

                   1/2  1/2        2   /   1/2
    (cos(th) + 1) 5    7    sin(th)   /  Pi
                                     /

                             s=, 1, l=, 3, m=, -2

             1/2                        2
sYlm=, 1/48 3    sin(th) (-1 + 2 cos(ph)  - 2 I cos(ph) sin(ph)) (cos(th) + 1)

                     1/2   1/2   /   1/2
    (3 cos(th) - 1) 7    30     /  Pi
                               /

                             s=, 1, l=, 3, m=, -1

sYlm=, 1/16

                                     2                                  1/2
    (cos(ph) - sin(ph) I) (15 cos(th)  - 10 cos(th) - 1) (cos(th) + 1) 7
    -----------------------------------------------------------------------
                                       1/2
                                     Pi

                              s=, 1, l=, 3, m=, 0

                             1/2  1/2                   2
                            3    7    sin(th) (5 cos(th)  - 1)
                sYlm=, -1/8 ----------------------------------
                                            1/2
                                          Pi

                              s=, 1, l=, 3, m=, 1

sYlm=, -1/16

                                     2                                  1/2
    (cos(ph) + sin(ph) I) (15 cos(th)  + 10 cos(th) - 1) (cos(th) - 1) 7
    -----------------------------------------------------------------------
                                       1/2
                                     Pi

                              s=, 1, l=, 3, m=, 2

             1/2                        2
sYlm=, 1/48 3    sin(th) (-1 + 2 cos(ph)  + 2 I cos(ph) sin(ph)) (cos(th) - 1)

                     1/2   1/2   /   1/2
    (3 cos(th) + 1) 7    30     /  Pi
                               /

                              s=, 1, l=, 3, m=, 3

              1/2                        3                                  2
sYlm=, -1/16 3    (-3 cos(ph) + 4 cos(ph)  - sin(ph) I + 4 I sin(ph) cos(ph) )

                   1/2  1/2        2   /   1/2
    (cos(th) - 1) 5    7    sin(th)   /  Pi
                                     /

                             s=, 2, l=, 3, m=, -3

              1/2
sYlm=, 1/80 30    sin(th)

                           3                                  2   1/2  1/2
    (-3 cos(ph) + 4 cos(ph)  + sin(ph) I - 4 I sin(ph) cos(ph) ) 5    7

                 2   /   1/2
    (cos(th) + 1)   /  Pi
                   /

                             s=, 2, l=, 3, m=, -2

                          2                                         1/2
sYlm=, 1/8 (-1 + 2 cos(ph)  - 2 I cos(ph) sin(ph)) (3 cos(th) - 2) 7

                 2   /   1/2
    (cos(th) + 1)   /  Pi
                   /

                             s=, 2, l=, 3, m=, -1

              1/2                                                      1/2
sYlm=, 1/48 30    (cos(ph) - sin(ph) I) (cos(th) - 1) (3 cos(th) - 1) 3

     1/2              2   /            1/2
    7    (cos(th) + 1)   /  (sin(th) Pi   )
                        /

                              s=, 2, l=, 3, m=, 0

                                 1/2  1/2        2
                               30    7    sin(th)  cos(th)
                    sYlm=, 1/8 ---------------------------
                                            1/2
                                          Pi

                              s=, 2, l=, 3, m=, 1

               1/2                                                      1/2
sYlm=, -1/48 30    (cos(ph) + sin(ph) I) (3 cos(th) + 1) (cos(th) + 1) 3

     1/2              2   /            1/2
    7    (cos(th) - 1)   /  (sin(th) Pi   )
                        /

                              s=, 2, l=, 3, m=, 2

                          2                                         1/2
sYlm=, 1/8 (-1 + 2 cos(ph)  + 2 I cos(ph) sin(ph)) (3 cos(th) + 2) 7

                 2   /   1/2
    (cos(th) - 1)   /  Pi
                   /

                              s=, 2, l=, 3, m=, 3

               1/2
sYlm=, -1/80 30    sin(th)

                           3                                  2   1/2  1/2
    (-3 cos(ph) + 4 cos(ph)  - sin(ph) I + 4 I sin(ph) cos(ph) ) 5    7

                 2   /   1/2
    (cos(th) - 1)   /  Pi
                   /
