# Supplementary material for: Extraction of gravitational waves in numerical relativity
Source: Living Rev Relativ. 2016 Oct 4;19(1):2. doi: 10.1007/s41114-016-0001-9 (PMC5297365; doi:10.1007/s41114-016-0001-9)
Supplement: Supplementary file 1 — Supplementary material 1 (zip 163 KB) [file 41114_2016_1_MOESM1_ESM.zip › SupplementaryFiles/polars.map]

#Script written by Nigel Bishop 2008

read `Spherical_procs.map`:

#Spherical polars
qdab:=matrix(3,3):
for a from 1 to 3 do for b from 1 to 3 do
  qdab[a,b]:=0:
od:od:
xSa:=[r,th,ph]:xSA:=[th,ph]:
qdab[1,1]:=1:qdab[2,2]:=r^2:qdab[3,3]:=r^2*sin(th)^2:
x:=r*sin(th)*cos(ph):y:=r*sin(th)*sin(ph):z:=r*cos(th):
xC:=[x,y,z]:
qdA:=[1,I*sin(th)]:qbdA:=[1,-I*sin(th)]:quA:=[1,I/sin(th)]:qbuA:=[1,-I/sin(th)]:
gam:=-cot(th):gamb:=-cot(th):
C2P(xC,xSa,qdab,qdA,qbdA,quA,qbuA,gam,`polars.out`):
