# Supplementary material for: Extraction of gravitational waves in numerical relativity
Source: Living Rev Relativ. 2016 Oct 4;19(1):2. doi: 10.1007/s41114-016-0001-9 (PMC5297365; doi:10.1007/s41114-016-0001-9)
Supplement: Supplementary file 1 — Supplementary material 1 (zip 163 KB) [file 41114_2016_1_MOESM1_ESM.zip › SupplementaryFiles/polars.out]

                                    [1       0    ]
                            "qdAB", [             ]
                                    [            2]
                                    [0    sin(th) ]

                                            I
                              "quA", [1, -------]
                                         sin(th)

                                "gam", -cot(th)

                                       [0    0    0]
                                       [           ]
                          "checkqdab", [0    0    0]
                                       [           ]
                                       [0    0    0]

                                "checkqdqu", 0

                                "checkqdqbu", 0

                                          [0    0]
                             "checkqdAB", [      ]
                                          [0    0]

                                "gam_check", 0

 "qCua", [cos(th) cos(ph) - sin(ph) I, cos(th) sin(ph) + cos(ph) I, -sin(th)]
