# Supplementary material for: Extraction of gravitational waves in numerical relativity
Source: Living Rev Relativ. 2016 Oct 4;19(1):2. doi: 10.1007/s41114-016-0001-9 (PMC5297365; doi:10.1007/s41114-016-0001-9)
Supplement: Supplementary file 1 — Supplementary material 1 (zip 163 KB) [file 41114_2016_1_MOESM1_ESM.zip › SupplementaryFiles/psi4Bondi.map]

#Script written by Nigel Bishop 2013
#Original version 2008

interface(echo=0):
nn:=array(1..4,[0+rh*n1,0+rh*n2,0+rh*n3,sqrt(2)+rh*n0]):
mmb:=array(1..4,[0+rh*m1,f1/2/sqrt(2)+rh*m2,-I*f1/2/sqrt(2)+rh*m3,0+rh*m0]):

read `weyl_asympt.map`:

f1:=1+fqo^2/4+fpo^2/4:

rBondi:={Jn0[2,2]=0,Jn0[2,3]=0,Jn0[2,4]=0,Jn0[3,3]=0,Jn0[3,4]=0,Jn0[4,4]=0,
Jn0[0,0]=0,Jn0[0,2]=0,Jn0[0,3]=0,Jn0[0,4]=0,
Jn0[0,1]=JBondi1,Jn0[1,4]=JBondi14,Jn0[1,2]=JBondi12,Jn0[1,3]=JBondi13,Jn0[1,1]=JBondi11,
Jbn0[2,2]=0,Jbn0[2,3]=0,Jbn0[2,4]=0,Jbn0[3,3]=0,Jbn0[3,4]=0,Jbn0[4,4]=0,
Jbn0[0,0]=0,Jbn0[0,2]=0,Jbn0[0,3]=0,Jbn0[0,4]=0,
Jbn0[0,1]=JbBondi1,Jbn0[1,4]=JbBondi14,Jbn0[1,2]=JbBondi12,Jbn0[1,3]=JbBondi13,Jbn0[1,1]=JbBondi11,
Kn0[2,2]=0,Kn0[2,3]=0,Kn0[2,4]=0,Kn0[3,3]=0,Kn0[3,4]=0,Kn0[4,4]=0,
Kn0[0,0]=1,Kn0[0,2]=0,Kn0[0,3]=0,Kn0[0,4]=0,
Kn0[0,1]=0,Kn0[1,2]=0,Kn0[1,3]=0,Kn0[1,4]=0,Kn0[1,1]=KBondi11,
Bn0[2,2]=0,Bn0[2,3]=0,Bn0[2,4]=0,Bn0[3,3]=0,Bn0[3,4]=0,Bn0[4,4]=0,
Bn0[0,0]=0,Bn0[0,2]=0,Bn0[0,3]=0,Bn0[0,4]=0,
Bn0[0,1]=0,Bn0[1,2]=0,Bn0[1,3]=0,Bn0[1,4]=0,Bn0[1,1]=BBondi11,
Un0[2,2]=0,Un0[2,3]=0,Un0[2,4]=0,Un0[3,3]=0,Un0[3,4]=0,Un0[4,4]=0,
Un0[0,0]=0,Un0[0,2]=0,Un0[0,3]=0,Un0[0,4]=0,
Un0[0,1]=0,Un0[1,2]=0,Un0[1,3]=0,Un0[1,4]=0,Un0[1,1]=UBondi11,
Ubn0[2,2]=0,Ubn0[2,3]=0,Ubn0[2,4]=0,Ubn0[3,3]=0,Ubn0[3,4]=0,Ubn0[4,4]=0,
Ubn0[0,0]=0,Ubn0[0,2]=0,Ubn0[0,3]=0,Ubn0[0,4]=0,
Ubn0[0,1]=0,Ubn0[1,2]=0,Ubn0[1,3]=0,Ubn0[1,4]=0,Ubn0[1,1]=UbBondi11,
Wcn0[2,2]=0,Wcn0[2,3]=0,Wcn0[2,4]=0,Wcn0[3,3]=0,Wcn0[3,4]=0,Wcn0[4,4]=0,
Wcn0[0,0]=0,Wcn0[0,2]=0,Wcn0[0,3]=0,Wcn0[0,4]=0,
Wcn0[0,1]=0,Wcn0[1,2]=0,Wcn0[1,3]=0,Wcn0[1,4]=0,Wcn0[1,1]=WBondi11,
Kn1[2,2]=0,Kn1[2,3]=0,Kn1[2,4]=0,Kn1[3,3]=0,Kn1[3,4]=0,Kn1[4,4]=0,
Kn1[0,0]=0,Kn1[0,2]=0,Kn1[0,3]=0,Kn1[0,4]=0,
Bn1[2,2]=0,Bn1[2,3]=0,Bn1[2,4]=0,Bn1[3,3]=0,Bn1[3,4]=0,Bn1[4,4]=0,
Bn1[0,0]=0,Bn1[0,2]=0,Bn1[0,3]=0,Bn1[0,4]=0,
Un1[2,2]=0,Un1[2,3]=0,Un1[2,4]=0,Un1[3,4]=0,Un1[4,4]=0,
Un1[0,0]=0,Un1[0,2]=0,Un1[0,3]=0,Un1[0,4]=0,
Ubn1[2,2]=0,Ubn1[2,3]=0,Ubn1[2,4]=0,Ubn1[3,4]=0,Ubn1[4,4]=0,
Ubn1[0,0]=0,Ubn1[0,2]=0,Ubn1[0,3]=0,Ubn1[0,4]=0,
Wcn1[2,2]=0,Wcn1[2,3]=0,Wcn1[2,4]=0,Wcn1[3,4]=0,Wcn1[4,4]=0,
Wcn1[0,0]=0,Wcn1[0,2]=0,Wcn1[0,3]=0,Wcn1[0,4]=0}:

pr2:=proc(A,A0,A1,A2)
for a from 0 to 4 do for b from a to 4 do
  A[a,b]:=A0[a,b]+rh*A1[a,b]:
od:od:
A[0,1]:=A1[0,0]+rh*A2[0,0]:
A[1,1]:=A2[0,0]+err*rh:
for a from 2 to 4 do
  A[1,a]:=A1[0,a]+rh*A2[0,a]:
od:
end:

pr2(Bn,Bn0,Bn1,Bn2):
pr2(Un,Un0,Un1,Un2):
pr2(Ubn,Ubn0,Ubn1,Ubn2):
pr2(Jn,Jn0,Jn1,Jn2):
pr2(Jbn,Jbn0,Jbn1,Jbn2):
pr2(Kn,Kn0,Kn1,Kn2):
pr2(Wcn,Wcn0,Wcn1,Wcn2):

psi4B:=simplify(series('leadterm'(subs(rBondi,psi4)),rh));

FIN;
