# Supplementary material for: Extraction of gravitational waves in numerical relativity
Source: Living Rev Relativ. 2016 Oct 4;19(1):2. doi: 10.1007/s41114-016-0001-9 (PMC5297365; doi:10.1007/s41114-016-0001-9)
Supplement: Supplementary file 1 — Supplementary material 1 (zip 163 KB) [file 41114_2016_1_MOESM1_ESM.zip › SupplementaryFiles/psi4Bondi.out]

    |\^/|     Maple 14 (IBM INTEL LINUX)
._|\|   |/|_. Copyright (c) Maplesoft, a division of Waterloo Maple Inc. 2010
 \  MAPLE  /  All rights reserved. Maple is a trademark of
 <____ ____>  Waterloo Maple Inc.
      |       Type ? for help.
#Script written by Nigel Bishop 2013
#Original version 2008
> 
> interface(echo=0):
Warning, `R` is implicitly declared local to procedure `prR`
Warning, `Riem` is implicitly declared local to procedure `prRiem`
memory used=41.9MB, alloc=37.8MB, time=0.53
memory used=80.1MB, alloc=37.8MB, time=1.09
memory used=118.2MB, alloc=39.1MB, time=1.60
memory used=160.4MB, alloc=43.1MB, time=2.11
memory used=198.5MB, alloc=43.1MB, time=2.66
memory used=236.6MB, alloc=43.1MB, time=3.22
memory used=274.8MB, alloc=43.1MB, time=3.72
memory used=312.9MB, alloc=43.1MB, time=4.25
memory used=351.1MB, alloc=43.1MB, time=4.76
memory used=389.2MB, alloc=43.1MB, time=5.30
memory used=427.4MB, alloc=43.1MB, time=5.81
memory used=465.5MB, alloc=43.1MB, time=6.29
memory used=503.7MB, alloc=43.1MB, time=6.77
memory used=541.9MB, alloc=43.1MB, time=7.26
memory used=580.1MB, alloc=43.1MB, time=7.82
memory used=618.2MB, alloc=43.1MB, time=8.33
memory used=656.4MB, alloc=43.1MB, time=8.88
memory used=694.5MB, alloc=43.1MB, time=9.46
memory used=732.7MB, alloc=43.1MB, time=9.96
memory used=770.8MB, alloc=43.1MB, time=10.46
memory used=809.2MB, alloc=43.1MB, time=11.06
memory used=847.4MB, alloc=43.1MB, time=11.58
memory used=885.5MB, alloc=43.1MB, time=12.30
memory used=923.7MB, alloc=43.1MB, time=13.07
memory used=961.8MB, alloc=43.1MB, time=13.74
memory used=1000.0MB, alloc=43.4MB, time=14.40
memory used=1038.7MB, alloc=43.4MB, time=14.96
memory used=1076.9MB, alloc=43.4MB, time=15.52
memory used=1115.0MB, alloc=43.4MB, time=16.03
memory used=1153.2MB, alloc=43.4MB, time=16.61
memory used=1191.4MB, alloc=43.4MB, time=17.18
memory used=1229.5MB, alloc=43.4MB, time=17.73
memory used=1267.7MB, alloc=43.4MB, time=18.45
memory used=1305.8MB, alloc=43.4MB, time=19.11
memory used=1343.9MB, alloc=43.4MB, time=19.85
memory used=1382.1MB, alloc=43.4MB, time=20.70
memory used=1420.2MB, alloc=43.7MB, time=21.19
memory used=1458.4MB, alloc=43.7MB, time=21.74
                                   Riem done

memory used=1496.6MB, alloc=43.7MB, time=22.32
memory used=1534.7MB, alloc=43.7MB, time=22.96
memory used=1572.9MB, alloc=43.7MB, time=23.54
memory used=1611.0MB, alloc=43.8MB, time=24.25
memory used=1649.2MB, alloc=43.8MB, time=24.80
memory used=1687.6MB, alloc=43.8MB, time=25.45
memory used=1725.8MB, alloc=44.8MB, time=26.33
memory used=1763.9MB, alloc=45.0MB, time=27.33
memory used=1802.1MB, alloc=45.1MB, time=27.83
memory used=1840.2MB, alloc=45.1MB, time=28.60
memory used=1878.4MB, alloc=45.1MB, time=29.24
memory used=1916.5MB, alloc=45.1MB, time=29.81
memory used=1954.8MB, alloc=45.1MB, time=30.63
memory used=1993.0MB, alloc=45.1MB, time=31.72
memory used=2031.1MB, alloc=45.1MB, time=32.33
memory used=2069.3MB, alloc=45.1MB, time=32.93
memory used=2107.4MB, alloc=45.1MB, time=33.55
memory used=2145.6MB, alloc=45.8MB, time=34.68
memory used=2183.7MB, alloc=45.8MB, time=35.20
memory used=2223.1MB, alloc=45.8MB, time=36.62
memory used=2261.2MB, alloc=48.4MB, time=37.25
memory used=2299.4MB, alloc=48.4MB, time=37.81
                                   Riemd done

memory used=2337.5MB, alloc=48.4MB, time=38.89
memory used=2376.0MB, alloc=48.4MB, time=39.41
memory used=2414.2MB, alloc=48.4MB, time=39.96
memory used=2452.5MB, alloc=48.4MB, time=40.60
memory used=2490.6MB, alloc=48.4MB, time=41.10
memory used=2528.8MB, alloc=48.4MB, time=41.71
memory used=2566.9MB, alloc=48.4MB, time=42.20
memory used=2605.6MB, alloc=48.4MB, time=42.83
memory used=2643.8MB, alloc=48.4MB, time=43.54
memory used=2681.9MB, alloc=48.4MB, time=44.18
memory used=2720.1MB, alloc=48.4MB, time=44.86
memory used=2758.3MB, alloc=48.4MB, time=45.65
memory used=2796.4MB, alloc=48.4MB, time=46.28
memory used=2834.6MB, alloc=48.4MB, time=47.09
memory used=2872.8MB, alloc=48.4MB, time=47.70
memory used=2911.0MB, alloc=48.4MB, time=48.21
memory used=2949.1MB, alloc=48.4MB, time=48.79
memory used=2987.3MB, alloc=48.4MB, time=49.41
memory used=3025.5MB, alloc=48.4MB, time=49.94
memory used=3063.6MB, alloc=48.4MB, time=50.76
memory used=3101.8MB, alloc=48.4MB, time=51.31
memory used=3139.9MB, alloc=48.4MB, time=52.42
memory used=3178.1MB, alloc=48.4MB, time=53.46
memory used=3216.2MB, alloc=49.1MB, time=53.92
memory used=3254.4MB, alloc=49.3MB, time=54.39
memory used=3292.5MB, alloc=49.8MB, time=54.99
memory used=3330.7MB, alloc=49.8MB, time=55.74
memory used=3368.8MB, alloc=49.8MB, time=56.19
memory used=3407.0MB, alloc=49.9MB, time=57.95
memory used=3445.2MB, alloc=49.9MB, time=60.45
memory used=3483.3MB, alloc=55.1MB, time=60.92
memory used=3521.5MB, alloc=55.1MB, time=61.38
memory used=3560.3MB, alloc=55.1MB, time=62.39
memory used=3598.5MB, alloc=55.1MB, time=63.86
memory used=3636.6MB, alloc=55.1MB, time=64.47
memory used=3674.9MB, alloc=55.1MB, time=65.05
memory used=3713.0MB, alloc=55.1MB, time=65.84
memory used=3751.2MB, alloc=55.1MB, time=66.57
memory used=3789.3MB, alloc=55.1MB, time=67.46
memory used=3829.2MB, alloc=55.1MB, time=68.50
memory used=3869.7MB, alloc=55.1MB, time=71.56
memory used=3907.8MB, alloc=55.1MB, time=72.02
memory used=3946.0MB, alloc=55.1MB, time=72.49
memory used=3985.3MB, alloc=55.1MB, time=73.49
memory used=4023.6MB, alloc=55.1MB, time=75.26
memory used=4061.8MB, alloc=56.9MB, time=76.95
memory used=4099.9MB, alloc=56.9MB, time=77.64
memory used=4138.1MB, alloc=56.9MB, time=78.11
memory used=4176.2MB, alloc=56.9MB, time=78.62
memory used=4214.4MB, alloc=56.9MB, time=79.48
memory used=4252.5MB, alloc=56.9MB, time=79.93
memory used=4290.7MB, alloc=56.9MB, time=80.87
memory used=4328.8MB, alloc=56.9MB, time=81.51
memory used=4367.0MB, alloc=56.9MB, time=82.08
memory used=4405.3MB, alloc=56.9MB, time=82.98
                                   weyl done

Warning, `a` is implicitly declared local to procedure `pr2`
Warning, `b` is implicitly declared local to procedure `pr2`
memory used=4497.9MB, alloc=100.3MB, time=85.88
                             psi4B := Jbn1[4, 4] rh

                                      FIN

memory used=4499.7MB, alloc=100.3MB, time=85.92
