# Supplementary material for: Extraction of gravitational waves in numerical relativity
Source: Living Rev Relativ. 2016 Oct 4;19(1):2. doi: 10.1007/s41114-016-0001-9 (PMC5297365; doi:10.1007/s41114-016-0001-9)
Supplement: Supplementary file 1 — Supplementary material 1 (zip 163 KB) [file 41114_2016_1_MOESM1_ESM.zip › SupplementaryFiles/psi4Gen.out]

    |\^/|     Maple 14 (IBM INTEL LINUX)
._|\|   |/|_. Copyright (c) Maplesoft, a division of Waterloo Maple Inc. 2010
 \  MAPLE  /  All rights reserved. Maple is a trademark of
 <____ ____>  Waterloo Maple Inc.
      |       Type ? for help.
#Script written by Nigel Bishop 2013
#Original version 2008
> 
> interface(echo=0):
Warning, `R` is implicitly declared local to procedure `prR`
Warning, `Riem` is implicitly declared local to procedure `prRiem`
memory used=41.9MB, alloc=37.8MB, time=0.56
memory used=80.1MB, alloc=37.8MB, time=1.12
memory used=122.5MB, alloc=43.2MB, time=1.65
memory used=160.7MB, alloc=43.2MB, time=2.16
memory used=198.8MB, alloc=43.2MB, time=2.71
memory used=237.0MB, alloc=43.2MB, time=3.28
memory used=275.1MB, alloc=43.2MB, time=3.80
memory used=313.2MB, alloc=43.2MB, time=4.33
memory used=351.4MB, alloc=43.2MB, time=4.84
memory used=389.5MB, alloc=43.2MB, time=5.40
memory used=427.7MB, alloc=43.2MB, time=5.93
memory used=465.8MB, alloc=43.9MB, time=6.37
memory used=504.0MB, alloc=43.9MB, time=6.90
memory used=542.1MB, alloc=43.9MB, time=7.43
memory used=580.3MB, alloc=43.9MB, time=7.96
memory used=618.4MB, alloc=43.9MB, time=8.52
memory used=656.6MB, alloc=43.9MB, time=9.08
memory used=694.7MB, alloc=43.9MB, time=9.63
memory used=732.9MB, alloc=43.9MB, time=10.14
memory used=771.0MB, alloc=43.9MB, time=10.66
memory used=809.2MB, alloc=43.9MB, time=11.29
memory used=847.3MB, alloc=43.9MB, time=11.77
memory used=885.5MB, alloc=43.9MB, time=12.28
memory used=923.6MB, alloc=43.9MB, time=12.79
memory used=962.2MB, alloc=43.9MB, time=13.56
memory used=1000.3MB, alloc=46.9MB, time=14.12
memory used=1038.4MB, alloc=46.9MB, time=14.77
memory used=1076.6MB, alloc=46.9MB, time=15.44
memory used=1114.8MB, alloc=46.9MB, time=16.23
memory used=1153.0MB, alloc=46.9MB, time=16.75
memory used=1191.1MB, alloc=46.9MB, time=17.34
memory used=1229.3MB, alloc=46.9MB, time=17.87
memory used=1267.5MB, alloc=46.9MB, time=18.40
memory used=1305.6MB, alloc=46.9MB, time=18.98
memory used=1344.0MB, alloc=46.9MB, time=19.53
memory used=1382.2MB, alloc=46.9MB, time=20.21
memory used=1420.4MB, alloc=46.9MB, time=20.99
memory used=1458.9MB, alloc=46.9MB, time=21.72
memory used=1497.1MB, alloc=46.9MB, time=22.73
memory used=1535.3MB, alloc=46.9MB, time=23.27
memory used=1573.4MB, alloc=46.9MB, time=23.78
memory used=1611.6MB, alloc=46.9MB, time=24.38
                                   Riem done

memory used=1650.0MB, alloc=46.9MB, time=24.97
memory used=1688.1MB, alloc=46.9MB, time=25.63
memory used=1726.3MB, alloc=46.9MB, time=26.24
memory used=1764.4MB, alloc=46.9MB, time=26.88
memory used=1802.5MB, alloc=46.9MB, time=27.49
memory used=1840.7MB, alloc=46.9MB, time=28.44
memory used=1878.9MB, alloc=46.9MB, time=29.10
memory used=1917.0MB, alloc=46.9MB, time=29.83
memory used=1955.3MB, alloc=46.9MB, time=30.70
memory used=1993.5MB, alloc=46.9MB, time=31.32
memory used=2031.6MB, alloc=46.9MB, time=31.92
memory used=2070.0MB, alloc=46.9MB, time=32.82
memory used=2108.2MB, alloc=46.9MB, time=33.92
memory used=2146.3MB, alloc=46.9MB, time=34.52
memory used=2184.5MB, alloc=46.9MB, time=35.09
memory used=2222.6MB, alloc=46.9MB, time=35.67
memory used=2260.8MB, alloc=46.9MB, time=36.86
memory used=2298.9MB, alloc=46.9MB, time=37.39
memory used=2337.1MB, alloc=46.9MB, time=37.88
memory used=2375.2MB, alloc=46.9MB, time=39.06
memory used=2413.4MB, alloc=46.9MB, time=39.59
memory used=2451.5MB, alloc=46.9MB, time=40.47
                                   Riemd done

memory used=2489.7MB, alloc=46.9MB, time=41.35
memory used=2527.8MB, alloc=46.9MB, time=41.89
memory used=2565.9MB, alloc=46.9MB, time=42.47
memory used=2604.2MB, alloc=46.9MB, time=43.04
memory used=2642.3MB, alloc=46.9MB, time=43.61
memory used=2680.4MB, alloc=46.9MB, time=44.14
memory used=2718.6MB, alloc=46.9MB, time=44.69
memory used=2756.7MB, alloc=46.9MB, time=45.21
memory used=2794.9MB, alloc=46.9MB, time=46.03
memory used=2833.0MB, alloc=46.9MB, time=46.69
memory used=2871.2MB, alloc=46.9MB, time=47.39
memory used=2909.3MB, alloc=46.9MB, time=48.40
memory used=2947.5MB, alloc=46.9MB, time=48.93
memory used=2985.6MB, alloc=46.9MB, time=49.85
memory used=3023.8MB, alloc=46.9MB, time=50.40
memory used=3062.0MB, alloc=46.9MB, time=51.01
memory used=3100.1MB, alloc=46.9MB, time=51.60
memory used=3138.3MB, alloc=46.9MB, time=52.26
memory used=3176.4MB, alloc=47.1MB, time=52.83
memory used=3214.6MB, alloc=47.3MB, time=53.72
memory used=3252.9MB, alloc=49.0MB, time=54.32
memory used=3291.4MB, alloc=50.4MB, time=55.47
memory used=3329.6MB, alloc=50.4MB, time=56.50
memory used=3367.7MB, alloc=50.4MB, time=56.98
memory used=3405.8MB, alloc=50.4MB, time=57.51
memory used=3444.1MB, alloc=50.4MB, time=58.11
memory used=3482.2MB, alloc=50.4MB, time=58.91
memory used=3520.4MB, alloc=50.4MB, time=59.38
memory used=3558.5MB, alloc=50.4MB, time=61.81
memory used=3596.7MB, alloc=50.4MB, time=64.32
memory used=3634.8MB, alloc=52.1MB, time=64.79
memory used=3672.9MB, alloc=52.1MB, time=65.26
memory used=3711.1MB, alloc=52.1MB, time=66.27
memory used=3749.2MB, alloc=52.1MB, time=67.73
memory used=3787.4MB, alloc=52.1MB, time=68.33
memory used=3825.5MB, alloc=52.1MB, time=69.05
memory used=3863.7MB, alloc=52.1MB, time=69.86
memory used=3901.8MB, alloc=52.1MB, time=70.58
memory used=3940.0MB, alloc=52.1MB, time=71.47
memory used=3979.7MB, alloc=52.1MB, time=73.03
memory used=4017.8MB, alloc=52.1MB, time=74.43
memory used=4056.0MB, alloc=52.1MB, time=74.90
memory used=4094.1MB, alloc=52.1MB, time=75.43
memory used=4132.3MB, alloc=52.1MB, time=76.76
memory used=4170.4MB, alloc=52.8MB, time=78.82
memory used=4208.6MB, alloc=53.1MB, time=80.01
memory used=4246.7MB, alloc=53.1MB, time=80.48
memory used=4284.8MB, alloc=53.1MB, time=80.95
memory used=4323.0MB, alloc=53.1MB, time=81.56
memory used=4361.1MB, alloc=53.1MB, time=82.32
memory used=4399.3MB, alloc=53.1MB, time=82.77
memory used=4437.4MB, alloc=53.1MB, time=83.79
memory used=4475.6MB, alloc=53.1MB, time=84.42
memory used=4513.7MB, alloc=53.1MB, time=84.93
memory used=4551.9MB, alloc=53.1MB, time=85.92
                                   weyl done

Warning, `a` is implicitly declared local to procedure `pr2`
Warning, `b` is implicitly declared local to procedure `pr2`
memory used=4591.8MB, alloc=53.1MB, time=86.96
memory used=4629.9MB, alloc=57.4MB, time=87.97
memory used=4676.1MB, alloc=65.5MB, time=88.73
memory used=4716.4MB, alloc=69.1MB, time=94.75
memory used=4776.1MB, alloc=99.1MB, time=125.16
memory used=4814.3MB, alloc=102.4MB, time=128.70
memory used=4852.4MB, alloc=102.4MB, time=130.81
memory used=4890.6MB, alloc=102.4MB, time=131.41
memory used=4928.7MB, alloc=102.4MB, time=131.96
memory used=4966.9MB, alloc=102.4MB, time=132.50
memory used=5005.0MB, alloc=102.4MB, time=133.06
memory used=5043.2MB, alloc=102.4MB, time=133.62
memory used=5081.3MB, alloc=102.4MB, time=134.20
memory used=5119.5MB, alloc=102.4MB, time=134.82
memory used=5157.6MB, alloc=102.4MB, time=135.93
memory used=5195.7MB, alloc=102.4MB, time=136.39
memory used=5233.9MB, alloc=102.4MB, time=138.72
memory used=5272.0MB, alloc=102.4MB, time=139.26
memory used=5310.2MB, alloc=102.4MB, time=139.82
memory used=5348.3MB, alloc=102.4MB, time=140.38
memory used=5386.5MB, alloc=102.4MB, time=141.02
memory used=5424.7MB, alloc=102.4MB, time=143.30
memory used=5462.8MB, alloc=102.4MB, time=144.42
memory used=5500.9MB, alloc=102.4MB, time=145.86
memory used=5539.4MB, alloc=102.4MB, time=147.01
memory used=5578.0MB, alloc=102.4MB, time=148.22
memory used=5616.3MB, alloc=105.3MB, time=149.47
memory used=5654.5MB, alloc=108.2MB, time=158.02
memory used=5692.7MB, alloc=108.2MB, time=158.87
memory used=5731.0MB, alloc=108.2MB, time=159.72
memory used=5769.1MB, alloc=108.2MB, time=160.48
memory used=5807.5MB, alloc=108.2MB, time=161.28
memory used=5845.7MB, alloc=108.2MB, time=163.24
memory used=5883.8MB, alloc=108.2MB, time=163.86
memory used=5921.9MB, alloc=108.2MB, time=164.47
memory used=5960.1MB, alloc=108.2MB, time=165.76
memory used=5998.2MB, alloc=108.2MB, time=167.69
memory used=6036.4MB, alloc=108.2MB, time=168.33
memory used=6074.5MB, alloc=108.2MB, time=168.95
memory used=6113.0MB, alloc=108.2MB, time=169.53
                      2          4                     4              1/2
psi41 := 1/48 (-96 sK1  Jn0[0, 0]  Un1[0, 3] Jbn0[0, 0]  Ubn0[0, 3] %1

              2                               3   1/2
     + 192 sK1  Bn1[2, 4] Un0[0, 0] Jbn0[0, 0]  %1    Jn0[0, 0]

              4                     3              1/2          2
     - 144 sK1  Un1[0, 3] Jbn0[0, 0]  Ubn0[0, 2] %1    Jn0[0, 0]

             4                     4              1/2          3
     - 48 sK1  Un1[0, 3] Jbn0[0, 0]  Ubn0[0, 2] %1    Jn0[0, 0]

                2          2                         1/2
     + 24 %2 sK1  Un0[0, 0]  Jbn0[0, 0] Ubn2[0, 0] %1    Jn0[0, 0] Jbn0[0, 3]

     -

                                                  4              1/2          2
    80 %2 Bn0[0, 2] Un0[0, 0] Un1[0, 0] Jbn0[0, 0]  Ubn1[0, 0] %1    Jn0[0, 0]

                                                    3                        3
     + 192 Un0[0, 0] Ubn0[0, 3] Ubn1[0, 0] Jn0[0, 0]  %2 Bn1[0, 0] Jbn0[0, 0]

      1/2         2                               3                         1/2
    %1    + 16 sK1  Bn0[2, 2] Un0[0, 0] Jbn0[0, 0]  Jbn1[0, 0] Ubn0[0, 0] %1

             2
    Jn0[0, 0]

               2          2                     4           2   1/2
     - 4 %2 sK1  Jn1[0, 0]  Un0[0, 0] Jbn0[0, 0]  Ubn0[0, 0]  %1    Jn0[0, 2]

               2                     3           2   1/2
     - 8 %2 sK1  Un1[0, 0] Jbn0[0, 0]  Ubn0[0, 0]  %1    Jn1[0, 0] Jn0[0, 2]

               4                     3           2              1/2          2
     - 8 %2 sK1  Jn2[0, 0] Jbn0[0, 0]  Ubn0[0, 0]  Ubn0[0, 2] %1    Jn0[0, 0]

               2                    2           2                         1/2
     + 8 %2 sK1  Jn0[0, 3] Un0[0, 0]  Jbn0[0, 0]  Jbn1[0, 0] Ubn0[0, 0] %1

                         2          2                     3
    Jn1[0, 0] + 32 %3 sK1  Jn0[0, 0]  Un0[0, 0] Jbn0[0, 0]  Ubn0[0, 0]

              2   1/2
    Ubn1[0, 0]  %1    Jn1[0, 0]

                   2                                  1/2             4
     - 8 Jbn0[0, 0]  Jn0[0, 0] Un1[0, 3] Wcn0[0, 0] %1    + 256 %2 sK1

                                  2              1/2
    Bn0[0, 2] Bn1[0, 0] Ubn0[0, 0]  Ubn1[0, 0] %1    Jn0[0, 0] Jbn0[0, 0]

             2          2                               4   1/2
     - 96 sK1  Jn0[0, 0]  Un0[0, 0] Un1[0, 0] Jbn0[0, 0]  %1

                2                                                     2   1/2
     + 32 %3 sK1  Jn1[0, 0] Un0[0, 0] Jbn0[0, 0] Ubn0[0, 0] Ubn1[0, 0]  %1

                 4                               2   1/2          2           2
     + 128 %2 sK1  Bn1[0, 0] Bn1[0, 4] Ubn0[0, 0]  %1    Jn0[0, 0]  Jbn0[0, 0]

             4           2                         1/2
     - 48 sK1  Jbn0[0, 0]  Ubn0[2, 2] Ubn1[0, 0] %1    Jn0[0, 0]

             4                     2           2   1/2
     + 64 sK1  Bn1[2, 2] Jbn0[0, 0]  Ubn0[0, 0]  %1    Jn0[0, 0]

             4                    2           2   1/2
     - 32 sK1  Bn1[3, 3] Jn0[0, 0]  Ubn0[0, 0]  %1    Jbn0[0, 0]

                2                               2              1/2
     - 24 %2 sK1  Un0[0, 0] Un1[0, 0] Jbn0[0, 0]  Ubn1[0, 0] %1    Jn0[0, 3] -

            4                                   1/2           3
    8 %2 sK1  Un0[0, 0] Ubn0[0, 0] Ubn1[0, 0] %1    Jbn0[0, 0]  Jn1[0, 0]

                                    2                                         3
    Jn0[0, 3] Jn0[0, 0] + 160 %2 sK1  Bn0[0, 2] Bn1[0, 0] Un0[0, 0] Jbn0[0, 0]

                            1/2          2
    Ubn0[0, 0] Ubn1[0, 0] %1    Jn0[0, 0]

             4                    3           2   1/2           2           2
     - 16 sK1  Bn1[3, 3] Jn0[0, 0]  Ubn0[0, 0]  %1    Jbn0[0, 0]  - 8 %2 sK1

                        3                         1/2
    Un0[0, 0] Jbn0[0, 0]  Ubn0[0, 0] Ubn1[0, 0] %1    Jbn1[0, 0] Jn0[0, 2]

             2            2
    Jn0[0, 0]  - 32 %2 sK1  Bn1[0, 0] Jn0[0, 0] Un0[0, 0] Jbn0[0, 0] Jbn1[0, 0]

                            1/2
    Ubn0[0, 0] Ubn0[0, 2] %1

                                        3              1/2
     + 96 Jn1[0, 0] Un0[0, 0] Jbn0[0, 0]  Ubn0[0, 0] %1    Jn0[0, 0]

                                                  4   1/2
     - 96 Bn1[0, 2] Un0[0, 0] Un0[0, 2] Jbn0[0, 0]  %1    Jn0[0, 0] + 96 %2

       2                     2                         1/2
    sK1  Un0[0, 0] Jbn0[0, 0]  Ubn0[0, 0] Ubn1[0, 0] %1    Jbn0[0, 2] Jn0[0, 0]

                      2          2                     2
    Jn1[0, 0] + 96 sK1  Jn0[0, 0]  Jn0[0, 2] Jbn0[0, 0]  Jbn1[0, 0] Ubn0[0, 0]

                 1/2            2                                         4
    Ubn0[0, 3] %1    + 16 %2 sK1  Bn1[0, 0] Jn1[0, 0] Un0[0, 0] Jbn0[0, 0]

              2   1/2                             2
    Ubn0[0, 0]  %1    Jn0[0, 2] Jn0[0, 0] + 48 sK1  Jn0[0, 0] Jn0[0, 2]

                                                  1/2            2
    Jbn0[0, 0] Jbn1[0, 0] Ubn0[0, 0] Ubn0[0, 3] %1    - 96 %2 sK1  Bn1[0, 0]

             2                     2                                    1/2
    Jn0[0, 0]  Un0[0, 0] Jbn0[0, 0]  Jbn0[0, 2] Ubn0[0, 0] Ubn1[0, 0] %1    +

             2                                         4              1/2
    32 %2 sK1  Bn1[0, 0] Jn0[0, 4] Un0[0, 0] Jbn0[0, 0]  Ubn0[0, 0] %1

    Jn1[0, 0] Jn0[0, 0]

              4                                   1/2          2           2
     - 240 sK1  Un0[0, 2] Jbn1[0, 0] Ubn0[0, 3] %1    Jn0[0, 0]  Jbn0[0, 0]  -

             2                    2                     2
    64 %2 sK1  Bn1[0, 0] Jn0[0, 0]  Un0[0, 0] Jbn0[0, 0]  Jbn1[0, 0] Ubn0[0, 0]

                 1/2            2
    Ubn0[0, 2] %1    - 48 %2 sK1  Bn1[0, 0] Jn0[0, 0] Un0[0, 0] Jbn0[0, 0]

                                       1/2
    Jbn0[0, 2] Ubn0[0, 0] Ubn1[0, 0] %1

                                        3              1/2
     - 48 Jn1[0, 0] Un0[2, 3] Jbn0[0, 0]  Ubn0[0, 0] %1    Jn0[0, 0] - 16 %2

       2                                                                  1/2
    sK1  Jn0[0, 0] Un0[0, 0] Un0[0, 3] Jbn0[0, 0] Jbn2[0, 0] Ubn0[0, 0] %1

                2                               3              1/2
     - 16 %2 sK1  Un0[0, 0] Un1[0, 0] Jbn0[0, 0]  Ubn0[0, 0] %1    Jn1[0, 0]

                         4                                    1/2           3
    Jn0[0, 3] - 64 %2 sK1  Ubn0[0, 0] Ubn0[0, 2] Ubn1[0, 0] %1    Jbn0[0, 0]

                       2            4                                    1/2
    Jn1[0, 0] Jn0[0, 0]  - 32 %2 sK1  Ubn0[0, 0] Ubn0[0, 2] Ubn1[0, 0] %1

              2                     3            2          3
    Jbn0[0, 0]  Jbn1[0, 0] Jn0[0, 0]  + 16 %2 sK1  Jn0[0, 0]  Un0[0, 0]

              3                                    1/2           4
    Jbn0[0, 0]  Jbn1[0, 0] Ubn0[0, 0] Ubn1[0, 2] %1    - 8 %2 sK1  Bn1[0, 0]

                                   3   1/2          2           2            4
    Jn1[0, 0] Jbn0[0, 2] Ubn0[0, 0]  %1    Jn0[0, 0]  Jbn0[0, 0]  + 16 %2 sK1

                       3                                2   1/2           2
    Bn1[0, 0] Jn0[0, 0]  Un0[0, 3] Jbn1[0, 0] Ubn0[0, 0]  %1    Jbn0[0, 0]  +

             2          2                     2
    32 %2 sK1  Jn0[0, 0]  Un0[0, 0] Jbn0[0, 0]  Jbn1[0, 0] Ubn0[0, 0]

                 1/2            4                    3                      2
    Ubn1[0, 2] %1    - 16 %2 sK1  Bn1[0, 0] Jn0[0, 0]  Jbn1[0, 0] Ubn0[0, 0]

                 1/2           2            4                    2
    Ubn0[0, 2] %1    Jbn0[0, 0]  + 32 %2 sK1  Bn1[0, 0] Jn0[0, 0]  Un0[0, 3]

                         2   1/2                       2                    2
    Jbn1[0, 0] Ubn0[0, 0]  %1    Jbn0[0, 0] - 24 %2 sK1  Jn1[0, 0] Un0[0, 0]

              2                         1/2                      4
    Jbn0[0, 0]  Jbn1[0, 3] Ubn0[0, 0] %1    Jn0[0, 0] - 32 %2 sK1  Bn1[0, 0]

             2                      2              1/2                       2
    Jn0[0, 0]  Jbn1[0, 0] Ubn0[0, 0]  Ubn0[0, 2] %1    Jbn0[0, 0] + 48 %2 sK1

             2                     2                         1/2
    Jn0[0, 0]  Un0[0, 0] Jbn0[0, 0]  Ubn0[0, 0] Ubn2[0, 0] %1    Jbn0[0, 2] + 4

                                    2           2
    %2 Jn0[0, 0] Jn1[0, 0] Un0[0, 0]  Jbn0[0, 0]  Jbn0[0, 2] Jbn1[0, 0]

                 1/2            2          2                     4
    Ubn0[0, 0] %1    + 24 %2 sK1  Jn0[0, 0]  Un1[0, 0] Jbn0[0, 0]  Ubn0[0, 0]

                 1/2                      2          3                     3
    Ubn1[0, 0] %1    Jn0[0, 2] + 24 %2 sK1  Jn0[0, 0]  Un0[0, 0] Jbn0[0, 0]

                            1/2                       2
    Ubn0[0, 0] Ubn2[0, 0] %1    Jbn0[0, 2] - 48 %2 sK1  Jn0[0, 0] Jn1[0, 0]

                        2                         1/2           2          2
    Un1[0, 0] Jbn0[0, 0]  Jbn0[0, 4] Ubn0[0, 0] %1    - 8 %2 sK1  Jn0[0, 0]

                                  3                      2   1/2
    Jn1[0, 2] Un0[0, 0] Jbn0[0, 0]  Jbn1[0, 0] Ubn0[0, 0]  %1    - 24 %2

                                 2           3                         1/2
    Bn1[0, 0] Jn1[0, 0] Un0[0, 0]  Jbn0[0, 0]  Jbn0[0, 2] Ubn0[0, 0] %1

                         2                                         2
    Jn0[0, 0] - 24 %2 sK1  Jn0[0, 0] Jn1[0, 2] Un0[0, 0] Jbn0[0, 0]  Jbn1[0, 0]

              2   1/2            4
    Ubn0[0, 0]  %1    - 48 %2 sK1  Jn0[0, 4] Jbn0[0, 0] Ubn0[0, 0] Ubn1[0, 0]

      1/2                                4                    3
    %1    Jbn1[0, 0] Jn0[0, 0] + 8 %2 sK1  Bn1[0, 0] Jn0[0, 0]  Jbn0[0, 2]

              3   1/2                                  4
    Ubn0[0, 0]  %1    Jbn1[0, 0] Jbn0[0, 0] - 64 %2 sK1  Ubn0[0, 0] Ubn0[0, 2]

                 1/2                                2
    Ubn1[0, 0] %1    Jbn0[0, 0] Jbn1[0, 0] Jn0[0, 0]

            4                     2   1/2           2
     + 8 sK1  Kn1[2, 3] Ubn0[0, 0]  %1    + 8 %2 sK1  Un0[0, 0] Jbn0[0, 0]

              2   1/2                                2           2          3
    Ubn0[0, 0]  %1    Jbn1[0, 0] Jbn1[0, 2] Jn0[0, 0]  - 8 %2 sK1  Jn0[0, 0]

                                   2              1/2                      2
    Un0[0, 0] Jbn0[0, 0] Jbn1[0, 0]  Ubn0[0, 0] %1    Jbn0[0, 4] + 8 %2 sK1

                        2           2   1/2
    Un0[0, 0] Jbn0[0, 0]  Ubn0[0, 0]  %1    Jn1[0, 0] Jbn1[0, 0] Jn0[0, 2] + 4

          2                     3           2   1/2                     2
    %2 sK1  Un0[0, 0] Jbn0[0, 0]  Ubn0[0, 0]  %1    Jbn0[0, 2] Jn1[0, 0]

                         4          3                     2
    Jn0[0, 0] + 32 %2 sK1  Jn0[0, 0]  Un0[0, 3] Jbn0[0, 0]  Jbn1[0, 0]

                            1/2
    Ubn0[0, 0] Ubn1[0, 0] %1

                                         3              1/2
     - 192 Jn1[0, 0] Un0[0, 3] Jbn0[0, 0]  Ubn0[0, 2] %1    Jn0[0, 0]

                   3                     4   1/2
     - 24 Jn0[0, 0]  Un1[0, 0] Jbn0[0, 0]  %1    Jn0[0, 4] Jbn0[0, 3]

                   2                               4              1/2
     + 24 Jn0[0, 0]  Kn1[2, 2] Un0[0, 0] Jbn0[0, 0]  Ubn0[0, 0] %1    - 32 %2

       2                    3                     3
    sK1  Bn1[0, 0] Jn0[0, 0]  Un0[0, 0] Jbn0[0, 0]  Jbn1[0, 0] Ubn0[0, 0]

                 1/2            2
    Ubn0[0, 2] %1    - 16 %2 sK1  Un0[0, 0] Jbn0[0, 0] Ubn0[0, 0] Ubn1[0, 0]

      1/2                     2                       2                     4
    %1    Jbn1[0, 0] Jn0[0, 0]  Jbn0[0, 2] - 16 %2 sK1  Un0[0, 0] Jbn0[0, 0]

                            1/2                                          2
    Ubn0[0, 0] Ubn1[0, 0] %1    Jn1[0, 0] Jn0[0, 2] Jn0[0, 0] - 16 %2 sK1

                        2                         1/2                     3
    Un0[0, 0] Jbn0[0, 0]  Ubn0[0, 0] Ubn1[0, 0] %1    Jbn1[0, 0] Jn0[0, 0]

                          2                    3                     3
    Jbn0[0, 2] - 48 %2 sK1  Bn1[0, 0] Jn0[0, 0]  Un0[0, 0] Jbn0[0, 0]

                                       1/2            2                    2
    Jbn0[0, 2] Ubn0[0, 0] Ubn1[0, 0] %1    - 32 %2 sK1  Bn1[0, 0] Jn0[0, 0]

                                  3                         1/2            2
    Jn0[0, 4] Un0[0, 0] Jbn0[0, 0]  Jbn1[0, 0] Ubn0[0, 0] %1    - 16 %2 sK1

                       2                    2           3
    Bn1[0, 0] Jn0[0, 0]  Jn1[0, 0] Un0[0, 0]  Jbn0[0, 0]  Jbn0[0, 3] Ubn0[0, 0]

      1/2            2                                         4
    %1    + 48 %2 sK1  Bn1[0, 0] Jn0[0, 2] Un0[0, 0] Jbn0[0, 0]  Ubn0[0, 0]

                 1/2          2            2
    Ubn1[0, 0] %1    Jn0[0, 0]  - 96 %2 sK1  Bn1[0, 0] Un0[0, 0] Un1[0, 0]

              3              1/2                                 2
    Jbn0[0, 0]  Ubn0[0, 0] %1    Jn0[0, 3] Jn0[0, 0] + 320 %2 sK1  Bn0[0, 2]

                                  2                         1/2
    Bn1[0, 0] Un0[0, 0] Jbn0[0, 0]  Ubn0[0, 0] Ubn1[0, 0] %1    Jn0[0, 0]

             2                                                       1/2
     + 48 sK1  Bn0[0, 3] Jn1[0, 0] Un0[0, 0] Jbn0[0, 0] Ubn0[0, 3] %1    - 96

          4                                             1/2          2
    %2 sK1  Bn1[0, 0] Un0[0, 0] Ubn0[0, 0] Ubn1[0, 0] %1    Jn0[0, 0]

                                     4
    Jbn0[0, 3] Jbn0[0, 0] + 96 %2 sK1  Bn1[0, 0] Un0[0, 0] Ubn0[0, 0]

                 1/2                     2                      4
    Ubn1[0, 0] %1    Jn0[0, 3] Jbn0[0, 0]  Jn0[0, 0] + 48 %2 sK1  Bn1[0, 0]

                                      1/2                     3          2
    Un0[0, 0] Ubn0[0, 0] Ubn1[0, 0] %1    Jn0[0, 3] Jbn0[0, 0]  Jn0[0, 0]  + 8

          2
    %2 sK1  Jn0[0, 0] Jn1[0, 0] Un0[0, 0] Jbn0[0, 0] Jbn0[0, 2] Jbn1[0, 0]

              2   1/2            2                     3
    Ubn0[0, 0]  %1    + 40 %2 sK1  Un0[0, 0] Jbn0[0, 0]  Ubn0[0, 0] Ubn1[0, 0]

      1/2                     2                     2
    %1    Jbn0[0, 2] Jn0[0, 0]  Jn1[0, 0] - 8 %2 sK1  Jn1[0, 0] Un0[0, 0]

              3                      2   1/2          2             2
    Jbn0[0, 0]  Jbn1[0, 2] Ubn0[0, 0]  %1    Jn0[0, 0]  + 192 %2 sK1  Bn0[0, 4]

                                  3              1/2          2             2
    Bn1[0, 0] Un0[0, 0] Jbn0[0, 0]  Ubn1[0, 0] %1    Jn0[0, 0]  + 384 %2 sK1

                                            2              1/2
    Bn0[0, 4] Bn1[0, 0] Un0[0, 0] Jbn0[0, 0]  Ubn1[0, 0] %1    Jn0[0, 0] - 96

       4                                                                  1/2
    sK1  Bn0[0, 3] Jn0[0, 0] Un1[0, 0] Jbn0[0, 0] Jbn0[0, 2] Ubn0[0, 0] %1

             4                    2                     2
     - 48 sK1  Bn0[0, 3] Jn0[0, 0]  Un1[0, 0] Jbn0[0, 0]  Jbn0[0, 2] Ubn0[0, 0]

      1/2            2          3                               3
    %1    - 64 %2 sK1  Jn0[0, 0]  Un0[0, 3] Un1[0, 0] Jbn0[0, 0]  Jbn1[0, 0]

                 1/2           4                                   1/2
    Ubn0[0, 0] %1    - 8 %2 sK1  Un0[0, 0] Ubn0[0, 0] Ubn1[0, 0] %1

              2                                               2           2
    Jbn0[0, 0]  Jn1[0, 0] Jn0[0, 3] + 8 %2 Bn1[0, 0] Un0[0, 0]  Jbn0[0, 0]

                 1/2                     2                        2
    Ubn0[0, 0] %1    Jbn1[0, 0] Jn0[0, 0]  Jbn0[0, 2] - 256 %3 sK1  Bn1[0, 0]

                       2           3              1/2                       2
    Un0[0, 0] Un1[0, 0]  Jbn0[0, 0]  Ubn0[0, 0] %1    Jn0[0, 0] - 128 %3 sK1

                                                                  2   1/2
    Bn1[0, 0] Jn0[0, 0] Un0[0, 0] Jbn0[0, 0] Ubn0[0, 0] Ubn1[0, 0]  %1    - 128

          2                              2           4              1/2
    %3 sK1  Bn1[0, 0] Un0[0, 0] Un1[0, 0]  Jbn0[0, 0]  Ubn0[0, 0] %1

             2            2                                         3
    Jn0[0, 0]  + 32 %2 sK1  Bn1[0, 0] Jn0[0, 4] Un0[0, 0] Jbn0[0, 0]

                 1/2                      2
    Ubn0[0, 0] %1    Jn1[0, 0] + 16 %2 sK1  Bn1[0, 0] Jn1[0, 0] Un0[0, 0]

              3           2   1/2                     2
    Jbn0[0, 0]  Ubn0[0, 0]  %1    Jn0[0, 2] + 8 %2 sK1  Jn0[0, 0] Jn0[0, 3]

             2                      2              1/2           2          2
    Un0[0, 0]  Jbn0[0, 0] Jbn1[0, 0]  Ubn0[0, 0] %1    + 4 %2 sK1  Jn0[0, 0]

                       2           2           2              1/2
    Jn0[0, 3] Un0[0, 0]  Jbn0[0, 0]  Jbn1[0, 0]  Ubn0[0, 0] %1

                   2                               4              1/2
     + 24 Jn0[0, 0]  Un0[0, 0] Un0[2, 2] Jbn0[0, 0]  Jbn1[0, 0] %1

                              3                         1/2
     + 48 Jn1[0, 0] Jbn0[0, 0]  Ubn0[0, 0] Ubn0[2, 2] %1    Jn0[0, 0]

                                        3              1/2
     - 72 Jn1[0, 2] Un0[0, 3] Jbn0[0, 0]  Ubn0[0, 0] %1    Jn0[0, 0]

             4              1/2                     2
     + 72 sK1  Jbn1[0, 0] %1    Jn0[4, 4] Jbn0[0, 0]  Jn0[0, 0]

             4              1/2          2           3                      2
     + 36 sK1  Jbn1[0, 0] %1    Jn0[0, 4]  Jbn0[0, 0]  Jn0[0, 0] - 32 %2 sK1

                                                                  2   1/2
    Bn1[0, 0] Jn0[0, 2] Un0[0, 0] Jbn0[0, 0] Jbn1[0, 0] Ubn0[0, 0]  %1    + 128

          2                                         3           2   1/2
    %2 sK1  Bn1[0, 0] Bn1[0, 2] Un0[0, 0] Jbn0[0, 0]  Ubn0[0, 0]  %1

             2            2
    Jn0[0, 0]  - 64 %2 sK1  Jn0[0, 0] Un0[0, 3] Un1[0, 0] Jbn0[0, 0] Jbn1[0, 0]

                 1/2             2                                         2
    Ubn0[0, 0] %1    + 256 %2 sK1  Bn1[0, 0] Bn1[0, 2] Un0[0, 0] Jbn0[0, 0]

              2   1/2                       2          2
    Ubn0[0, 0]  %1    Jn0[0, 0] - 128 %2 sK1  Jn0[0, 0]  Un0[0, 3] Un1[0, 0]

              2                         1/2         4
    Jbn0[0, 0]  Jbn1[0, 0] Ubn0[0, 0] %1    - 12 sK1  Jn0[0, 3] Un1[0, 0]

              3                         1/2          2         4
    Jbn0[0, 0]  Jbn0[0, 2] Ubn0[0, 0] %1    Jn0[0, 0]  - 16 sK1  Un0[0, 0]

              3              1/2                               2            4
    Jbn0[0, 0]  Wcn0[0, 0] %1    Jbn1[0, 0] Jn0[0, 3] Jn0[0, 0]  + 64 %2 sK1

             2                                                         1/2
    Jn0[0, 0]  Un0[0, 3] Jbn0[0, 0] Jbn1[0, 0] Ubn0[0, 0] Ubn1[0, 0] %1    + 24

          2                                         4              1/2
    %2 sK1  Jn1[0, 3] Un0[0, 0] Un1[0, 0] Jbn0[0, 0]  Ubn0[0, 0] %1

             2            2                                         3
    Jn0[0, 0]  + 48 %2 sK1  Jn1[0, 3] Un0[0, 0] Un1[0, 0] Jbn0[0, 0]

                 1/2
    Ubn0[0, 0] %1    Jn0[0, 0]

                    2                                  1/2            2
     + 24 Jbn0[0, 0]  Jn1[0, 3] Un0[0, 0] Wcn0[0, 0] %1    - 24 %2 sK1

                       2           2                         1/2
    Jn1[0, 3] Un0[0, 0]  Jbn0[0, 0]  Jbn1[0, 0] Ubn0[0, 0] %1    Jn0[0, 0] - 32

          2                               2              1/2
    %2 sK1  Un0[0, 0] Un1[0, 3] Jbn0[0, 0]  Ubn0[0, 0] %1    Jbn1[0, 0]

             2           2                                2   1/2           2
    Jn0[0, 0]  + 8 %2 sK1  Un0[0, 0] Jbn0[0, 0] Ubn0[0, 0]  %1    Jbn1[0, 0]

                                  2                     2           2   1/2
    Jn0[0, 0] Jn0[0, 2] + 8 %2 sK1  Un0[0, 0] Jbn0[0, 0]  Ubn0[0, 0]  %1

                        3                      2                     4
    Jbn1[0, 0] Jn0[0, 0]  Jbn1[0, 2] + 8 %2 sK1  Un0[0, 0] Jbn0[0, 0]

              2   1/2                                         2
    Ubn0[0, 0]  %1    Jn1[0, 0] Jn1[0, 2] Jn0[0, 0] + 4 %2 sK1  Un0[0, 0]

              2           2   1/2           2          2
    Jbn0[0, 0]  Ubn0[0, 0]  %1    Jbn1[0, 0]  Jn0[0, 0]  Jn0[0, 2] - 192 %2

       2                               2                         1/2
    sK1  Bn1[0, 0] Un1[0, 0] Jbn0[0, 0]  Ubn0[0, 0] Ubn0[0, 2] %1    Jn0[0, 0]

                 2                               3                         1/2
     - 160 %2 sK1  Bn1[0, 0] Un1[0, 0] Jbn0[0, 0]  Ubn0[0, 0] Wcn0[0, 0] %1

             2             2                               2
    Jn0[0, 0]  - 320 %2 sK1  Bn1[0, 0] Un1[0, 0] Jbn0[0, 0]  Ubn0[0, 0]

                 1/2                      2
    Wcn0[0, 0] %1    Jn0[0, 0] - 16 %2 sK1  Un0[0, 0] Un1[0, 3] Jbn0[0, 0]

                 1/2                                  2
    Ubn0[0, 0] %1    Jbn1[0, 0] Jn0[0, 0] - 384 %2 sK1  Bn1[0, 0] Un0[0, 2]

              2                         1/2
    Jbn0[0, 0]  Ubn0[0, 0] Ubn1[0, 0] %1    Jn0[0, 0] - 24 %2 Bn1[0, 0]

                       2           3                         1/2
    Jn0[0, 2] Un0[0, 0]  Jbn0[0, 0]  Jbn1[0, 0] Ubn0[0, 0] %1    Jn0[0, 0]

                    4             1/2          2
     - 96 Jbn0[0, 0]  Jn0[0, 4] %1    Jn0[0, 0]

                    5                    3              1/2
     + 24 Jbn0[0, 0]  Un0[0, 0] Jn0[0, 0]  Ubn1[0, 2] %1    Jn0[0, 3]

              4          3                         1/2           2
     + 192 sK1  Jn0[0, 0]  Ubn0[0, 3] Ubn1[0, 3] %1    Jbn0[0, 0]

                    3                    3              1/2
     - 48 Jbn0[0, 0]  Un0[0, 0] Jn0[0, 0]  Ubn1[0, 2] %1    Jbn0[0, 3]

             4                     4           2   1/2          2
     + 24 sK1  Jn1[0, 0] Jbn0[0, 0]  Ubn0[0, 2]  %1    Jn0[0, 0]

             2                     3              1/2          2
     - 48 sK1  Jn0[3, 4] Jbn0[0, 0]  Ubn1[0, 0] %1    Jn0[0, 0]

             4                     4              1/2          2
     + 48 sK1  Jn0[0, 4] Jbn0[0, 0]  Ubn1[0, 2] %1    Jn0[0, 0]

                                        4              1/2          2
     + 72 Jn1[2, 3] Un0[0, 0] Jbn0[0, 0]  Ubn0[0, 0] %1    Jn0[0, 0]

              4                         1/2
     - 144 sK1  Jbn1[0, 4] Ubn0[0, 2] %1    Jn0[0, 0] Jbn0[0, 0]

              4                         1/2
     - 144 sK1  Jbn0[0, 4] Ubn1[0, 2] %1    Jn0[0, 0] Jbn0[0, 0]

             4                        1/2
     + 96 sK1  Un0[0, 4] Jbn1[0, 3] %1    Jn0[0, 0] Jbn0[0, 0]

                    4                               4   1/2
     - 24 Jbn0[0, 0]  Un0[0, 0] Ubn0[0, 2] Jn0[0, 0]  %1    Jbn1[0, 3]

                                        4              1/2          2
     + 96 Jn1[0, 3] Un0[0, 0] Jbn0[0, 0]  Ubn0[0, 2] %1    Jn0[0, 0]

                                        5              1/2          3
     + 24 Jn1[0, 3] Un0[0, 0] Jbn0[0, 0]  Ubn0[0, 2] %1    Jn0[0, 0]

                    4          4                                    1/2
     - 24 Jbn0[0, 0]  Jn0[0, 0]  Ubn0[0, 2] Jbn0[0, 2] Ubn1[0, 0] %1

                    4          4                                    1/2
     - 24 Jbn0[0, 0]  Jn0[0, 0]  Ubn0[0, 2] Jbn1[0, 2] Ubn0[0, 0] %1

             4                    2           4   1/2          2
     + 12 sK1  Jn1[3, 3] Un0[0, 0]  Jbn0[0, 0]  %1    Jn0[0, 0]

             4                     4              1/2          2
     + 48 sK1  Jn1[2, 4] Jbn0[0, 0]  Ubn0[0, 0] %1    Jn0[0, 0]

             4                     4           2   1/2          2
     + 12 sK1  Jn1[2, 2] Jbn0[0, 0]  Ubn0[0, 0]  %1    Jn0[0, 0]

              4                         1/2          2           2
     + 144 sK1  Jbn1[2, 4] Ubn0[0, 0] %1    Jn0[0, 0]  Jbn0[0, 0]

             4                         1/2          3           3
     + 48 sK1  Jbn1[2, 4] Ubn0[0, 0] %1    Jn0[0, 0]  Jbn0[0, 0]

                    3                               3   1/2
     - 48 Jbn0[0, 0]  Un0[0, 0] Ubn0[0, 2] Jn0[0, 0]  %1    Jbn1[0, 3]

                             2                     4              1/2
     - 96 Bn1[0, 2] Jn0[0, 0]  Jn0[0, 4] Jbn0[0, 0]  Ubn0[0, 0] %1    + 16 %2

       2          3                     2
    sK1  Jn0[0, 0]  Un0[0, 0] Jbn0[0, 0]  Jbn1[0, 0] Jbn1[0, 4] Ubn0[0, 0]

      1/2           4          2                     2                      2
    %1    - 8 %2 sK1  Jn0[0, 0]  Jn1[0, 0] Jbn0[0, 0]  Jbn1[0, 0] Ubn0[0, 0]

                 1/2            4
    Wcn0[0, 0] %1    - 48 %2 sK1  Bn1[0, 0] Un0[0, 0] Ubn0[0, 0] Ubn1[0, 3]

      1/2          2           2            4          2
    %1    Jn0[0, 0]  Jbn0[0, 0]  - 24 %2 sK1  Jn0[0, 0]  Jn1[0, 3] Un0[0, 0]

              3                         1/2            4
    Jbn0[0, 0]  Ubn0[0, 0] Ubn1[0, 0] %1    - 24 %2 sK1  Jn0[0, 0] Jn1[0, 0]

                                    2              1/2            2
    Jbn0[0, 0] Jbn1[0, 0] Ubn0[0, 0]  Wcn0[0, 0] %1    + 72 %2 sK1  Jn1[0, 0]

             2           2                         1/2
    Un0[0, 0]  Jbn0[0, 0]  Jbn0[0, 3] Ubn1[0, 0] %1    Jn0[0, 0]

                2                               3           2   1/2
     - 32 %2 sK1  Jn2[0, 2] Un0[0, 0] Jbn0[0, 0]  Ubn0[0, 0]  %1    Jn0[0, 0]

                2                    2           2              1/2
     - 24 %2 sK1  Jn0[0, 3] Un0[0, 0]  Jbn0[0, 0]  Ubn1[0, 0] %1    Jbn1[0, 0]

                            2                               2
    Jn0[0, 0] - 12 Jn0[0, 0]  Jn0[0, 3] Un0[0, 0] Jbn0[0, 0]  Jbn0[0, 2]

                 1/2                         3                               3
    Ubn0[0, 0] %1    Jbn1[0, 0] - 6 Jn0[0, 0]  Jn0[0, 3] Un0[0, 0] Jbn0[0, 0]

                            1/2                        2
    Jbn0[0, 2] Ubn0[0, 0] %1    Jbn1[0, 0] + 384 %2 sK1  Bn0[0, 4] Bn1[0, 0]

                        2              1/2                      4
    Un1[0, 0] Jbn0[0, 0]  Ubn0[0, 0] %1    Jn0[0, 0] + 64 %2 sK1  Bn1[0, 0]

                                  2   1/2          2           2
    Bn1[0, 3] Un0[0, 0] Ubn0[0, 0]  %1    Jn0[0, 0]  Jbn0[0, 0]

             4                               3   1/2          2
     + 24 sK1  Un0[0, 0] Un1[3, 3] Jbn0[0, 0]  %1    Jn0[0, 0]

             4          2          2           2              1/2
     + 48 sK1  Jn0[0, 0]  Un0[0, 0]  Jbn0[0, 0]  Jbn1[3, 3] %1

             4          2                     2              1/2
     + 48 sK1  Jn0[0, 0]  Kn1[3, 4] Jbn0[0, 0]  Ubn0[0, 0] %1

            4          2                     2           2   1/2
     + 8 sK1  Jn0[0, 0]  Kn1[2, 3] Jbn0[0, 0]  Ubn0[0, 0]  %1

              4          2                     2           2   1/2
     + 144 sK1  Jn0[0, 0]  Jn1[0, 0] Jbn0[0, 0]  Ubn0[0, 3]  %1

                                        4              1/2          2
     - 96 Bn1[0, 4] Jn0[0, 2] Jbn0[0, 0]  Ubn0[0, 0] %1    Jn0[0, 0]

             4          2           2                         1/2         4
     + 48 sK1  Jn0[0, 0]  Jbn0[0, 0]  Jbn1[0, 0] Wcn0[0, 4] %1    + 48 sK1

             2           3                         1/2
    Jn0[0, 0]  Jbn0[0, 0]  Ubn0[0, 0] Ubn0[0, 2] %1    Jbn1[0, 0] Jn0[0, 2]

             4          2           2                         1/2
     - 96 sK1  Jn0[0, 0]  Jbn0[0, 0]  Jbn0[0, 4] Wcn1[0, 0] %1

             4          2           2                      2   1/2
     + 96 sK1  Jn0[0, 0]  Jbn0[0, 0]  Jbn1[0, 0] Ubn0[0, 2]  %1

             4          2           2                         1/2
     - 48 sK1  Jn0[0, 0]  Jbn0[0, 0]  Jbn0[0, 2] Ubn0[0, 0] %1

             4                               4   1/2          2
     + 48 sK1  Jn1[3, 4] Un0[0, 0] Jbn0[0, 0]  %1    Jn0[0, 0]

                             2           3                         1/2
     - 96 Bn1[0, 0] Jn0[0, 0]  Jbn0[0, 0]  Ubn0[0, 2] Wcn0[0, 0] %1

                             2           3                         1/2
     + 64 Bn1[0, 2] Jn0[0, 0]  Jbn0[0, 0]  Ubn0[0, 0] Wcn0[0, 0] %1

                             2                     3              1/2
     + 96 Bn1[0, 2] Jn0[0, 0]  Un0[0, 3] Jbn0[0, 0]  Ubn0[0, 0] %1    - 32 %2

       2                                                                  1/2
    sK1  Jn0[0, 0] Kn2[0, 0] Un0[0, 0] Jbn0[0, 0] Ubn0[0, 0] Ubn0[0, 3] %1

                 2                                         3              1/2
     + 192 %2 sK1  Bn0[0, 4] Bn1[0, 0] Un1[0, 0] Jbn0[0, 0]  Ubn0[0, 0] %1

             2            2          2                               2
    Jn0[0, 0]  - 64 %2 sK1  Jn0[0, 0]  Kn2[0, 0] Un0[0, 0] Jbn0[0, 0]

                            1/2            2                    2           3
    Ubn0[0, 0] Ubn0[0, 3] %1    - 16 %2 sK1  Jn0[0, 3] Un0[0, 0]  Jbn0[0, 0]

                 1/2                     2         4                     2
    Ubn1[0, 0] %1    Jbn1[0, 0] Jn0[0, 0]  + 96 sK1  Jn0[0, 0] Jbn0[0, 0]

                            1/2                                 2
    Ubn0[0, 0] Ubn0[0, 2] %1    Jbn1[0, 0] Jn0[0, 2] - 24 %2 sK1  Un0[0, 0]

              4                         1/2          2                      2
    Jbn0[0, 0]  Ubn0[0, 0] Ubn1[0, 0] %1    Jn0[0, 0]  Jn1[0, 2] - 16 %2 sK1

                        3                         1/2
    Un0[0, 0] Jbn0[0, 0]  Ubn0[0, 0] Ubn1[0, 0] %1    Jn1[0, 0] Jn0[0, 2] - 160

          2                                         2
    %2 sK1  Bn1[0, 0] Jn0[0, 0] Un0[0, 0] Jbn0[0, 0]  Ubn0[0, 0] Ubn1[0, 2]

      1/2            2                     3                         1/2
    %1    - 48 %2 sK1  Un0[0, 0] Jbn0[0, 0]  Ubn0[0, 0] Ubn1[0, 0] %1

                                    2                                         2
    Jn0[0, 0] Jn1[0, 2] - 256 %2 sK1  Bn2[0, 0] Jn0[0, 0] Un0[0, 0] Jbn0[0, 0]

                            1/2             4
    Ubn0[0, 0] Wcn0[0, 0] %1    - 384 %2 sK1  Bn1[0, 0] Un1[0, 0] Ubn0[0, 0]

                 1/2
    Ubn0[0, 3] %1    Jn0[0, 0] Jbn0[0, 0]

                4                     2
     - 96 %4 sK1  Jn0[0, 0] Jbn0[0, 0]  Wcn0[0, 0]

                                 5                     3
     + 12 %4 Jn0[0, 2] Jbn0[0, 0]  Wcn0[0, 3] Jn0[0, 0]

                                 4                     2
     + 48 %4 Jn0[0, 2] Jbn0[0, 0]  Wcn0[0, 3] Jn0[0, 0]

                                 3
     + 60 %4 Jn0[0, 2] Jbn0[0, 0]  Wcn0[0, 3] Jn0[0, 0]

                                2           4          2
     + 96 %2 Kn2[0, 4] Un0[0, 0]  Jbn0[0, 0]  Jn0[0, 0]

                                2           3
     + 96 %2 Kn2[0, 4] Un0[0, 0]  Jbn0[0, 0]  Jn0[0, 0]

                 4           2
     + 144 %4 sK1  Jbn0[0, 0]  Wcn0[2, 3] Jn0[0, 0]

                4           3                     2
     - 96 %4 sK1  Jbn0[0, 0]  Wcn0[0, 0] Jn0[0, 0]

                 4           3                     2
     + 144 %4 sK1  Jbn0[0, 0]  Wcn0[2, 3] Jn0[0, 0]

                                3           4          2
     + 48 %2 Kn2[0, 3] Un0[0, 0]  Jbn0[0, 0]  Jn0[0, 0]

                                3           3
     + 48 %2 Kn2[0, 3] Un0[0, 0]  Jbn0[0, 0]  Jn0[0, 0]

                                 2           5          2
     + 144 %2 Un0[0, 2] Un1[0, 0]  Jbn0[0, 0]  Jn0[0, 0]

                                 2           4
     + 144 %2 Un0[0, 2] Un1[0, 0]  Jbn0[0, 0]  Jn0[0, 0]

                 2           4                     2
     + 144 %4 sK1  Jbn0[0, 0]  Wcn0[2, 2] Jn0[0, 0]

                 2           3
     + 144 %4 sK1  Jbn0[0, 0]  Wcn0[2, 2] Jn0[0, 0]

                4           4                     3
     - 32 %4 sK1  Jbn0[0, 0]  Wcn0[0, 0] Jn0[0, 0]

                                 5                     3
     - 12 %4 Jn0[0, 3] Jbn0[0, 0]  Wcn0[0, 2] Jn0[0, 0]

                                 4                     2
     - 48 %4 Jn0[0, 3] Jbn0[0, 0]  Wcn0[0, 2] Jn0[0, 0]

                                 3
     - 60 %4 Jn0[0, 3] Jbn0[0, 0]  Wcn0[0, 2] Jn0[0, 0]

                                3           5          3
     + 16 %2 Kn2[0, 3] Un0[0, 0]  Jbn0[0, 0]  Jn0[0, 0]

                                2           6          3
     + 48 %2 Un0[0, 2] Un1[0, 0]  Jbn0[0, 0]  Jn0[0, 0]

                                2           5          3
     + 32 %2 Kn2[0, 4] Un0[0, 0]  Jbn0[0, 0]  Jn0[0, 0]

                                4           5
     - 32 %4 Bn0[2, 3] Jn0[0, 0]  Jbn0[0, 0]  Wcn0[0, 0]

                                3           4
     - 96 %4 Bn0[2, 3] Jn0[0, 0]  Jbn0[0, 0]  Wcn0[0, 0]

                4           4                     3
     + 48 %4 sK1  Jbn0[0, 0]  Wcn0[2, 3] Jn0[0, 0]

                4                                2
     - 48 %2 sK1  Un0[0, 2] Jbn0[0, 0] Ubn1[0, 0]

                4
     + 96 %2 sK1  Un1[0, 0] Jbn0[0, 4] Ubn1[0, 0]

                4          2
     + 48 %2 sK1  Un1[0, 0]  Jbn0[0, 3] Ubn0[0, 0]

                4
     + 96 %2 sK1  Un1[0, 0] Jbn1[0, 4] Ubn0[0, 0]

                4                                2
     + 48 %2 sK1  Un1[0, 0] Jbn1[0, 2] Ubn0[0, 0]

                4                     2
     + 16 %2 sK1  Jn1[0, 0] Ubn0[0, 0]  Ubn1[0, 3]

                                           2
     + 48 %4 Bn0[0, 2] Jn0[0, 0] Jbn0[0, 0]  Wcn0[0, 3]

                                           2
     + 96 %2 Jn0[0, 4] Un1[0, 0] Jbn0[0, 0]  Ubn1[0, 0]

                                           2
     + 96 %2 Jn0[0, 4] Un0[0, 0] Jbn0[0, 0]  Ubn2[0, 0]

                2
     + 16 %4 sK1  Jn0[3, 3] Jbn0[0, 0] Wcn0[0, 0]

                      2                     2
     + 32 %3 Un0[0, 0]  Un2[0, 0] Jbn0[0, 0]  Ubn1[0, 0]

                      2                     2
     + 32 %3 Un0[0, 0]  Un1[0, 0] Jbn0[0, 0]  Ubn2[0, 0]

                4                                2
     + 16 %2 sK1  Un1[0, 2] Jbn1[0, 0] Ubn0[0, 0]

                                2           2
     + 16 %2 Jn2[0, 0] Un0[0, 0]  Jbn0[0, 0]  Ubn0[0, 3]

                                           2
     + 48 %4 Bn0[0, 3] Jn0[0, 0] Jbn0[0, 0]  Wcn0[0, 2]

                4                                2
     + 16 %2 sK1  Un0[0, 2] Jbn2[0, 0] Ubn0[0, 0]

                4
     + 48 %4 sK1  Bn0[0, 3] Jbn0[0, 0] Wcn0[0, 2]

                                 3           4
     + 144 %4 Bn0[0, 3] Jn0[0, 0]  Jbn0[0, 0]  Wcn0[0, 2]

                                 2           3
     + 144 %4 Bn0[0, 3] Jn0[0, 0]  Jbn0[0, 0]  Wcn0[0, 2]

                4                                2
     + 48 %2 sK1  Jn0[0, 0] Ubn0[0, 3] Ubn1[0, 0]

                2
     + 16 %4 sK1  Jbn0[0, 0] Jbn0[2, 2] Wcn0[0, 0]

                                           2
     + 96 %2 Jn1[0, 4] Un0[0, 0] Jbn0[0, 0]  Ubn1[0, 0]

                                2           2
     + 48 %2 Jn1[0, 3] Un0[0, 0]  Jbn0[0, 0]  Ubn1[0, 0]

                4
     + 48 %4 sK1  Bn0[0, 2] Jbn0[0, 0] Wcn0[0, 3]

                      2                     2
     + 16 %2 Un0[0, 0]  Un1[0, 2] Jbn0[0, 0]  Jbn1[0, 0]

                      2                     2
     + 16 %2 Un0[0, 0]  Un0[0, 2] Jbn0[0, 0]  Jbn2[0, 0]

                2          4           4
     + 48 %4 sK1  Jn0[0, 0]  Jbn0[0, 0]  Wcn0[3, 3]

                                           2           2
     + 48 %2 Jn0[0, 2] Un0[0, 0] Jbn0[0, 0]  Ubn1[0, 0]

                                2           2
     + 16 %2 Jn1[0, 0] Un0[0, 0]  Jbn0[0, 0]  Ubn1[0, 3]

                                2           3
     - 96 %4 Bn0[2, 3] Jn0[0, 0]  Jbn0[0, 0]  Wcn0[0, 0]

                     2                     4
     - 8 %2 Un0[0, 0]  Un1[0, 2] Jbn0[0, 0]  Jn1[0, 0]

                                2                     3
     + 40 %2 Jn0[0, 0] Un0[0, 0]  Un1[0, 2] Jbn0[0, 0]  Jbn1[0, 0]

                                 2           3
     + 120 %2 Jn0[0, 3] Un0[0, 0]  Jbn0[0, 0]  Ubn2[0, 0] Jn0[0, 0]

                4
     + 48 %2 sK1  Un1[0, 0] Un1[0, 3] Jbn0[0, 0] Ubn0[0, 0]

                4
     - 32 %2 sK1  Un1[0, 0] Jbn0[0, 0] Ubn1[0, 0] Wcn0[0, 0]

                                 2
     - 48 Un0[0, 3] %2 Jbn0[0, 0]  Jn0[0, 0] Ubn1[0, 0] Un1[0, 0]

                                2          2
     - 8 %4 Bn0[0, 2] Jbn0[0, 0]  Jn0[0, 0]  Wcn0[0, 0] Jbn0[0, 3]

                 4                               2
     - 128 %3 sK1  Bn1[0, 0] Un1[0, 0] Ubn0[0, 0]  Ubn1[0, 0]

                      2          2                     4
     + 48 %2 Jn0[0, 0]  Un0[0, 0]  Un0[0, 2] Jbn0[0, 0]  Jbn2[0, 0]

                      2                    2           4
     + 48 %2 Jn0[0, 0]  Kn2[0, 2] Un0[0, 0]  Jbn0[0, 0]  Ubn0[0, 0]

                 2                     3
     + 288 %4 sK1  Bn0[0, 2] Jbn0[0, 0]  Wcn0[0, 2] Jn0[0, 0]

                2                     4                     2
     - 96 %4 sK1  Bn0[2, 2] Jbn0[0, 0]  Wcn0[0, 0] Jn0[0, 0]

                2                     3
     - 96 %4 sK1  Bn0[2, 2] Jbn0[0, 0]  Wcn0[0, 0] Jn0[0, 0]

                        4          3
     - 144 %2 Jbn0[0, 0]  Jn0[0, 0]  Ubn1[0, 0] Un0[0, 0] Un1[0, 3]

                4
     - 48 %2 sK1  Un0[0, 2] Jbn0[0, 0] Ubn0[0, 0] Ubn2[0, 0]

                2                                2
     + 48 %2 sK1  Jn1[0, 2] Jbn0[0, 0] Ubn0[0, 0]  Ubn1[0, 0]

                                2           3
     + 96 %2 Kn2[0, 0] Un0[0, 0]  Jbn0[0, 0]  Wcn0[0, 0] Jn0[0, 0]

                2
     + 96 %2 sK1  Jn1[0, 4] Jbn0[0, 0] Ubn0[0, 0] Ubn1[0, 0]

                4
     + 48 %2 sK1  Un0[0, 0] Un1[0, 0] Jbn1[0, 3] Ubn0[0, 0]

                                2                     4
     + 16 %2 Bn1[0, 0] Un0[0, 0]  Un0[0, 2] Jbn0[0, 0]  Jn1[0, 0]

                2          2           5                    2
     - 48 %2 sK1  Un1[0, 0]  Jbn0[0, 0]  Jn0[0, 4] Jn0[0, 0]

                 4                     2           2
     - 144 %2 sK1  Un0[0, 2] Jbn0[0, 0]  Ubn1[0, 0]  Jn0[0, 0]

                 4                     3           2          2
     - 144 %2 sK1  Un0[0, 2] Jbn0[0, 0]  Ubn1[0, 0]  Jn0[0, 0]

                                           2           3
     + 192 %3 Jn0[0, 0] Un0[0, 0] Un1[0, 0]  Jbn0[0, 0]  Ubn1[0, 0]

                4                     3                     2
     - 96 %4 sK1  Bn0[2, 3] Jbn0[0, 0]  Wcn0[0, 0] Jn0[0, 0]

                4                     2
     - 96 %4 sK1  Bn0[2, 3] Jbn0[0, 0]  Wcn0[0, 0] Jn0[0, 0]

                2                                         2
     + 48 %2 sK1  Un0[0, 0] Un0[0, 3] Un2[0, 0] Jbn0[0, 0]

                2          2
     + 48 %2 sK1  Un0[0, 0]  Un2[0, 0] Jbn0[0, 0] Jbn0[0, 3]

                2          2
     + 48 %2 sK1  Un0[0, 0]  Un1[0, 0] Jbn0[0, 0] Jbn1[0, 3]

                2
     + 64 %2 sK1  Kn2[0, 4] Un0[0, 0] Jbn0[0, 0] Ubn0[0, 0]

                2                    2
     + 32 %2 sK1  Kn2[0, 3] Un0[0, 0]  Jbn0[0, 0] Ubn0[0, 0]

                       2                    2           4
     + 192 %3 Jn0[0, 0]  Un0[0, 0] Un1[0, 0]  Jbn0[0, 0]  Ubn1[0, 0]

                      3                    2           5
     + 64 %3 Jn0[0, 0]  Un0[0, 0] Un1[0, 0]  Jbn0[0, 0]  Ubn1[0, 0]

                4                     4                     3
     - 32 %4 sK1  Bn0[2, 3] Jbn0[0, 0]  Wcn0[0, 0] Jn0[0, 0]

                2                     2
     + 48 %4 sK1  Jn0[3, 3] Jbn0[0, 0]  Wcn0[0, 0] Jn0[0, 0]

                2                     3                     2
     + 48 %4 sK1  Jn0[3, 3] Jbn0[0, 0]  Wcn0[0, 0] Jn0[0, 0]

                      2                     3
     + 96 %3 Un0[0, 0]  Un2[0, 0] Jbn0[0, 0]  Ubn1[0, 0] Jn0[0, 0]

                      2                     4                     2
     + 96 %3 Un0[0, 0]  Un2[0, 0] Jbn0[0, 0]  Ubn1[0, 0] Jn0[0, 0]

                      2                     5                     3
     + 32 %3 Un0[0, 0]  Un2[0, 0] Jbn0[0, 0]  Ubn1[0, 0] Jn0[0, 0]

                      2                     3
     + 96 %3 Un0[0, 0]  Un1[0, 0] Jbn0[0, 0]  Ubn2[0, 0] Jn0[0, 0]

                      2                     4                     2
     + 96 %3 Un0[0, 0]  Un1[0, 0] Jbn0[0, 0]  Ubn2[0, 0] Jn0[0, 0]

                      2                     5                     3
     + 32 %3 Un0[0, 0]  Un1[0, 0] Jbn0[0, 0]  Ubn2[0, 0] Jn0[0, 0]

                                2           3
     + 48 %2 Jn2[0, 0] Un0[0, 0]  Jbn0[0, 0]  Ubn0[0, 3] Jn0[0, 0]

                                2           4                     2
     + 48 %2 Jn2[0, 0] Un0[0, 0]  Jbn0[0, 0]  Ubn0[0, 3] Jn0[0, 0]

                                2           5                     3
     + 16 %2 Jn2[0, 0] Un0[0, 0]  Jbn0[0, 0]  Ubn0[0, 3] Jn0[0, 0]

                4                                          2
     + 16 %3 sK1  Jn1[0, 0] Un1[0, 0] Jbn0[0, 0] Ubn0[0, 0]  Ubn1[0, 0]

                 4                                2
     + 120 %2 sK1  Un2[0, 0] Jbn0[0, 2] Ubn0[0, 0]  Jn0[0, 0] Jbn0[0, 0]

                2
     + 48 %2 sK1  Un0[0, 0] Un2[0, 0] Jbn0[0, 0] Jbn0[0, 2] Ubn0[0, 0]

                 4
     + 240 %2 sK1  Un2[0, 0] Jbn0[0, 4] Ubn0[0, 0] Jn0[0, 0] Jbn0[0, 0]

                4                     2
     + 48 %2 sK1  Jn2[0, 0] Ubn0[0, 0]  Ubn0[0, 3] Jn0[0, 0] Jbn0[0, 0]

                      4                               4
     - 40 %2 Jn0[0, 0]  Un0[0, 0] Un1[0, 0] Jbn0[0, 0]  Ubn0[0, 3] Jbn1[0, 0]

                2
     + 48 %2 sK1  Jn0[0, 0] Un0[0, 0] Jbn0[0, 0] Ubn0[0, 3] Ubn2[0, 0]

                4                                                    2
     + 48 %2 sK1  Jn0[0, 0] Kn2[0, 3] Un0[0, 0] Jbn0[0, 0] Ubn0[0, 0]

                2          4                     4
     - 48 %2 sK1  Jn0[0, 0]  Un1[0, 3] Jbn0[0, 0]  Ubn0[0, 0] Ubn1[0, 0]

                2          4                     4
     + 48 %2 sK1  Jn0[0, 0]  Un0[0, 0] Jbn0[0, 0]  Ubn0[0, 3] Ubn2[0, 0]

                 2          2           2
     + 144 %2 sK1  Jn0[0, 0]  Jbn0[0, 0]  Ubn0[0, 0] Ubn1[0, 0] Ubn1[0, 2]

                 2          3           3
     + 144 %2 sK1  Jn0[0, 0]  Jbn0[0, 0]  Ubn0[0, 0] Ubn1[0, 0] Ubn1[0, 2]

                2          4           4
     + 48 %2 sK1  Jn0[0, 0]  Jbn0[0, 0]  Ubn0[0, 0] Ubn1[0, 0] Ubn1[0, 2]

                 4                               2
     + 144 %2 sK1  Un1[0, 0] Un1[0, 3] Jbn0[0, 0]  Ubn0[0, 0] Jn0[0, 0]

                 4                               3                     2
     + 144 %2 sK1  Un1[0, 0] Un1[0, 3] Jbn0[0, 0]  Ubn0[0, 0] Jn0[0, 0]

                4                               4                     3
     + 48 %2 sK1  Un1[0, 0] Un1[0, 3] Jbn0[0, 0]  Ubn0[0, 0] Jn0[0, 0]

                4                     2
     - 96 %2 sK1  Un1[0, 0] Jbn0[0, 0]  Ubn1[0, 0] Wcn0[0, 0] Jn0[0, 0]

                4                     3                                2
     - 96 %2 sK1  Un1[0, 0] Jbn0[0, 0]  Ubn1[0, 0] Wcn0[0, 0] Jn0[0, 0]

                4                     4                                3
     - 32 %2 sK1  Un1[0, 0] Jbn0[0, 0]  Ubn1[0, 0] Wcn0[0, 0] Jn0[0, 0]

                4                     2                     2           2
     + 96 %3 sK1  Un2[0, 0] Ubn0[0, 0]  Ubn1[0, 0] Jn0[0, 0]  Jbn0[0, 0]

                4                     2                     3           3
     + 32 %3 sK1  Un2[0, 0] Ubn0[0, 0]  Ubn1[0, 0] Jn0[0, 0]  Jbn0[0, 0]

                2                                          2
     - 96 %2 sK1  Bn1[0, 0] Jn0[0, 2] Jbn0[0, 0] Ubn0[0, 0]  Ubn1[0, 0]

                4                     2
     + 96 %3 sK1  Un1[0, 0] Ubn0[0, 0]  Ubn2[0, 0] Jn0[0, 0] Jbn0[0, 0]

                4                     2
     + 96 %3 sK1  Un2[0, 0] Ubn0[0, 0]  Ubn1[0, 0] Jn0[0, 0] Jbn0[0, 0]

                 4                                2
     + 192 %3 sK1  Un1[0, 0] Ubn0[0, 0] Ubn1[0, 0]  Jn0[0, 0] Jbn0[0, 0]

                2
     + 96 %2 sK1  Un0[0, 0] Un1[0, 0] Jbn0[0, 0] Jbn1[0, 0] Wcn0[0, 0]

                                 2                     3
     - 384 %3 Bn1[0, 0] Un0[0, 0]  Un1[0, 0] Jbn0[0, 0]  Ubn1[0, 0] Jn0[0, 0]

                2
     + 48 %2 sK1  Jn0[0, 0] Jbn0[0, 0] Ubn0[0, 0] Ubn0[0, 2] Ubn2[0, 0]

                2                                         3
     + 24 %2 sK1  Un0[0, 0] Un0[0, 3] Un1[0, 0] Jbn0[0, 0]  Jn1[0, 0]

                4                               2
     + 96 %2 sK1  Bn1[0, 0] Un1[0, 0] Jbn0[0, 0]  Ubn0[0, 0] Jn0[0, 4]

                 4                     2
     - 144 %2 sK1  Un0[0, 2] Jbn0[0, 0]  Ubn0[0, 0] Ubn2[0, 0] Jn0[0, 0]

                 4                     3                                2
     - 144 %2 sK1  Un0[0, 2] Jbn0[0, 0]  Ubn0[0, 0] Ubn2[0, 0] Jn0[0, 0]

                4                               2           2
     + 48 %2 sK1  Bn1[0, 0] Un1[0, 0] Jbn0[0, 0]  Ubn0[0, 0]  Jn0[0, 2]

                 2          3                     3
     + 144 %2 sK1  Jn0[0, 0]  Un0[0, 0] Jbn0[0, 0]  Ubn0[0, 3] Ubn2[0, 0]

                2
     + 48 %2 sK1  Un0[0, 0] Un1[0, 0] Jbn0[0, 0] Jbn0[0, 2] Ubn1[0, 0]

                2
     - 48 %2 sK1  Un0[0, 0] Un1[0, 0] Jbn0[0, 0] Jbn1[0, 0] Ubn0[0, 2]

                 2
     - 192 %2 sK1  Bn1[0, 0] Un0[0, 0] Un1[0, 0] Jbn0[0, 0] Jbn0[0, 4]

                2
     + 48 %2 sK1  Un0[0, 0] Un0[0, 3] Un1[0, 0] Jbn0[0, 0] Jbn1[0, 0]

                2
     + 32 %2 sK1  Un0[0, 0] Un0[0, 2] Jbn0[0, 0] Jbn2[0, 0] Ubn0[0, 0]

                2
     + 48 %2 sK1  Jn0[0, 0] Jbn0[0, 0] Ubn0[0, 0] Ubn1[0, 0] Ubn1[0, 2]

               2                               3
     + 8 %2 sK1  Un0[0, 2] Un1[0, 0] Jbn0[0, 0]  Ubn0[0, 0] Jn1[0, 0]

                4                     2
     + 40 %2 sK1  Jn0[0, 0] Ubn0[0, 0]  Ubn1[0, 3] Jbn0[0, 0] Jn1[0, 0]

                4                     2
     + 16 %3 sK1  Un1[0, 0] Ubn0[0, 0]  Ubn1[0, 0] Jbn1[0, 0] Jn0[0, 0]

                                            3
     + 168 %2 Jn1[0, 0] Un0[0, 0] Jbn0[0, 0]  Ubn0[0, 2] Ubn1[0, 0] Jn0[0, 0]

                4                     3           2
     - 16 %2 sK1  Un1[0, 2] Jbn0[0, 0]  Ubn0[0, 0]  Jn0[0, 0] Jn1[0, 0]

                 4                                2          2           2
     + 192 %3 sK1  Un1[0, 0] Ubn0[0, 0] Ubn1[0, 0]  Jn0[0, 0]  Jbn0[0, 0]

                4                                2          3           3
     + 64 %3 sK1  Un1[0, 0] Ubn0[0, 0] Ubn1[0, 0]  Jn0[0, 0]  Jbn0[0, 0]

                                 2                     4                     2
     - 384 %3 Bn1[0, 0] Un0[0, 0]  Un1[0, 0] Jbn0[0, 0]  Ubn1[0, 0] Jn0[0, 0]

                                 2                     5                     3
     - 128 %3 Bn1[0, 0] Un0[0, 0]  Un1[0, 0] Jbn0[0, 0]  Ubn1[0, 0] Jn0[0, 0]

                 2          2           2
     + 144 %2 sK1  Jn0[0, 0]  Jbn0[0, 0]  Ubn0[0, 0] Ubn0[0, 2] Ubn2[0, 0]

                 2          3           3
     + 144 %2 sK1  Jn0[0, 0]  Jbn0[0, 0]  Ubn0[0, 0] Ubn0[0, 2] Ubn2[0, 0]

                2          4           4
     + 48 %2 sK1  Jn0[0, 0]  Jbn0[0, 0]  Ubn0[0, 0] Ubn0[0, 2] Ubn2[0, 0]

                 2                                         3
     + 144 %2 sK1  Un0[0, 0] Un0[0, 3] Un2[0, 0] Jbn0[0, 0]  Jn0[0, 0]

                 2                                         4          2
     + 144 %2 sK1  Un0[0, 0] Un0[0, 3] Un2[0, 0] Jbn0[0, 0]  Jn0[0, 0]

                 2          2                     2
     + 120 %2 sK1  Un0[0, 0]  Un2[0, 0] Jbn0[0, 0]  Jbn0[0, 3] Jn0[0, 0]

                2          2                     3                     2
     + 96 %2 sK1  Un0[0, 0]  Un2[0, 0] Jbn0[0, 0]  Jbn0[0, 3] Jn0[0, 0]

                 2                               2
     + 192 %2 sK1  Kn2[0, 4] Un0[0, 0] Jbn0[0, 0]  Ubn0[0, 0] Jn0[0, 0]

                 2                               3                     2
     + 192 %2 sK1  Kn2[0, 4] Un0[0, 0] Jbn0[0, 0]  Ubn0[0, 0] Jn0[0, 0]

                2                    2           2
     + 96 %2 sK1  Kn2[0, 3] Un0[0, 0]  Jbn0[0, 0]  Ubn0[0, 0] Jn0[0, 0]

                2                    2           3                     2
     + 96 %2 sK1  Kn2[0, 3] Un0[0, 0]  Jbn0[0, 0]  Ubn0[0, 0] Jn0[0, 0]

                4                                2
     + 40 %2 sK1  Un1[0, 2] Jbn1[0, 0] Ubn0[0, 0]  Jn0[0, 0] Jbn0[0, 0] +

             4                               2           2
    32 %3 sK1  Jn1[0, 0] Un1[0, 0] Jbn0[0, 0]  Ubn0[0, 0]  Ubn1[0, 0] Jn0[0, 0]

                4                               3           2
     + 16 %3 sK1  Jn1[0, 0] Un1[0, 0] Jbn0[0, 0]  Ubn0[0, 0]  Ubn1[0, 0]

             2            4                                          2
    Jn0[0, 0]  - 16 %2 sK1  Bn1[0, 0] Un0[0, 2] Jbn1[0, 0] Ubn0[0, 0]

             3           3
    Jn0[0, 0]  Jbn0[0, 0]  +

              2                               2
    120 %2 sK1  Un0[0, 0] Un2[0, 0] Jbn0[0, 0]  Jbn0[0, 2] Ubn0[0, 0] Jn0[0, 0]

     +

             2                               3                                2
    96 %2 sK1  Un0[0, 0] Un2[0, 0] Jbn0[0, 0]  Jbn0[0, 2] Ubn0[0, 0] Jn0[0, 0]

     +

             2                               4                                3
    24 %2 sK1  Un0[0, 0] Un2[0, 0] Jbn0[0, 0]  Jbn0[0, 2] Ubn0[0, 0] Jn0[0, 0]

                4                    4
     - 96 %2 sK1  Bn1[0, 0] Jn0[0, 0]  Ubn0[0, 0] Ubn0[0, 3] Ubn1[0, 0]

              3             2                    3
    Jbn0[0, 0]  - 256 %3 sK1  Bn1[0, 0] Jn0[0, 0]  Un0[0, 0] Un1[0, 0]

              4                                   2
    Jbn0[0, 0]  Ubn0[0, 0] Ubn1[0, 0] - 160 %2 sK1  Bn1[0, 0] Un0[0, 0]

                        2                                             2
    Un0[0, 2] Jbn0[0, 0]  Ubn0[0, 0] Jbn1[0, 0] Jn0[0, 0] - 128 %2 sK1

                                            3                                2
    Bn1[0, 0] Un0[0, 0] Un0[0, 2] Jbn0[0, 0]  Ubn0[0, 0] Jbn1[0, 0] Jn0[0, 0]

                2                                         4
     - 32 %2 sK1  Bn1[0, 0] Un0[0, 0] Un0[0, 2] Jbn0[0, 0]  Ubn0[0, 0]

                        3
    Jbn1[0, 0] Jn0[0, 0]  +

            2          4                     3
    8 %2 sK1  Jn0[0, 0]  Un0[0, 0] Jbn0[0, 0]  Ubn0[0, 3] Ubn1[0, 0] Jbn1[0, 0]

     +

             2          3                               4
    64 %3 sK1  Jn0[0, 0]  Un0[0, 0] Un1[0, 0] Jbn0[0, 0]  Ubn0[0, 0] Ubn2[0, 0]

     +

             2                               4                                3
    32 %2 sK1  Jn2[0, 0] Un0[0, 0] Jbn0[0, 0]  Ubn0[0, 0] Ubn0[0, 3] Jn0[0, 0]

                 2          2           3
     + 192 %2 sK1  Jn0[0, 0]  Jbn0[0, 0]  Ubn0[0, 0] Ubn0[0, 2] Ubn1[0, 0]

                         2          3           4
    Jn1[0, 0] + 72 %2 sK1  Jn0[0, 0]  Jbn0[0, 0]  Ubn0[0, 0] Ubn0[0, 2]

                                     2                               2
    Ubn1[0, 0] Jn1[0, 0] - 240 %2 sK1  Bn1[0, 0] Jn0[0, 2] Jbn0[0, 0]

              2                                  2
    Ubn0[0, 0]  Ubn1[0, 0] Jn0[0, 0] - 192 %2 sK1  Bn1[0, 0] Jn0[0, 2]

              3           2                     2            2
    Jbn0[0, 0]  Ubn0[0, 0]  Ubn1[0, 0] Jn0[0, 0]  - 48 %2 sK1  Bn1[0, 0]

                        4           2                     3
    Jn0[0, 2] Jbn0[0, 0]  Ubn0[0, 0]  Ubn1[0, 0] Jn0[0, 0]  -

             4                               2
    80 %2 sK1  Bn1[0, 0] Jn1[0, 0] Ubn0[0, 0]  Ubn0[0, 3] Jn0[0, 0] Jbn0[0, 0]

                4                               2                     2
     - 64 %2 sK1  Bn1[0, 0] Jn1[0, 0] Ubn0[0, 0]  Ubn0[0, 3] Jn0[0, 0]

              2             2                               3
    Jbn0[0, 0]  + 192 %2 sK1  Un0[0, 0] Un1[0, 0] Jbn0[0, 0]  Jbn1[0, 0]

                        2
    Wcn0[0, 0] Jn0[0, 0]  +

             2                               4                                3
    48 %2 sK1  Un0[0, 0] Un1[0, 0] Jbn0[0, 0]  Jbn1[0, 0] Wcn0[0, 0] Jn0[0, 0]

     +

              2                               2
    240 %2 sK1  Un0[0, 0] Un1[0, 0] Jbn0[0, 0]  Jbn1[0, 0] Wcn0[0, 0] Jn0[0, 0]

                2          4                     3
     - 16 %2 sK1  Jn0[0, 0]  Un0[0, 0] Jbn0[0, 0]  Ubn0[0, 0] Ubn1[0, 3]

    Jbn1[0, 0] +

             4                               3           2
    96 %2 sK1  Bn1[0, 0] Un1[0, 0] Jbn0[0, 0]  Ubn0[0, 0]  Jn0[0, 2] Jn0[0, 0]

     +

             4                               4           2                    2
    48 %2 sK1  Bn1[0, 0] Un1[0, 0] Jbn0[0, 0]  Ubn0[0, 0]  Jn0[0, 2] Jn0[0, 0]

     +

              2                               2
    120 %2 sK1  Un0[0, 0] Un1[0, 0] Jbn0[0, 0]  Jbn0[0, 2] Ubn1[0, 0] Jn0[0, 0]

     +

             2                               3                                2
    96 %2 sK1  Un0[0, 0] Un1[0, 0] Jbn0[0, 0]  Jbn0[0, 2] Ubn1[0, 0] Jn0[0, 0]

     +

             2                               4                                3
    24 %2 sK1  Un0[0, 0] Un1[0, 0] Jbn0[0, 0]  Jbn0[0, 2] Ubn1[0, 0] Jn0[0, 0]

     -

              2                               2
    168 %2 sK1  Un0[0, 0] Un1[0, 0] Jbn0[0, 0]  Jbn1[0, 0] Ubn0[0, 2] Jn0[0, 0]

                 2                               3
     - 192 %2 sK1  Un0[0, 0] Un1[0, 0] Jbn0[0, 0]  Jbn1[0, 0] Ubn0[0, 2]

             2
    Jn0[0, 0]  -

             2                               4                                3
    72 %2 sK1  Un0[0, 0] Un1[0, 0] Jbn0[0, 0]  Jbn1[0, 0] Ubn0[0, 2] Jn0[0, 0]

     -

              2                                         2
    480 %2 sK1  Bn1[0, 0] Un0[0, 0] Un1[0, 0] Jbn0[0, 0]  Jbn0[0, 4] Jn0[0, 0]

     -

              2                                         3                     2
    384 %2 sK1  Bn1[0, 0] Un0[0, 0] Un1[0, 0] Jbn0[0, 0]  Jbn0[0, 4] Jn0[0, 0]

     -

             2                                         4                     3
    96 %2 sK1  Bn1[0, 0] Un0[0, 0] Un1[0, 0] Jbn0[0, 0]  Jbn0[0, 4] Jn0[0, 0]

     -

             2
    96 %2 sK1  Bn1[0, 0] Un0[0, 0] Un1[0, 0] Jbn0[0, 0] Jbn0[0, 2] Ubn0[0, 0]

                 2                                         2
     - 240 %2 sK1  Bn1[0, 0] Un0[0, 0] Un1[0, 0] Jbn0[0, 0]  Jbn0[0, 2]

                                     2
    Ubn0[0, 0] Jn0[0, 0] - 192 %2 sK1  Bn1[0, 0] Un0[0, 0] Un1[0, 0]

              3                                2            2
    Jbn0[0, 0]  Jbn0[0, 2] Ubn0[0, 0] Jn0[0, 0]  - 48 %2 sK1  Bn1[0, 0]

                                  4                                3
    Un0[0, 0] Un1[0, 0] Jbn0[0, 0]  Jbn0[0, 2] Ubn0[0, 0] Jn0[0, 0]  +

              2                                         2
    168 %2 sK1  Un0[0, 0] Un0[0, 3] Un1[0, 0] Jbn0[0, 0]  Jbn1[0, 0] Jn0[0, 0]

     +

              2                                         3                     2
    192 %2 sK1  Un0[0, 0] Un0[0, 3] Un1[0, 0] Jbn0[0, 0]  Jbn1[0, 0] Jn0[0, 0]

     +

             2                                         4                     3
    72 %2 sK1  Un0[0, 0] Un0[0, 3] Un1[0, 0] Jbn0[0, 0]  Jbn1[0, 0] Jn0[0, 0]

     +

             2                               2
    96 %2 sK1  Un0[0, 0] Un0[0, 2] Jbn0[0, 0]  Jbn2[0, 0] Ubn0[0, 0] Jn0[0, 0]

     +

             2                               3                                2
    96 %2 sK1  Un0[0, 0] Un0[0, 2] Jbn0[0, 0]  Jbn2[0, 0] Ubn0[0, 0] Jn0[0, 0]

     +

             2                               4                                3
    32 %2 sK1  Un0[0, 0] Un0[0, 2] Jbn0[0, 0]  Jbn2[0, 0] Ubn0[0, 0] Jn0[0, 0]

     +

             2                               2
    32 %3 sK1  Un0[0, 0] Un1[0, 0] Jbn0[0, 0]  Ubn0[0, 0] Ubn1[0, 0] Jn1[0, 0]

                2                               3
     + 64 %3 sK1  Un0[0, 0] Un1[0, 0] Jbn0[0, 0]  Ubn0[0, 0] Ubn1[0, 0]

                                   2                               4
    Jn1[0, 0] Jn0[0, 0] + 32 %3 sK1  Un0[0, 0] Un1[0, 0] Jbn0[0, 0]  Ubn0[0, 0]

                                  2            2
    Ubn1[0, 0] Jn1[0, 0] Jn0[0, 0]  + 32 %3 sK1  Un0[0, 0] Un1[0, 0] Jbn0[0, 0]

                                                          2
    Ubn0[0, 0] Ubn1[0, 0] Jbn1[0, 0] Jn0[0, 0] + 64 %3 sK1  Un0[0, 0] Un1[0, 0]

              2                                           2            2
    Jbn0[0, 0]  Ubn0[0, 0] Ubn1[0, 0] Jbn1[0, 0] Jn0[0, 0]  + 32 %3 sK1

                                  3                                           3
    Un0[0, 0] Un1[0, 0] Jbn0[0, 0]  Ubn0[0, 0] Ubn1[0, 0] Jbn1[0, 0] Jn0[0, 0]

     +

             2          2                                         5
    24 %2 sK1  Jn0[0, 0]  Un0[0, 0] Un0[0, 3] Un1[0, 0] Jbn0[0, 0]  Jn1[0, 0]

                2                                                   4
     + 48 %2 sK1  Jn0[0, 0] Un0[0, 0] Un0[0, 3] Un1[0, 0] Jbn0[0, 0]  Jn1[0, 0]

     -

              4                               2
    384 %3 sK1  Bn1[0, 0] Un1[0, 0] Ubn0[0, 0]  Ubn1[0, 0] Jn0[0, 0] Jbn0[0, 0]

     +

             2                               4
    16 %2 sK1  Un0[0, 2] Un1[0, 0] Jbn0[0, 0]  Ubn0[0, 0] Jn1[0, 0] Jn0[0, 0]

     +

            2                               5                               2
    8 %2 sK1  Un0[0, 2] Un1[0, 0] Jbn0[0, 0]  Ubn0[0, 0] Jn1[0, 0] Jn0[0, 0]

                4                     2                                2
     + 32 %3 sK1  Un1[0, 0] Ubn0[0, 0]  Ubn1[0, 0] Jbn1[0, 0] Jn0[0, 0]

                          4                     2
    Jbn0[0, 0] + 16 %3 sK1  Un1[0, 0] Ubn0[0, 0]  Ubn1[0, 0] Jbn1[0, 0]

             3           2
    Jn0[0, 0]  Jbn0[0, 0]  +

              2                               2
    248 %2 sK1  Un0[0, 2] Un1[0, 0] Jbn0[0, 0]  Ubn0[0, 0] Jbn1[0, 0] Jn0[0, 0]

                 2                               3
     + 256 %2 sK1  Un0[0, 2] Un1[0, 0] Jbn0[0, 0]  Ubn0[0, 0] Jbn1[0, 0]

             2
    Jn0[0, 0]  +

             2                               4                                3
    88 %2 sK1  Un0[0, 2] Un1[0, 0] Jbn0[0, 0]  Ubn0[0, 0] Jbn1[0, 0] Jn0[0, 0]

                      2          2                     3
     + 32 %3 Jn0[0, 0]  Un0[0, 0]  Un1[0, 0] Jbn0[0, 0]  Jbn1[0, 0] Ubn1[0, 0]

                      3          2                     4
     + 16 %3 Jn0[0, 0]  Un0[0, 0]  Un1[0, 0] Jbn0[0, 0]  Jbn1[0, 0] Ubn1[0, 0]

                                2                    2           4
     - 64 %2 Bn1[0, 0] Jn0[0, 0]  Jn1[0, 0] Un0[0, 0]  Jbn0[0, 0]  Ubn0[0, 3]

                                2          2                     4
     - 64 %2 Bn1[0, 0] Jn0[0, 0]  Un0[0, 0]  Un0[0, 2] Jbn0[0, 0]  Jbn1[0, 0]

                                3          2                     5
     - 16 %2 Bn1[0, 0] Jn0[0, 0]  Un0[0, 0]  Un0[0, 2] Jbn0[0, 0]  Jbn1[0, 0]

                2                    2           3
     - 96 %4 sK1  Bn0[0, 3] Jn0[0, 0]  Jbn0[0, 0]  Wcn0[0, 0] Jn0[0, 3]

                2          4           3
     - 48 %2 sK1  Jn0[0, 0]  Jbn0[0, 0]  Ubn0[0, 0] Ubn2[0, 0] Jbn0[0, 4]

                                            4                                2
     + 192 %2 Jn1[0, 0] Un0[0, 0] Jbn0[0, 0]  Ubn0[0, 2] Ubn1[0, 0] Jn0[0, 0]

                                           5                                3
     + 72 %2 Jn1[0, 0] Un0[0, 0] Jbn0[0, 0]  Ubn0[0, 2] Ubn1[0, 0] Jn0[0, 0]

                                2                     2
     + 16 %3 Jn0[0, 0] Un0[0, 0]  Un1[0, 0] Jbn0[0, 0]  Jbn1[0, 0] Ubn1[0, 0]

                                3          2           5
     - 16 %2 Bn1[0, 0] Jn0[0, 0]  Un0[0, 0]  Jbn0[0, 0]  Ubn0[0, 3] Jn1[0, 0]

                                                    2           3
     - 80 %2 Bn1[0, 0] Jn0[0, 0] Jn1[0, 0] Un0[0, 0]  Jbn0[0, 0]  Ubn0[0, 3]

                2
     + 32 %2 sK1  Un0[0, 0] Un1[0, 2] Jbn0[0, 0] Jbn1[0, 0] Ubn0[0, 0]

               4          4           2                                 2
     - 8 %2 sK1  Jn0[0, 0]  Ubn0[0, 0]  Ubn1[0, 3] Jbn1[0, 0] Jbn0[0, 0]

                4          3           2
     - 16 %2 sK1  Jn0[0, 0]  Ubn0[0, 0]  Ubn1[0, 3] Jbn0[0, 0] Jbn1[0, 0]

               4          3           2                      3
     + 8 %2 sK1  Jn0[0, 0]  Ubn0[0, 0]  Ubn1[0, 3] Jbn0[0, 0]  Jn1[0, 0]

                4          2           2                      2
     + 32 %2 sK1  Jn0[0, 0]  Ubn0[0, 0]  Ubn1[0, 3] Jbn0[0, 0]  Jn1[0, 0]

                                          2                     3
     - 80 %2 Bn1[0, 0] Jn0[0, 0] Un0[0, 0]  Un0[0, 2] Jbn0[0, 0]  Jbn1[0, 0]

                2                               2
     - 96 %4 sK1  Bn0[0, 3] Jn0[0, 0] Jbn0[0, 0]  Wcn0[0, 0] Jn0[0, 3]

                2                    3           4
     - 32 %4 sK1  Bn0[0, 3] Jn0[0, 0]  Jbn0[0, 0]  Wcn0[0, 0] Jn0[0, 3]

                2          3           2
     - 96 %2 sK1  Jn0[0, 0]  Jbn0[0, 0]  Ubn0[0, 0] Ubn2[0, 0] Jbn0[0, 4]

                 2          2                     2
     - 144 %2 sK1  Jn0[0, 0]  Un2[0, 0] Jbn0[0, 0]  Ubn0[0, 0] Ubn0[0, 3]

                 2          3                     3
     - 144 %2 sK1  Jn0[0, 0]  Un2[0, 0] Jbn0[0, 0]  Ubn0[0, 0] Ubn0[0, 3]

                2          4                     4
     - 48 %2 sK1  Jn0[0, 0]  Un2[0, 0] Jbn0[0, 0]  Ubn0[0, 0] Ubn0[0, 3]

                      3                     3
     - 96 %2 Jn0[0, 0]  Un0[0, 0] Jbn0[0, 0]  Ubn1[0, 0] Wcn0[0, 0] Jbn1[0, 0]

                      4                     4
     - 48 %2 Jn0[0, 0]  Un0[0, 0] Jbn0[0, 0]  Ubn1[0, 0] Wcn0[0, 0] Jbn1[0, 0]

                 2                     3                      2          2
     + 192 %2 sK1  Jn0[0, 2] Jbn0[0, 0]  Ubn0[0, 0] Ubn1[0, 0]  Jn0[0, 0]

                2                     4                      2          3
     + 48 %2 sK1  Jn0[0, 2] Jbn0[0, 0]  Ubn0[0, 0] Ubn1[0, 0]  Jn0[0, 0]

                4                     3
     - 96 %2 sK1  Un1[0, 0] Jbn0[0, 0]  Ubn1[0, 0] Jn0[0, 4] Jn0[0, 0]

                 4                                          2           2
     + 192 %2 sK1  Un1[0, 0] Jbn0[0, 4] Ubn1[0, 0] Jn0[0, 0]  Jbn0[0, 0]

                4          2                                2           2
     + 96 %2 sK1  Un1[0, 0]  Jbn0[0, 3] Ubn0[0, 0] Jn0[0, 0]  Jbn0[0, 0]

                4          2                                3           3
     + 24 %2 sK1  Un1[0, 0]  Jbn0[0, 3] Ubn0[0, 0] Jn0[0, 0]  Jbn0[0, 0]

               4                     3                     3
     - 8 %4 sK1  Bn0[0, 2] Jbn0[0, 0]  Wcn0[0, 0] Jn0[0, 0]  Jbn0[0, 3]

                2
     - 48 %2 sK1  Jn0[0, 0] Un2[0, 0] Jbn0[0, 0] Ubn0[0, 0] Ubn0[0, 3]

                      3                     5
     + 48 %2 Jn0[0, 0]  Un0[0, 0] Jbn0[0, 0]  Ubn1[0, 0] Wcn0[0, 0] Jn1[0, 0]

                      2                     2
     - 48 %2 Jn0[0, 0]  Un0[0, 0] Jbn0[0, 0]  Ubn1[0, 0] Wcn0[0, 0] Jbn1[0, 0]

                       2                     4
     + 192 %2 Jn0[0, 0]  Un0[0, 0] Jbn0[0, 0]  Ubn1[0, 0] Wcn0[0, 0] Jn1[0, 0]

                                            3
     + 240 %2 Jn0[0, 0] Un0[0, 0] Jbn0[0, 0]  Ubn1[0, 0] Wcn0[0, 0] Jn1[0, 0]

                2          4                     4
     - 48 %2 sK1  Jn0[0, 0]  Un1[0, 0] Jbn0[0, 0]  Ubn0[0, 0] Ubn1[0, 3]

                 2                     2                      2
     + 240 %2 sK1  Jn0[0, 2] Jbn0[0, 0]  Ubn0[0, 0] Ubn1[0, 0]  Jn0[0, 0]

                2
     + 80 %2 sK1  Jn1[0, 0] Un0[0, 0] Jbn0[0, 0] Ubn0[0, 3] Ubn1[0, 0]

                 4
     + 240 %2 sK1  Un1[0, 0] Jbn0[0, 4] Ubn1[0, 0] Jn0[0, 0] Jbn0[0, 0]

                 4          2
     + 120 %2 sK1  Un1[0, 0]  Jbn0[0, 3] Ubn0[0, 0] Jn0[0, 0] Jbn0[0, 0]

                2                               4                     3
     + 64 %2 sK1  Kn2[0, 4] Un0[0, 0] Jbn0[0, 0]  Ubn0[0, 0] Jn0[0, 0]

                2                    2           4                     3
     + 32 %2 sK1  Kn2[0, 3] Un0[0, 0]  Jbn0[0, 0]  Ubn0[0, 0] Jn0[0, 0]

                2                    2
     - 96 %2 sK1  Bn1[0, 0] Un0[0, 0]  Un1[0, 0] Jbn0[0, 0] Jbn0[0, 3]

                2                                         3
     - 40 %2 sK1  Jn1[0, 0] Un0[0, 0] Un0[0, 2] Jbn0[0, 0]  Ubn1[0, 0]

                2                               3           2          2
     + 96 %2 sK1  Kn2[0, 2] Un0[0, 0] Jbn0[0, 0]  Ubn0[0, 0]  Jn0[0, 0]

                      2                     5                     2
     + 16 %3 Un0[0, 0]  Un1[0, 0] Jbn0[0, 0]  Ubn1[0, 0] Jn0[0, 0]  Jn1[0, 0]

                                                                4
     - 288 %2 Bn1[0, 0] Un0[0, 0] Un0[0, 2] Un1[0, 0] Jbn0[0, 0]  Jn0[0, 0]

                                                                5          2
     - 288 %2 Bn1[0, 0] Un0[0, 0] Un0[0, 2] Un1[0, 0] Jbn0[0, 0]  Jn0[0, 0]

                 2                               3
     - 144 %2 sK1  Un0[0, 0] Un2[0, 0] Jbn0[0, 0]  Ubn0[0, 2] Jn0[0, 0]

                 2                               4                     2
     - 144 %2 sK1  Un0[0, 0] Un2[0, 0] Jbn0[0, 0]  Ubn0[0, 2] Jn0[0, 0]

                 2                               3
     - 144 %2 sK1  Un0[0, 0] Un1[0, 2] Jbn0[0, 0]  Ubn1[0, 0] Jn0[0, 0]

                 2                               4                     2
     - 144 %2 sK1  Un0[0, 0] Un1[0, 2] Jbn0[0, 0]  Ubn1[0, 0] Jn0[0, 0]

                2                               5                     3
     - 48 %2 sK1  Un0[0, 0] Un1[0, 2] Jbn0[0, 0]  Ubn1[0, 0] Jn0[0, 0]

                2                               2           2
     + 96 %2 sK1  Kn2[0, 2] Un0[0, 0] Jbn0[0, 0]  Ubn0[0, 0]  Jn0[0, 0]

                      2                     4
     + 32 %3 Un0[0, 0]  Un1[0, 0] Jbn0[0, 0]  Ubn1[0, 0] Jn0[0, 0] Jn1[0, 0]

                4                               2
     - 24 %2 sK1  Un0[0, 0] Un2[0, 0] Jbn0[0, 0]  Ubn0[0, 0] Jn0[0, 3]

               4          2
     + 8 %2 sK1  Jn0[0, 0]  Jbn1[0, 0] Ubn0[0, 0] Ubn0[0, 3] Ubn1[0, 0]

                 2          2                     2
     - 144 %2 sK1  Jn0[0, 0]  Un1[0, 3] Jbn0[0, 0]  Ubn0[0, 0] Ubn1[0, 0]

                4
     - 96 %2 sK1  Bn1[0, 0] Jn0[0, 0] Ubn0[0, 0] Ubn0[0, 3] Ubn1[0, 0]

                 2                    2           2
     + 192 %3 sK1  Jn0[0, 0] Un1[0, 0]  Jbn0[0, 0]  Ubn0[0, 0] Ubn1[0, 0] + 168

          2                     2
    %2 sK1  Jn0[0, 0] Jbn0[0, 0]  Ubn0[0, 0] Ubn0[0, 2] Ubn1[0, 0] Jn1[0, 0] +

             2          2
    24 %2 sK1  Jn0[0, 0]  Jbn0[0, 0] Ubn0[0, 0] Ubn0[0, 2] Ubn1[0, 0]

                          2          3           2
    Jbn1[0, 0] + 48 %2 sK1  Jn0[0, 0]  Jbn0[0, 0]  Ubn0[0, 0] Ubn0[0, 2]

                                     2          4           3
    Ubn1[0, 0] Jbn1[0, 0] + 24 %2 sK1  Jn0[0, 0]  Jbn0[0, 0]  Ubn0[0, 0]

    Ubn0[0, 2] Ubn1[0, 0] Jbn1[0, 0] -

             2                               2
    88 %2 sK1  Jn0[0, 0] Un1[0, 0] Jbn0[0, 0]  Ubn0[0, 0] Ubn0[0, 3] Jn1[0, 0]

                 2          2                     3
     - 128 %2 sK1  Jn0[0, 0]  Un1[0, 0] Jbn0[0, 0]  Ubn0[0, 0] Ubn0[0, 3]

    Jn1[0, 0] -

             2          3                     4
    56 %2 sK1  Jn0[0, 0]  Un1[0, 0] Jbn0[0, 0]  Ubn0[0, 0] Ubn0[0, 3] Jn1[0, 0]

     -

             2          2
    40 %2 sK1  Jn0[0, 0]  Un1[0, 0] Jbn0[0, 0] Ubn0[0, 0] Ubn0[0, 3] Jbn1[0, 0]

                2          3                     2
     - 80 %2 sK1  Jn0[0, 0]  Un1[0, 0] Jbn0[0, 0]  Ubn0[0, 0] Ubn0[0, 3]

                          2          4                     3
    Jbn1[0, 0] - 40 %2 sK1  Jn0[0, 0]  Un1[0, 0] Jbn0[0, 0]  Ubn0[0, 0]

    Ubn0[0, 3] Jbn1[0, 0] -

             2
    96 %2 sK1  Bn1[0, 0] Jn0[0, 3] Un0[0, 0] Jbn0[0, 0] Ubn0[0, 0] Ubn1[0, 0]

                 2                                         2
     - 240 %2 sK1  Bn1[0, 0] Jn0[0, 3] Un0[0, 0] Jbn0[0, 0]  Ubn0[0, 0]

                                     2
    Ubn1[0, 0] Jn0[0, 0] - 192 %2 sK1  Bn1[0, 0] Jn0[0, 3] Un0[0, 0]

              3                                2            2
    Jbn0[0, 0]  Ubn0[0, 0] Ubn1[0, 0] Jn0[0, 0]  - 48 %2 sK1  Bn1[0, 0]

                                  4                                3
    Jn0[0, 3] Un0[0, 0] Jbn0[0, 0]  Ubn0[0, 0] Ubn1[0, 0] Jn0[0, 0]  +

             2                               2
    80 %2 sK1  Un0[0, 0] Un1[0, 2] Jbn0[0, 0]  Jbn1[0, 0] Ubn0[0, 0] Jn0[0, 0]

     +

             2                               3                                2
    64 %2 sK1  Un0[0, 0] Un1[0, 2] Jbn0[0, 0]  Jbn1[0, 0] Ubn0[0, 0] Jn0[0, 0]

     +

             2                               4                                3
    16 %2 sK1  Un0[0, 0] Un1[0, 2] Jbn0[0, 0]  Jbn1[0, 0] Ubn0[0, 0] Jn0[0, 0]

     -

             2          2                               5
    16 %2 sK1  Jn0[0, 0]  Un0[0, 0] Un1[0, 2] Jbn0[0, 0]  Ubn0[0, 0] Jn1[0, 0]

                4
     + 80 %2 sK1  Jn1[0, 0] Ubn0[0, 0] Ubn0[0, 3] Ubn1[0, 0]

                                2                     2
     - 32 %2 Bn1[0, 0] Un0[0, 0]  Un0[0, 2] Jbn0[0, 0]  Jbn1[0, 0]

                4                     2
     - 48 %2 sK1  Un1[0, 0] Jbn0[0, 0]  Ubn1[0, 0] Jn0[0, 4]

                                                      4
     + 144 %2 Un0[0, 0] Un0[0, 2] Un2[0, 0] Jbn0[0, 0]  Jn0[0, 0]

                      2          2           2
     - 24 %2 Jn0[0, 0]  Un0[0, 0]  Jbn0[0, 0]  Ubn2[0, 0] Jbn0[0, 3]

                                 2                     2
     - 128 %3 Bn1[0, 0] Un0[0, 0]  Un1[0, 0] Jbn0[0, 0]  Ubn1[0, 0]

                      2                     2           2
     - 24 %2 Jn0[0, 0]  Un0[0, 0] Jbn0[0, 0]  Ubn1[0, 0]  Jbn0[0, 2]

                                          2           2
     - 32 %2 Bn1[0, 0] Jn1[0, 0] Un0[0, 0]  Jbn0[0, 0]  Ubn0[0, 3]

                                                               3
     - 96 %2 Bn1[0, 0] Un0[0, 0] Un0[0, 2] Un1[0, 0] Jbn0[0, 0]

                4                               2
     - 32 %2 sK1  Bn1[0, 0] Jn1[0, 0] Ubn0[0, 0]  Ubn0[0, 3]

                2                               2
     - 48 %2 sK1  Un0[0, 0] Un2[0, 0] Jbn0[0, 0]  Ubn0[0, 2]

                2                               2
     - 48 %2 sK1  Un0[0, 0] Un1[0, 2] Jbn0[0, 0]  Ubn1[0, 0]

                2                                           2
     + 96 %2 sK1  Jn0[0, 2] Jbn0[0, 0] Ubn0[0, 0] Ubn1[0, 0]

                               2           2
     - 8 %4 Bn0[0, 3] Jn0[0, 0]  Jbn0[0, 0]  Wcn0[0, 0] Jbn0[0, 2]

               4                     2           2
     - 8 %2 sK1  Un1[0, 2] Jbn0[0, 0]  Ubn0[0, 0]  Jn1[0, 0]

                                3           3
     - 16 %4 Bn0[0, 3] Jn0[0, 0]  Jbn0[0, 0]  Wcn0[0, 0] Jbn0[0, 2]

                               4           4
     - 8 %4 Bn0[0, 3] Jn0[0, 0]  Jbn0[0, 0]  Wcn0[0, 0] Jbn0[0, 2]

                2          2           5                     3
     + 32 %2 sK1  Un1[0, 0]  Jbn0[0, 0]  Wcn0[0, 0] Jn0[0, 0]

                2           3                                2
     + 48 %4 sK1  Jbn0[0, 0]  Jbn0[2, 2] Wcn0[0, 0] Jn0[0, 0]

                2           4                                3
     + 16 %4 sK1  Jbn0[0, 0]  Jbn0[2, 2] Wcn0[0, 0] Jn0[0, 0]

               4                     2
     - 8 %4 sK1  Bn0[0, 2] Jbn0[0, 0]  Wcn0[0, 0] Jn0[0, 3]

                 4          2                      2
     + 144 %2 sK1  Jn0[0, 0]  Ubn0[0, 3] Ubn1[0, 0]  Jbn0[0, 0]

                 4          3                      2           2
     + 144 %2 sK1  Jn0[0, 0]  Ubn0[0, 3] Ubn1[0, 0]  Jbn0[0, 0]

                4          4                      2           3
     + 48 %2 sK1  Jn0[0, 0]  Ubn0[0, 3] Ubn1[0, 0]  Jbn0[0, 0]

                                2           4                     2
     + 96 %2 Kn2[0, 0] Un0[0, 0]  Jbn0[0, 0]  Wcn0[0, 0] Jn0[0, 0]

                 4                     2
     + 144 %4 sK1  Bn0[0, 2] Jbn0[0, 0]  Wcn0[0, 3] Jn0[0, 0]

                 4                     3                     2
     + 144 %4 sK1  Bn0[0, 2] Jbn0[0, 0]  Wcn0[0, 3] Jn0[0, 0]

                                2                     4
     - 16 %4 Bn0[0, 2] Jn0[0, 0]  Jn0[0, 3] Jbn0[0, 0]  Wcn0[0, 0]

                               3                     5
     - 8 %4 Bn0[0, 2] Jn0[0, 0]  Jn0[0, 3] Jbn0[0, 0]  Wcn0[0, 0]

                        4          3
     - 144 %2 Jbn0[0, 0]  Jn0[0, 0]  Ubn0[0, 3] Un0[0, 0] Un2[0, 0]

                       5          4
     - 48 %2 Jbn0[0, 0]  Jn0[0, 0]  Ubn0[0, 3] Un0[0, 0] Un2[0, 0]

                                 4          2
     - 16 %4 Bn0[0, 3] Jbn0[0, 0]  Jn0[0, 0]  Wcn0[0, 0] Jn0[0, 2]

                                2           5                     3
     + 32 %2 Kn2[0, 0] Un0[0, 0]  Jbn0[0, 0]  Wcn0[0, 0] Jn0[0, 0]

                2                    2
     + 96 %2 sK1  Un0[0, 0] Un1[0, 0]  Jbn0[0, 0] Jbn0[0, 3]

                                                    3
     - 8 %4 Bn0[0, 2] Jn0[0, 0] Jn0[0, 3] Jbn0[0, 0]  Wcn0[0, 0]

                        3          2
     - 144 %2 Jbn0[0, 0]  Jn0[0, 0]  Ubn0[0, 3] Un0[0, 0] Un2[0, 0]

                                3
     - 8 %4 Bn0[0, 3] Jbn0[0, 0]  Jn0[0, 0] Wcn0[0, 0] Jn0[0, 2]

                2                               2
     - 48 %2 sK1  Un0[0, 0] Un0[0, 2] Jbn0[0, 0]  Ubn2[0, 0]

                2                               2
     + 48 %2 sK1  Un0[0, 2] Un2[0, 0] Jbn0[0, 0]  Ubn0[0, 0]

                2
     + 96 %2 sK1  Un0[0, 0] Un2[0, 0] Jbn0[0, 0] Jbn0[0, 4]

                4
     + 60 %4 sK1  Jbn0[0, 3] Wcn0[0, 2] Jn0[0, 0] Jbn0[0, 0]

                4                                2           2
     + 48 %4 sK1  Jbn0[0, 3] Wcn0[0, 2] Jn0[0, 0]  Jbn0[0, 0]

                4                                3           3
     + 12 %4 sK1  Jbn0[0, 3] Wcn0[0, 2] Jn0[0, 0]  Jbn0[0, 0]

                4
     - 60 %4 sK1  Jbn0[0, 2] Wcn0[0, 3] Jn0[0, 0] Jbn0[0, 0]

                4                                2           2
     - 48 %4 sK1  Jbn0[0, 2] Wcn0[0, 3] Jn0[0, 0]  Jbn0[0, 0]

                4                                3           3
     - 12 %4 sK1  Jbn0[0, 2] Wcn0[0, 3] Jn0[0, 0]  Jbn0[0, 0]

                4                     3
     + 48 %2 sK1  Kn2[0, 2] Ubn0[0, 0]  Jn0[0, 0] Jbn0[0, 0]

                4                     3          2           2
     + 48 %2 sK1  Kn2[0, 2] Ubn0[0, 0]  Jn0[0, 0]  Jbn0[0, 0]

                4                     3          3           3
     + 16 %2 sK1  Kn2[0, 2] Ubn0[0, 0]  Jn0[0, 0]  Jbn0[0, 0]

                4                     2
     + 96 %2 sK1  Kn2[0, 4] Ubn0[0, 0]  Jn0[0, 0] Jbn0[0, 0]

                4                     2          2           2
     + 96 %2 sK1  Kn2[0, 4] Ubn0[0, 0]  Jn0[0, 0]  Jbn0[0, 0]

                4                     2          3           3
     + 32 %2 sK1  Kn2[0, 4] Ubn0[0, 0]  Jn0[0, 0]  Jbn0[0, 0]

                                  4          3
     - 144 Un0[0, 3] %2 Jbn0[0, 0]  Jn0[0, 0]  Ubn1[0, 0] Un1[0, 0]

                                  3          2
     - 144 Un0[0, 3] %2 Jbn0[0, 0]  Jn0[0, 0]  Ubn1[0, 0] Un1[0, 0]

                                                     2
     - 16 %2 Jn1[0, 0] Un0[0, 0] Un1[0, 0] Jbn0[0, 0]  Ubn0[0, 3]

                     2          2                     6
     - 8 %2 Jn0[0, 0]  Un0[0, 0]  Un1[0, 2] Jbn0[0, 0]  Jn1[0, 0]

                                2                     5
     - 16 %2 Jn0[0, 0] Un0[0, 0]  Un1[0, 2] Jbn0[0, 0]  Jn1[0, 0] -

             2                    4                     4
    96 %2 sK1  Bn1[0, 0] Jn0[0, 0]  Un0[0, 0] Jbn0[0, 0]  Ubn0[0, 3] Ubn1[0, 0]

     +

              4
    248 %2 sK1  Jn1[0, 0] Ubn0[0, 0] Ubn0[0, 3] Ubn1[0, 0] Jn0[0, 0] Jbn0[0, 0]

                 4                                                     2
     + 256 %2 sK1  Jn1[0, 0] Ubn0[0, 0] Ubn0[0, 3] Ubn1[0, 0] Jn0[0, 0]

              2
    Jbn0[0, 0]  -

             2
    96 %2 sK1  Bn1[0, 0] Jn0[0, 0] Jbn0[0, 0] Ubn0[0, 0] Ubn0[0, 2] Ubn1[0, 0]

                 2                    2           2
     - 288 %2 sK1  Bn1[0, 0] Jn0[0, 0]  Jbn0[0, 0]  Ubn0[0, 0] Ubn0[0, 2]

                           2                    3           3
    Ubn1[0, 0] - 288 %2 sK1  Bn1[0, 0] Jn0[0, 0]  Jbn0[0, 0]  Ubn0[0, 0]

                                     2                    4           4
    Ubn0[0, 2] Ubn1[0, 0] - 96 %2 sK1  Bn1[0, 0] Jn0[0, 0]  Jbn0[0, 0]

    Ubn0[0, 0] Ubn0[0, 2] Ubn1[0, 0] +

             2
    96 %2 sK1  Bn1[0, 0] Jn0[0, 0] Un1[0, 0] Jbn0[0, 0] Ubn0[0, 0] Ubn0[0, 3]

                 2                    2                     2
     + 288 %2 sK1  Bn1[0, 0] Jn0[0, 0]  Un1[0, 0] Jbn0[0, 0]  Ubn0[0, 0]

                           2                    3                     3
    Ubn0[0, 3] + 288 %2 sK1  Bn1[0, 0] Jn0[0, 0]  Un1[0, 0] Jbn0[0, 0]

    Ubn0[0, 0] Ubn0[0, 3] +

             2                    4                     4
    96 %2 sK1  Bn1[0, 0] Jn0[0, 0]  Un1[0, 0] Jbn0[0, 0]  Ubn0[0, 0] Ubn0[0, 3]

     +

             2                                         5                     3
    96 %2 sK1  Bn1[0, 0] Un0[0, 0] Un1[0, 0] Jbn0[0, 0]  Ubn0[0, 2] Jn0[0, 0]

     +

             2                                         5                     3
    96 %2 sK1  Bn1[0, 0] Un0[0, 0] Un0[0, 2] Jbn0[0, 0]  Ubn1[0, 0] Jn0[0, 0]

     -

              4
    480 %2 sK1  Bn1[0, 0] Un1[0, 0] Jbn0[0, 4] Ubn0[0, 0] Jn0[0, 0] Jbn0[0, 0]

                 4                                                    2
     - 384 %2 sK1  Bn1[0, 0] Un1[0, 0] Jbn0[0, 4] Ubn0[0, 0] Jn0[0, 0]

              2
    Jbn0[0, 0]  -

             4                                                    3           3
    96 %2 sK1  Bn1[0, 0] Un1[0, 0] Jbn0[0, 4] Ubn0[0, 0] Jn0[0, 0]  Jbn0[0, 0]

     -

              2                    2                     2
    240 %2 sK1  Bn1[0, 0] Un0[0, 0]  Un1[0, 0] Jbn0[0, 0]  Jbn0[0, 3] Jn0[0, 0]

                 2                    2                     3
     - 192 %2 sK1  Bn1[0, 0] Un0[0, 0]  Un1[0, 0] Jbn0[0, 0]  Jbn0[0, 3]

             2
    Jn0[0, 0]  -

             2                    2                     4                     3
    48 %2 sK1  Bn1[0, 0] Un0[0, 0]  Un1[0, 0] Jbn0[0, 0]  Jbn0[0, 3] Jn0[0, 0]

                 4                                          2          2
     - 192 %2 sK1  Bn1[0, 0] Un1[0, 0] Jbn0[0, 2] Ubn0[0, 0]  Jn0[0, 0]

              2            4                                          2
    Jbn0[0, 0]  - 48 %2 sK1  Bn1[0, 0] Un1[0, 0] Jbn0[0, 2] Ubn0[0, 0]

             3           3
    Jn0[0, 0]  Jbn0[0, 0]  -

              4                                          2
    240 %2 sK1  Bn1[0, 0] Un1[0, 0] Jbn0[0, 2] Ubn0[0, 0]  Jn0[0, 0] Jbn0[0, 0]

     -

             2                                         4
    80 %2 sK1  Jn1[0, 0] Un0[0, 0] Un0[0, 2] Jbn0[0, 0]  Ubn1[0, 0] Jn0[0, 0]

     -

             2                                         5                     2
    40 %2 sK1  Jn1[0, 0] Un0[0, 0] Un0[0, 2] Jbn0[0, 0]  Ubn1[0, 0] Jn0[0, 0]

     -

             4                               4                               2
    24 %2 sK1  Un0[0, 0] Un2[0, 0] Jbn0[0, 0]  Ubn0[0, 0] Jn0[0, 3] Jn0[0, 0]

     -

             4                               3
    48 %2 sK1  Un0[0, 0] Un1[0, 0] Jbn0[0, 0]  Ubn1[0, 0] Jn0[0, 3] Jn0[0, 0]

     -

             4                               4                               2
    24 %2 sK1  Un0[0, 0] Un1[0, 0] Jbn0[0, 0]  Ubn1[0, 0] Jn0[0, 3] Jn0[0, 0]

     +

              4
    120 %2 sK1  Un0[0, 0] Un1[0, 0] Jbn0[0, 0] Ubn1[0, 0] Jn0[0, 0] Jbn0[0, 3]

     +

             4                               2                     2
    96 %2 sK1  Un0[0, 0] Un1[0, 0] Jbn0[0, 0]  Ubn1[0, 0] Jn0[0, 0]  Jbn0[0, 3]

     +

             4                               3                     3
    24 %2 sK1  Un0[0, 0] Un1[0, 0] Jbn0[0, 0]  Ubn1[0, 0] Jn0[0, 0]  Jbn0[0, 3]

     -

             4                               3
    48 %2 sK1  Un0[0, 0] Un2[0, 0] Jbn0[0, 0]  Ubn0[0, 0] Jn0[0, 3] Jn0[0, 0]

                2          2
     - 48 %2 sK1  Jn0[0, 0]  Jbn0[0, 0] Ubn0[0, 0] Ubn1[0, 0] Wcn0[0, 0]

                          2          3           2
    Jbn1[0, 0] - 96 %2 sK1  Jn0[0, 0]  Jbn0[0, 0]  Ubn0[0, 0] Ubn1[0, 0]

                                     4          3
    Wcn0[0, 0] Jbn1[0, 0] + 16 %2 sK1  Jn0[0, 0]  Jbn1[0, 0] Ubn0[0, 0]

                                               4          4
    Ubn0[0, 3] Ubn1[0, 0] Jbn0[0, 0] + 8 %2 sK1  Jn0[0, 0]  Jbn1[0, 0]

                                               2             4
    Ubn0[0, 0] Ubn0[0, 3] Ubn1[0, 0] Jbn0[0, 0]  - 288 %2 sK1  Bn1[0, 0]

             2                                                         4
    Jn0[0, 0]  Ubn0[0, 0] Ubn0[0, 3] Ubn1[0, 0] Jbn0[0, 0] - 288 %2 sK1

                       3                                            2
    Bn1[0, 0] Jn0[0, 0]  Ubn0[0, 0] Ubn0[0, 3] Ubn1[0, 0] Jbn0[0, 0]

                 4                     3                                2
     - 144 %2 sK1  Un1[0, 2] Jbn0[0, 0]  Ubn0[0, 0] Ubn1[0, 0] Jn0[0, 0]

                4                     4                                3
     - 48 %2 sK1  Un1[0, 2] Jbn0[0, 0]  Ubn0[0, 0] Ubn1[0, 0] Jn0[0, 0]

                                           2           4                     2
     - 192 %2 Bn1[0, 0] Jn0[0, 3] Un0[0, 0]  Jbn0[0, 0]  Ubn1[0, 0] Jn0[0, 0]

                                          2           5                     3
     - 48 %2 Bn1[0, 0] Jn0[0, 3] Un0[0, 0]  Jbn0[0, 0]  Ubn1[0, 0] Jn0[0, 0]

                      3                               3
     - 96 %2 Jn0[0, 0]  Un0[0, 0] Un1[0, 0] Jbn0[0, 0]  Ubn1[0, 0] Jbn0[0, 3]

                      4                               4
     - 48 %2 Jn0[0, 0]  Un0[0, 0] Un1[0, 0] Jbn0[0, 0]  Ubn1[0, 0] Jbn0[0, 3]

                4                     4                               2
     - 48 %2 sK1  Un1[0, 0] Jbn0[0, 0]  Ubn1[0, 0] Jn0[0, 4] Jn0[0, 0]

                 4                     2
     - 144 %2 sK1  Un1[0, 2] Jbn0[0, 0]  Ubn0[0, 0] Ubn1[0, 0] Jn0[0, 0]

                 2                               2           2
     + 192 %3 sK1  Un0[0, 0] Un1[0, 0] Jbn0[0, 0]  Ubn1[0, 0]  Jn0[0, 0]

                                           2           3
     - 240 %2 Bn1[0, 0] Jn0[0, 3] Un0[0, 0]  Jbn0[0, 0]  Ubn1[0, 0] Jn0[0, 0]

                      2                               2
     - 48 %2 Jn0[0, 0]  Un0[0, 0] Un1[0, 0] Jbn0[0, 0]  Ubn1[0, 0] Jbn0[0, 3]

                4          2                     2                      2
     + 48 %2 sK1  Jn0[0, 0]  Un0[0, 2] Jbn0[0, 0]  Jbn2[0, 0] Ubn0[0, 0]

                4          3                     3                      2
     + 16 %2 sK1  Jn0[0, 0]  Un0[0, 2] Jbn0[0, 0]  Jbn2[0, 0] Ubn0[0, 0]

               4          3                     3                      2
     + 8 %2 sK1  Jn0[0, 0]  Un1[0, 2] Jbn0[0, 0]  Jbn1[0, 0] Ubn0[0, 0]

                 2                    2           2
     + 240 %2 sK1  Un0[0, 0] Un1[0, 0]  Jbn0[0, 0]  Jbn0[0, 3] Jn0[0, 0]

                 2                    2           3                     2
     + 192 %2 sK1  Un0[0, 0] Un1[0, 0]  Jbn0[0, 0]  Jbn0[0, 3] Jn0[0, 0]

                 2                               3
     - 144 %2 sK1  Un0[0, 0] Un0[0, 2] Jbn0[0, 0]  Ubn2[0, 0] Jn0[0, 0]

                 2                               4                     2
     - 144 %2 sK1  Un0[0, 0] Un0[0, 2] Jbn0[0, 0]  Ubn2[0, 0] Jn0[0, 0]

                2                               5                     3
     - 48 %2 sK1  Un0[0, 0] Un0[0, 2] Jbn0[0, 0]  Ubn2[0, 0] Jn0[0, 0]

                 2                               3
     + 144 %2 sK1  Un0[0, 2] Un2[0, 0] Jbn0[0, 0]  Ubn0[0, 0] Jn0[0, 0]

                 2                               4                     2
     + 144 %2 sK1  Un0[0, 2] Un2[0, 0] Jbn0[0, 0]  Ubn0[0, 0] Jn0[0, 0]

                 2                               2
     + 240 %2 sK1  Un0[0, 0] Un2[0, 0] Jbn0[0, 0]  Jbn0[0, 4] Jn0[0, 0]

                 2                               3                     2
     + 192 %2 sK1  Un0[0, 0] Un2[0, 0] Jbn0[0, 0]  Jbn0[0, 4] Jn0[0, 0]

                                4                     4
     + 96 %2 Bn1[0, 0] Jn0[0, 0]  Un0[0, 0] Jbn0[0, 0]  Ubn1[0, 0] Jbn0[0, 4]

                2          4                     4
     + 48 %2 sK1  Jn0[0, 0]  Un0[0, 0] Jbn0[0, 0]  Ubn1[0, 0] Ubn1[0, 3]

                 2          2                     2
     - 144 %2 sK1  Jn0[0, 0]  Un0[0, 3] Jbn0[0, 0]  Ubn0[0, 0] Ubn2[0, 0]

                 2          3                     3
     - 144 %2 sK1  Jn0[0, 0]  Un0[0, 3] Jbn0[0, 0]  Ubn0[0, 0] Ubn2[0, 0]

                2          4                     4
     - 48 %2 sK1  Jn0[0, 0]  Un0[0, 3] Jbn0[0, 0]  Ubn0[0, 0] Ubn2[0, 0]

                     2                                         6
     + 8 %2 Jn0[0, 0]  Un0[0, 0] Un0[0, 2] Un1[0, 0] Jbn0[0, 0]  Jn1[0, 0]

                4          3                     3           2
     + 32 %3 sK1  Jn0[0, 0]  Un1[0, 0] Jbn0[0, 0]  Ubn0[0, 0]  Ubn2[0, 0]

                 2                               4                     2
     + 144 %2 sK1  Un1[0, 0] Un1[0, 2] Jbn0[0, 0]  Ubn0[0, 0] Jn0[0, 0]

                2                               5                     3
     + 48 %2 sK1  Un1[0, 0] Un1[0, 2] Jbn0[0, 0]  Ubn0[0, 0] Jn0[0, 0]

                2          2           3                                2
     + 96 %2 sK1  Un1[0, 0]  Jbn0[0, 0]  Jbn0[0, 2] Ubn0[0, 0] Jn0[0, 0]

                2          2           4                                3
     + 24 %2 sK1  Un1[0, 0]  Jbn0[0, 0]  Jbn0[0, 2] Ubn0[0, 0] Jn0[0, 0]

                2                               5                     3
     + 48 %2 sK1  Un0[0, 2] Un2[0, 0] Jbn0[0, 0]  Ubn0[0, 0] Jn0[0, 0]

                4                     2                     2
     - 16 %4 sK1  Bn0[0, 2] Jbn0[0, 0]  Wcn0[0, 0] Jn0[0, 0]  Jbn0[0, 3]

                4                                                     2
     + 48 %2 sK1  Jn0[0, 0] Un0[0, 2] Jbn0[0, 0] Jbn2[0, 0] Ubn0[0, 0]

                4          2                     2                      2
     + 32 %2 sK1  Jn0[0, 0]  Un1[0, 2] Jbn0[0, 0]  Jbn1[0, 0] Ubn0[0, 0]

                                 3                     3
     + 192 %2 Bn1[0, 0] Jn0[0, 0]  Un0[0, 0] Jbn0[0, 0]  Ubn1[0, 0] Jbn0[0, 4]

                                3                     5
     - 96 %2 Bn1[0, 0] Jn0[0, 0]  Un0[0, 0] Jbn0[0, 0]  Ubn1[0, 0] Jn0[0, 4]

                                2                     2
     + 96 %2 Bn1[0, 0] Jn0[0, 0]  Un0[0, 0] Jbn0[0, 0]  Ubn1[0, 0] Jbn0[0, 4]

                4
     + 96 %2 sK1  Bn1[0, 0] Un0[0, 2] Jbn0[0, 0] Ubn0[0, 0] Ubn1[0, 0]

                4
     - 96 %2 sK1  Bn1[0, 0] Un0[0, 3] Un1[0, 0] Jbn0[0, 0] Ubn0[0, 0]

                 2          3                     3
     + 144 %2 sK1  Jn0[0, 0]  Un0[0, 0] Jbn0[0, 0]  Ubn1[0, 0] Ubn1[0, 3]

                2
     - 48 %2 sK1  Jn0[0, 0] Un0[0, 3] Jbn0[0, 0] Ubn0[0, 0] Ubn2[0, 0]

                                                               5
     + 16 %2 Jn0[0, 0] Un0[0, 0] Un0[0, 2] Un1[0, 0] Jbn0[0, 0]  Jn1[0, 0]

                2
     + 32 %2 sK1  Jn2[0, 0] Un0[0, 0] Jbn0[0, 0] Ubn0[0, 0] Ubn0[0, 3]

                4          2                     2           2
     + 96 %3 sK1  Jn0[0, 0]  Un1[0, 0] Jbn0[0, 0]  Ubn0[0, 0]  Ubn2[0, 0]

                 2                               3
     + 144 %2 sK1  Un1[0, 0] Un1[0, 2] Jbn0[0, 0]  Ubn0[0, 0] Jn0[0, 0]

                 2          2           2
     + 120 %2 sK1  Un1[0, 0]  Jbn0[0, 0]  Jbn0[0, 2] Ubn0[0, 0] Jn0[0, 0]

               4
     - 8 %4 sK1  Bn0[0, 2] Jbn0[0, 0] Wcn0[0, 0] Jn0[0, 0] Jbn0[0, 3]

                                3          2           3
     + 32 %2 Bn1[0, 0] Jn0[0, 0]  Un0[0, 0]  Jbn0[0, 0]  Ubn0[0, 3] Jbn1[0, 0]

               4                    2           4
     - 8 %4 sK1  Bn0[0, 2] Jn0[0, 0]  Jbn0[0, 0]  Wcn0[0, 0] Jn0[0, 3]

                                                      5                    3
     - 72 Un0[0, 3] Un0[0, 0] Ubn1[0, 0] %2 Jbn0[0, 0]  Jn1[0, 0] Jn0[0, 0]

                2          4           3           2
     - 24 %2 sK1  Jn0[0, 0]  Jbn0[0, 0]  Ubn0[0, 0]  Ubn2[0, 0] Jbn0[0, 2]

                                2                     6          2
     + 16 %2 Bn1[0, 0] Un0[0, 0]  Un0[0, 2] Jbn0[0, 0]  Jn0[0, 0]  Jn1[0, 0]

                 4                               3                     2
     + 144 %2 sK1  Un0[0, 3] Un1[0, 0] Jbn0[0, 0]  Ubn1[0, 0] Jn0[0, 0]

                4                               4                     3
     + 48 %2 sK1  Un0[0, 3] Un1[0, 0] Jbn0[0, 0]  Ubn1[0, 0] Jn0[0, 0]

               4                     4                               2
     - 8 %4 sK1  Bn0[0, 3] Jbn0[0, 0]  Wcn0[0, 0] Jn0[0, 2] Jn0[0, 0]

                4                     2                     2
     - 16 %4 sK1  Bn0[0, 3] Jbn0[0, 0]  Wcn0[0, 0] Jn0[0, 0]  Jbn0[0, 2]

               4                     3                     3
     - 8 %4 sK1  Bn0[0, 3] Jbn0[0, 0]  Wcn0[0, 0] Jn0[0, 0]  Jbn0[0, 2]

                                4          2           4
     + 16 %2 Bn1[0, 0] Jn0[0, 0]  Un0[0, 0]  Jbn0[0, 0]  Ubn0[0, 3] Jbn1[0, 0]

                                2          2           2
     + 16 %2 Bn1[0, 0] Jn0[0, 0]  Un0[0, 0]  Jbn0[0, 0]  Ubn0[0, 3] Jbn1[0, 0]

                4                               3
     - 16 %4 sK1  Bn0[0, 2] Jn0[0, 0] Jbn0[0, 0]  Wcn0[0, 0] Jn0[0, 3]

                                                       4                    2
     - 192 Un0[0, 3] Un0[0, 0] Ubn1[0, 0] %2 Jbn0[0, 0]  Jn1[0, 0] Jn0[0, 0]

                2          3           2           2
     - 48 %2 sK1  Jn0[0, 0]  Jbn0[0, 0]  Ubn0[0, 0]  Ubn2[0, 0] Jbn0[0, 2]

                2          2                      2
     - 24 %2 sK1  Jn0[0, 0]  Jbn0[0, 0] Ubn0[0, 0]  Ubn2[0, 0] Jbn0[0, 2]

                2          3           4           2
     + 24 %2 sK1  Jn0[0, 0]  Jbn0[0, 0]  Ubn0[0, 0]  Ubn2[0, 0] Jn0[0, 2]

                                2                     5
     + 32 %2 Bn1[0, 0] Un0[0, 0]  Un0[0, 2] Jbn0[0, 0]  Jn0[0, 0] Jn1[0, 0]

                 4                               2
     + 144 %2 sK1  Un0[0, 3] Un1[0, 0] Jbn0[0, 0]  Ubn1[0, 0] Jn0[0, 0]

                4                     3
     - 16 %4 sK1  Bn0[0, 3] Jbn0[0, 0]  Wcn0[0, 0] Jn0[0, 2] Jn0[0, 0]

               4
     - 8 %4 sK1  Bn0[0, 3] Jbn0[0, 0] Wcn0[0, 0] Jn0[0, 0] Jbn0[0, 2]

                2          2           4                                3
     + 64 %3 sK1  Un1[0, 0]  Jbn0[0, 0]  Ubn0[0, 0] Ubn1[0, 0] Jn0[0, 0]

                4                    2           2
     + 16 %2 sK1  Bn1[0, 0] Jn0[0, 0]  Ubn0[0, 0]  Ubn0[0, 3] Jbn1[0, 0]

                       4          3
     - 96 %4 Jbn0[0, 0]  Jn0[0, 0]  Wcn0[0, 0]

                       5          4
     - 32 %4 Jbn0[0, 0]  Jn0[0, 0]  Wcn0[0, 0]

                       2           3
     + 144 %4 Jn0[0, 0]  Jbn0[0, 0]  Wcn0[2, 3]

                       3           4
     + 144 %4 Jn0[0, 0]  Jbn0[0, 0]  Wcn0[2, 3]

                      4           5
     + 48 %4 Jn0[0, 0]  Jbn0[0, 0]  Wcn0[2, 3] -

              4
    168 %2 sK1  Un1[0, 0] Jbn1[0, 0] Ubn0[0, 0] Ubn0[0, 2] Jn0[0, 0] Jbn0[0, 0]

                4                    3           2
     + 32 %2 sK1  Bn1[0, 0] Jn0[0, 0]  Ubn0[0, 0]  Ubn0[0, 3] Jbn0[0, 0]

                          4                    4           2
    Jbn1[0, 0] + 16 %2 sK1  Bn1[0, 0] Jn0[0, 0]  Ubn0[0, 0]  Ubn0[0, 3]

              2
    Jbn0[0, 0]  Jbn1[0, 0] -

             2          2
    16 %2 sK1  Jn0[0, 0]  Un0[0, 0] Jbn0[0, 0] Ubn0[0, 0] Ubn1[0, 3] Jbn1[0, 0]

                2          3                     2
     - 32 %2 sK1  Jn0[0, 0]  Un0[0, 0] Jbn0[0, 0]  Ubn0[0, 0] Ubn1[0, 3]

    Jbn1[0, 0] +

             2                               2
    80 %2 sK1  Jn0[0, 0] Un0[0, 0] Jbn0[0, 0]  Ubn0[0, 0] Ubn1[0, 3] Jn1[0, 0]

     +

             2          2                     3
    64 %2 sK1  Jn0[0, 0]  Un0[0, 0] Jbn0[0, 0]  Ubn0[0, 0] Ubn1[0, 3] Jn1[0, 0]

                                 2                     4
     - 192 %2 Bn1[0, 0] Jn0[0, 0]  Un0[0, 0] Jbn0[0, 0]  Ubn0[0, 0] Ubn1[0, 0]

                                         3                     5
    Jn0[0, 2] - 48 %2 Bn1[0, 0] Jn0[0, 0]  Un0[0, 0] Jbn0[0, 0]  Ubn0[0, 0]

                                                    2                     2
    Ubn1[0, 0] Jn0[0, 2] + 48 %2 Bn1[0, 0] Jn0[0, 0]  Un0[0, 0] Jbn0[0, 0]

                                                                3
    Ubn0[0, 0] Ubn1[0, 0] Jbn0[0, 2] + 96 %2 Bn1[0, 0] Jn0[0, 0]  Un0[0, 0]

              3                                                             4
    Jbn0[0, 0]  Ubn0[0, 0] Ubn1[0, 0] Jbn0[0, 2] + 48 %2 Bn1[0, 0] Jn0[0, 0]

                        4
    Un0[0, 0] Jbn0[0, 0]  Ubn0[0, 0] Ubn1[0, 0] Jbn0[0, 2] +

              4                               2
    288 %2 sK1  Bn1[0, 0] Un0[0, 2] Jbn0[0, 0]  Ubn0[0, 0] Ubn1[0, 0] Jn0[0, 0]

                 4                               3
     + 288 %2 sK1  Bn1[0, 0] Un0[0, 2] Jbn0[0, 0]  Ubn0[0, 0] Ubn1[0, 0]

             2
    Jn0[0, 0]  -

              4                                         3                     2
    288 %2 sK1  Bn1[0, 0] Un0[0, 3] Un1[0, 0] Jbn0[0, 0]  Ubn0[0, 0] Jn0[0, 0]

     -

             4                                         4                     3
    96 %2 sK1  Bn1[0, 0] Un0[0, 3] Un1[0, 0] Jbn0[0, 0]  Ubn0[0, 0] Jn0[0, 0]

     -

              4                                         2
    288 %2 sK1  Bn1[0, 0] Un0[0, 3] Un1[0, 0] Jbn0[0, 0]  Ubn0[0, 0] Jn0[0, 0]

                2          3                     2
     - 48 %2 sK1  Jn0[0, 0]  Un0[0, 3] Jbn0[0, 0]  Ubn0[0, 0] Ubn1[0, 0]

                          2          4                     3
    Jbn1[0, 0] - 24 %2 sK1  Jn0[0, 0]  Un0[0, 3] Jbn0[0, 0]  Ubn0[0, 0]

    Ubn1[0, 0] Jbn1[0, 0] +

             2                               2
    96 %2 sK1  Jn2[0, 0] Un0[0, 0] Jbn0[0, 0]  Ubn0[0, 0] Ubn0[0, 3] Jn0[0, 0]

     +

             2                               3                                2
    96 %2 sK1  Jn2[0, 0] Un0[0, 0] Jbn0[0, 0]  Ubn0[0, 0] Ubn0[0, 3] Jn0[0, 0]

                 4                    2                     2           2
     - 384 %3 sK1  Bn1[0, 0] Jn0[0, 0]  Un1[0, 0] Jbn0[0, 0]  Ubn0[0, 0]

                           4                    3                     3
    Ubn1[0, 0] - 128 %3 sK1  Bn1[0, 0] Jn0[0, 0]  Un1[0, 0] Jbn0[0, 0]

              2                       2                    3
    Ubn0[0, 0]  Ubn1[0, 0] - 32 %2 sK1  Bn1[0, 0] Jn0[0, 0]  Un0[0, 0]

              4                                            2
    Jbn0[0, 0]  Ubn0[0, 0] Ubn0[0, 3] Jn1[0, 0] + 32 %2 sK1  Bn1[0, 0]

             2
    Jn0[0, 0]  Un0[0, 0] Jbn0[0, 0] Ubn0[0, 0] Ubn0[0, 3] Jbn1[0, 0] + 64 %2

       2                    3                     2
    sK1  Bn1[0, 0] Jn0[0, 0]  Un0[0, 0] Jbn0[0, 0]  Ubn0[0, 0] Ubn0[0, 3]

                          2                    4                     3
    Jbn1[0, 0] + 32 %2 sK1  Bn1[0, 0] Jn0[0, 0]  Un0[0, 0] Jbn0[0, 0]

                                                 2
    Ubn0[0, 0] Ubn0[0, 3] Jbn1[0, 0] - 160 %2 sK1  Bn1[0, 0] Jn0[0, 0]

                        2                                             2
    Un0[0, 0] Jbn0[0, 0]  Ubn0[0, 0] Ubn0[0, 3] Jn1[0, 0] - 128 %2 sK1

                       2                     3
    Bn1[0, 0] Jn0[0, 0]  Un0[0, 0] Jbn0[0, 0]  Ubn0[0, 0] Ubn0[0, 3] Jn1[0, 0]

     -

             2                                         4
    48 %2 sK1  Jn0[0, 0] Un0[0, 0] Un1[0, 0] Jbn0[0, 0]  Ubn0[0, 2] Jn1[0, 0]

     -

             2          2                               5
    24 %2 sK1  Jn0[0, 0]  Un0[0, 0] Un1[0, 0] Jbn0[0, 0]  Ubn0[0, 2] Jn1[0, 0]

     -

              2                               2
    168 %2 sK1  Jn0[0, 0] Un0[0, 3] Jbn0[0, 0]  Ubn0[0, 0] Ubn1[0, 0] Jn1[0, 0]

                 2          2                     3
     - 192 %2 sK1  Jn0[0, 0]  Un0[0, 3] Jbn0[0, 0]  Ubn0[0, 0] Ubn1[0, 0]

    Jn1[0, 0] -

             2          3                     4
    72 %2 sK1  Jn0[0, 0]  Un0[0, 3] Jbn0[0, 0]  Ubn0[0, 0] Ubn1[0, 0] Jn1[0, 0]

     -

             2          2
    24 %2 sK1  Jn0[0, 0]  Un0[0, 3] Jbn0[0, 0] Ubn0[0, 0] Ubn1[0, 0] Jbn1[0, 0]

                                                      3
     - 240 %2 Bn1[0, 0] Jn0[0, 0] Un0[0, 0] Jbn0[0, 0]  Ubn0[0, 0] Ubn1[0, 0]

    Jn0[0, 2] +

             2                                         3
    32 %2 sK1  Bn1[0, 0] Un0[0, 0] Un0[0, 2] Jbn0[0, 0]  Ubn0[0, 0] Jn1[0, 0]

                2                                         4
     + 64 %2 sK1  Bn1[0, 0] Un0[0, 0] Un0[0, 2] Jbn0[0, 0]  Ubn0[0, 0]

                                   2                                         5
    Jn1[0, 0] Jn0[0, 0] + 32 %2 sK1  Bn1[0, 0] Un0[0, 0] Un0[0, 2] Jbn0[0, 0]

                                  2            4          3           3
    Ubn0[0, 0] Jn1[0, 0] Jn0[0, 0]  + 88 %2 sK1  Jn0[0, 0]  Jbn0[0, 0]

                                                           2          2
    Ubn0[0, 0] Ubn0[0, 3] Ubn1[0, 0] Jn1[0, 0] + 192 %3 sK1  Jn0[0, 0]

                                  3
    Un0[0, 0] Un2[0, 0] Jbn0[0, 0]  Ubn0[0, 0] Ubn1[0, 0] +

             2          3                               4
    64 %3 sK1  Jn0[0, 0]  Un0[0, 0] Un2[0, 0] Jbn0[0, 0]  Ubn0[0, 0] Ubn1[0, 0]

                4                    3           2                      3
     - 16 %2 sK1  Bn1[0, 0] Jn0[0, 0]  Ubn0[0, 0]  Ubn0[0, 3] Jbn0[0, 0]

    Jn1[0, 0]

                                                     3
     - 88 %2 Jn1[0, 0] Un0[0, 0] Un1[0, 0] Jbn0[0, 0]  Ubn0[0, 3] Jn0[0, 0]

                                                      4                     2
     - 128 %2 Jn1[0, 0] Un0[0, 0] Un1[0, 0] Jbn0[0, 0]  Ubn0[0, 3] Jn0[0, 0]

                                                     5                     3
     - 56 %2 Jn1[0, 0] Un0[0, 0] Un1[0, 0] Jbn0[0, 0]  Ubn0[0, 3] Jn0[0, 0]

               4                     4           2                    2
     - 8 %2 sK1  Un1[0, 2] Jbn0[0, 0]  Ubn0[0, 0]  Jn1[0, 0] Jn0[0, 0]

                 2                               3
     - 144 %2 sK1  Un0[0, 0] Un1[0, 0] Jbn0[0, 0]  Ubn1[0, 2] Jn0[0, 0]

                 2                               4                     2
     - 144 %2 sK1  Un0[0, 0] Un1[0, 0] Jbn0[0, 0]  Ubn1[0, 2] Jn0[0, 0]

                2                               5                     3
     - 48 %2 sK1  Un0[0, 0] Un1[0, 0] Jbn0[0, 0]  Ubn1[0, 2] Jn0[0, 0]

                4          2                               2           2
     + 48 %2 sK1  Jn0[0, 0]  Kn2[0, 3] Un0[0, 0] Jbn0[0, 0]  Ubn0[0, 0]

                4          3                               3           2
     + 16 %2 sK1  Jn0[0, 0]  Kn2[0, 3] Un0[0, 0] Jbn0[0, 0]  Ubn0[0, 0]

                2                                2
     + 32 %2 sK1  Jn0[0, 0] Jbn0[0, 0] Ubn1[0, 0]  Wcn0[0, 0]

                2                                           2
     + 48 %2 sK1  Jn0[0, 0] Jbn0[0, 0] Ubn0[0, 2] Ubn1[0, 0]

                2                                          2
     - 48 %2 sK1  Jn0[0, 0] Un0[0, 3] Jbn0[0, 0] Ubn1[0, 0]

                4                                          2
     - 32 %2 sK1  Bn1[0, 0] Un0[0, 2] Jbn1[0, 0] Ubn0[0, 0]

                                 5          4
     - 48 Un0[0, 3] %2 Jbn0[0, 0]  Jn0[0, 0]  Ubn1[0, 0] Un1[0, 0]

                2          2           2           2
     + 96 %2 sK1  Jn0[0, 0]  Jbn0[0, 0]  Ubn1[0, 0]  Wcn0[0, 0]

                2          3           3           2
     + 96 %2 sK1  Jn0[0, 0]  Jbn0[0, 0]  Ubn1[0, 0]  Wcn0[0, 0]

                2          4           4           2
     + 32 %2 sK1  Jn0[0, 0]  Jbn0[0, 0]  Ubn1[0, 0]  Wcn0[0, 0]

                 2          2           2                      2
     + 144 %2 sK1  Jn0[0, 0]  Jbn0[0, 0]  Ubn0[0, 2] Ubn1[0, 0]

                 2          3           3                      2
     + 144 %2 sK1  Jn0[0, 0]  Jbn0[0, 0]  Ubn0[0, 2] Ubn1[0, 0]

                2          4           4                      2
     + 48 %2 sK1  Jn0[0, 0]  Jbn0[0, 0]  Ubn0[0, 2] Ubn1[0, 0]

                 2          2                     2           2
     - 144 %2 sK1  Jn0[0, 0]  Un0[0, 3] Jbn0[0, 0]  Ubn1[0, 0]

                 2          3                     3           2
     - 144 %2 sK1  Jn0[0, 0]  Un0[0, 3] Jbn0[0, 0]  Ubn1[0, 0]

                2          4                     4           2
     - 48 %2 sK1  Jn0[0, 0]  Un0[0, 3] Jbn0[0, 0]  Ubn1[0, 0]

                      2                     3
     - 96 %2 Jn0[0, 0]  Un1[0, 0] Jbn0[0, 0]  Ubn1[0, 0] Wcn0[0, 0]

                2                     4                     3
     + 16 %4 sK1  Jn0[3, 3] Jbn0[0, 0]  Wcn0[0, 0] Jn0[0, 0]

                2                               2
     - 48 %2 sK1  Un0[0, 0] Un1[0, 0] Jbn0[0, 0]  Ubn1[0, 2]

                                                      5          2
     + 144 %2 Un0[0, 0] Un0[0, 2] Un2[0, 0] Jbn0[0, 0]  Jn0[0, 0]

                                2           3
     + 40 %2 Jn0[0, 0] Un0[0, 0]  Jbn0[0, 0]  Ubn1[0, 3] Jn1[0, 0]

                     2          2           2
     - 8 %2 Jn0[0, 0]  Un0[0, 0]  Jbn0[0, 0]  Ubn1[0, 3] Jbn1[0, 0]

                      3                     4
     - 96 %2 Jn0[0, 0]  Un1[0, 0] Jbn0[0, 0]  Ubn1[0, 0] Wcn0[0, 0]

                      4                     5
     - 32 %2 Jn0[0, 0]  Un1[0, 0] Jbn0[0, 0]  Ubn1[0, 0] Wcn0[0, 0]

                                                     6          3
     + 48 %2 Un0[0, 0] Un0[0, 2] Un2[0, 0] Jbn0[0, 0]  Jn0[0, 0]

                      2          2           4
     + 32 %2 Jn0[0, 0]  Un0[0, 0]  Jbn0[0, 0]  Ubn1[0, 3] Jn1[0, 0]

                      3          2           3
     - 16 %2 Jn0[0, 0]  Un0[0, 0]  Jbn0[0, 0]  Ubn1[0, 3] Jbn1[0, 0]

                                            3           2
     + 120 %2 Jn0[0, 2] Un0[0, 0] Jbn0[0, 0]  Ubn1[0, 0]  Jn0[0, 0]

                                           4           2          2
     + 96 %2 Jn0[0, 2] Un0[0, 0] Jbn0[0, 0]  Ubn1[0, 0]  Jn0[0, 0]

                      2          2                     4
     + 32 %2 Jn0[0, 0]  Un0[0, 0]  Un1[0, 2] Jbn0[0, 0]  Jbn1[0, 0]

                     3          2                     5
     + 8 %2 Jn0[0, 0]  Un0[0, 0]  Un1[0, 2] Jbn0[0, 0]  Jbn1[0, 0]

                                2           4                     2
     + 96 %2 Jn0[0, 3] Un0[0, 0]  Jbn0[0, 0]  Ubn2[0, 0] Jn0[0, 0]

                                2           5                     3
     + 24 %2 Jn0[0, 3] Un0[0, 0]  Jbn0[0, 0]  Ubn2[0, 0] Jn0[0, 0]

                                 3          3
     - 16 %4 Bn0[0, 2] Jbn0[0, 0]  Jn0[0, 0]  Wcn0[0, 0] Jbn0[0, 3]

                      3          2                     5
     + 16 %2 Jn0[0, 0]  Un0[0, 0]  Un0[0, 2] Jbn0[0, 0]  Jbn2[0, 0]

                      3                    2           5
     + 16 %2 Jn0[0, 0]  Kn2[0, 2] Un0[0, 0]  Jbn0[0, 0]  Ubn0[0, 0]

                 2                     4                     2
     + 288 %4 sK1  Bn0[0, 2] Jbn0[0, 0]  Wcn0[0, 2] Jn0[0, 0]

                2                     5                     3
     + 96 %4 sK1  Bn0[0, 2] Jbn0[0, 0]  Wcn0[0, 2] Jn0[0, 0]

                2                     5                     3
     - 32 %4 sK1  Bn0[2, 2] Jbn0[0, 0]  Wcn0[0, 0] Jn0[0, 0]

                       5          4
     - 48 %2 Jbn0[0, 0]  Jn0[0, 0]  Ubn1[0, 0] Un0[0, 0] Un1[0, 3] -

             4
    88 %2 sK1  Jn0[0, 0] Un0[0, 2] Jbn0[0, 0] Jbn1[0, 0] Ubn0[0, 0] Ubn1[0, 0]

                 4          2                     2
     - 128 %2 sK1  Jn0[0, 0]  Un0[0, 2] Jbn0[0, 0]  Jbn1[0, 0] Ubn0[0, 0]

                          4          3                     3
    Ubn1[0, 0] - 56 %2 sK1  Jn0[0, 0]  Un0[0, 2] Jbn0[0, 0]  Jbn1[0, 0]

    Ubn0[0, 0] Ubn1[0, 0] -

             4                                          2
    80 %2 sK1  Bn1[0, 0] Un0[0, 2] Jbn1[0, 0] Ubn0[0, 0]  Jn0[0, 0] Jbn0[0, 0]

                4                                          2          2
     - 64 %2 sK1  Bn1[0, 0] Un0[0, 2] Jbn1[0, 0] Ubn0[0, 0]  Jn0[0, 0]

              2
    Jbn0[0, 0]

                2                               2                         1/2
     + 48 %2 sK1  Jn1[0, 0] Un0[0, 2] Jbn0[0, 0]  Ubn0[0, 0] Ubn1[0, 0] %1

                2          2                     2                         1/2
     + 16 %2 sK1  Jn1[0, 0]  Un0[0, 0] Jbn0[0, 0]  Jbn0[0, 4] Ubn0[0, 0] %1

               4                     2   1/2           3                    2
     + 8 %2 sK1  Un1[0, 3] Ubn0[0, 0]  %1    Jbn0[0, 0]  Jn1[0, 0] Jn0[0, 0]

                4                               2           2              1/2
     + 96 %2 sK1  Bn1[0, 0] Jn0[0, 2] Jbn0[0, 0]  Ubn0[0, 0]  Ubn1[0, 0] %1

                                                              3
    Jn0[0, 0] + 72 %2 Jn0[0, 2] Un0[0, 0] Un1[0, 0] Jbn0[0, 0]  Jbn1[0, 0]

                 1/2
    Ubn0[0, 0] %1    Jn0[0, 0]

             2           3                     4
     + 48 sK1  Jbn0[0, 0]  Ubn0[0, 0] Jn0[0, 0]  Jbn0[2, 4] Jbn1[0, 0]

             2           4                     3
     - 48 sK1  Jbn0[0, 0]  Ubn0[0, 0] Jn0[0, 0]  Jbn0[2, 4] Jn1[0, 0]

              2           3                     2
     - 192 sK1  Jbn0[0, 0]  Ubn0[0, 0] Jn0[0, 0]  Jbn0[2, 4] Jn1[0, 0]

              2           2
     - 240 sK1  Jbn0[0, 0]  Ubn0[0, 0] Jn0[0, 0] Jbn0[2, 4] Jn1[0, 0]

              2           2
     + 108 sK1  Jbn0[0, 0]  Ubn0[0, 0] Jn0[0, 2] Jbn0[0, 4] Jn1[0, 0]

             2                                2
     + 48 sK1  Jbn0[0, 0] Ubn0[0, 0] Jn0[0, 0]  Jbn0[2, 4] Jbn1[0, 0]

             2           2                     3
     + 96 sK1  Jbn0[0, 0]  Ubn0[0, 0] Jn0[0, 0]  Jbn0[2, 4] Jbn1[0, 0]

              2           2
     - 240 sK1  Jbn0[0, 0]  Ubn0[0, 0] Jn0[2, 4] Jbn1[0, 0] Jn0[0, 0]

             2           4                                          3
     - 48 sK1  Jbn0[0, 0]  Ubn0[0, 0] Jn0[2, 4] Jbn1[0, 0] Jn0[0, 0]

             2           5                                         2
     + 48 sK1  Jbn0[0, 0]  Ubn0[0, 0] Jn0[2, 4] Jn1[0, 0] Jn0[0, 0]

              2           3                               2
     - 192 sK1  Jbn0[0, 0]  Ubn0[0, 0] Jn0[2, 4] Jn0[0, 0]  Jbn1[0, 0]

             2           4
     + 96 sK1  Jbn0[0, 0]  Ubn0[0, 0] Jn0[2, 4] Jn0[0, 0] Jn1[0, 0]

             2           5           2                              2
     + 12 sK1  Jbn0[0, 0]  Ubn0[0, 0]  Jn0[2, 2] Jn1[0, 0] Jn0[0, 0]

             2           3           2          4
     + 12 sK1  Jbn0[0, 0]  Ubn0[0, 0]  Jn0[0, 0]  Jbn0[2, 2] Jbn1[0, 0]

             2           4           2          3
     - 12 sK1  Jbn0[0, 0]  Ubn0[0, 0]  Jn0[0, 0]  Jbn0[2, 2] Jn1[0, 0]

             2           3           2                    2
     - 48 sK1  Jbn0[0, 0]  Ubn0[0, 0]  Jn0[2, 2] Jn0[0, 0]  Jbn1[0, 0]

             2           2           2          3
     + 24 sK1  Jbn0[0, 0]  Ubn0[0, 0]  Jn0[0, 0]  Jbn0[2, 2] Jbn1[0, 0]

             2           3           2          2
     - 48 sK1  Jbn0[0, 0]  Ubn0[0, 0]  Jn0[0, 0]  Jbn0[2, 2] Jn1[0, 0]

             2           2           2
     - 60 sK1  Jbn0[0, 0]  Ubn0[0, 0]  Jn0[0, 0] Jbn0[2, 2] Jn1[0, 0]

             2           3           2          2
     - 12 sK1  Jbn0[0, 0]  Ubn0[0, 0]  Jn0[0, 2]  Jbn1[0, 0] Jn0[0, 0]

             2           2           2
     + 48 sK1  Jbn0[0, 0]  Ubn0[0, 0]  Jn0[0, 2] Jbn0[0, 2] Jn1[0, 0]

             2           2           2          4           2
     - 12 sK1  Jbn0[0, 0]  Ubn0[0, 0]  Jn0[0, 0]  Jbn0[0, 2]  Jbn1[0, 0]

             2           3           2          3           2
     - 12 sK1  Jbn0[0, 0]  Ubn0[0, 0]  Jn0[0, 0]  Jbn0[0, 2]  Jn1[0, 0]

             2           4           2          2                     2
     - 12 sK1  Jbn0[0, 0]  Ubn0[0, 0]  Jn0[0, 2]  Jbn1[0, 0] Jn0[0, 0]

             2           5           2          2
     - 12 sK1  Jbn0[0, 0]  Ubn0[0, 0]  Jn0[0, 2]  Jn1[0, 0] Jn0[0, 0]

             2           4           2                               3
     - 12 sK1  Jbn0[0, 0]  Ubn0[0, 0]  Jn0[2, 2] Jbn1[0, 0] Jn0[0, 0]

             2           2           2          2           2
     - 12 sK1  Jbn0[0, 0]  Ubn0[0, 0]  Jn0[0, 0]  Jbn0[0, 2]  Jn1[0, 0]

             2                      2          2
     + 12 sK1  Jbn0[0, 0] Ubn0[0, 0]  Jn0[0, 0]  Jbn0[2, 2] Jbn1[0, 0]

             2           2           2
     - 60 sK1  Jbn0[0, 0]  Ubn0[0, 0]  Jn0[2, 2] Jbn1[0, 0] Jn0[0, 0]

             2           4           2
     + 24 sK1  Jbn0[0, 0]  Ubn0[0, 0]  Jn0[2, 2] Jn0[0, 0] Jn1[0, 0]

             2                      2          3           2
     - 12 sK1  Jbn0[0, 0] Ubn0[0, 0]  Jn0[0, 0]  Jbn0[0, 2]  Jbn1[0, 0]

             2                     2
     - 48 sK1  Un0[0, 0] Jbn0[0, 0]  Jn0[0, 4] Jbn1[0, 3] Jn0[0, 0]

             2                     3                               2
     - 24 sK1  Un0[0, 0] Jbn0[0, 0]  Jn0[0, 4] Jbn1[0, 3] Jn0[0, 0]

             2                     2
     + 48 sK1  Un0[0, 0] Jbn0[0, 0]  Jbn0[0, 4] Jn0[0, 0] Jn1[0, 3]

              2                     2
     + 108 sK1  Un0[0, 0] Jbn0[0, 0]  Jn0[0, 4] Jbn0[0, 3] Jn1[0, 0]

             2                     4
     - 48 sK1  Un0[0, 0] Jbn0[0, 0]  Jn0[0, 4] Jn1[0, 0] Jn0[0, 3]

             2                     3          2
     + 24 sK1  Un0[0, 0] Jbn0[0, 0]  Jn0[0, 0]  Jbn0[0, 4] Jn1[0, 3]

             2           3                     2
     - 24 sK1  Jbn0[0, 0]  Ubn0[0, 0] Jn0[0, 0]  Jbn0[0, 4] Jn1[0, 2]

             2           2
     - 48 sK1  Jbn0[0, 0]  Ubn0[0, 0] Jbn0[0, 4] Jn0[0, 0] Jn1[0, 2]

             2                     2
     - 48 sK1  Un0[0, 0] Jbn0[0, 0]  Jbn0[0, 3] Jn0[0, 0] Jn1[0, 4]

                2                               3              1/2
     - 16 %2 sK1  Jn1[0, 0] Un0[0, 0] Jbn0[0, 0]  Ubn1[0, 0] %1    Jn0[0, 4]

                   3                     6
     + 24 Jn0[0, 0]  Un0[0, 2] Jbn0[0, 0]  Ubn0[0, 0] Jn1[0, 2]

                   3                     4
     - 48 Jn0[0, 0]  Un0[0, 2] Jbn0[0, 0]  Ubn0[0, 0] Jbn1[0, 2]

                    4                                 1/2          2
     - 48 Jbn0[0, 0]  Jn0[0, 3] Un0[0, 0] Un1[0, 3] %1    Jn0[0, 0]

                  3           3           2   1/2           2
     + 9 Jn0[0, 0]  Jbn0[0, 0]  Ubn0[0, 0]  %1    Jbn0[0, 2]  Jn1[0, 0]

                                                  5   1/2          2
     - 48 Bn0[0, 2] Un0[0, 2] Un1[0, 0] Jbn0[0, 0]  %1    Jn0[0, 0]

              2          3                     3              1/2
     - 288 sK1  Jn0[0, 0]  Un0[0, 3] Jbn0[0, 0]  Ubn1[0, 3] %1

                      2                     2
     - 24 %2 Jn0[0, 0]  Un0[0, 0] Jbn0[0, 0]  Ubn0[0, 0] Ubn1[0, 0] Jbn1[0, 2]

                      2                     4
     + 96 %2 Jn0[0, 0]  Un0[0, 0] Jbn0[0, 0]  Ubn0[0, 0] Ubn1[0, 0] Jn1[0, 2]

                      3                     5
     + 24 %2 Jn0[0, 0]  Un0[0, 0] Jbn0[0, 0]  Ubn0[0, 0] Ubn1[0, 0] Jn1[0, 2]

                2                    2                                    1/2
     - 24 %2 sK1  Jn0[0, 0] Un1[0, 0]  Jbn0[0, 0] Jbn0[0, 3] Ubn0[0, 0] %1

                4                                                        1/2
     + 48 %2 sK1  Jn0[0, 0] Un1[0, 0] Jbn1[0, 0] Ubn0[0, 0] Ubn0[0, 3] %1

                                            3
     + 120 %2 Jn0[0, 0] Un0[0, 0] Jbn0[0, 0]  Ubn0[0, 0] Ubn1[0, 0] Jn1[0, 2]

                      3                     3
     - 48 %2 Jn0[0, 0]  Un0[0, 0] Jbn0[0, 0]  Ubn0[0, 0] Ubn1[0, 0] Jbn1[0, 2]

                 2                              2           2              1/2
     - 128 %3 sK1  Bn1[0, 0] Un0[0, 0] Un1[0, 0]  Jbn0[0, 0]  Ubn0[0, 0] %1

                 4                                   1/2          2           2
     + 136 %2 sK1  Un1[0, 3] Ubn0[0, 0] Ubn1[0, 0] %1    Jn0[0, 0]  Jbn0[0, 0]

            4          2           2           2           2   1/2
     + 3 sK1  Jn0[0, 0]  Jbn0[0, 0]  Jbn0[0, 2]  Ubn0[0, 0]  %1    Jn1[0, 0] +

                                                4                        4
    96 Un0[0, 0] Ubn0[0, 3] Ubn1[0, 0] Jn0[0, 0]  %2 Bn1[0, 0] Jbn0[0, 0]

      1/2
    %1

                 2                     2                         1/2
     - 128 %2 sK1  Un0[0, 0] Jbn0[0, 0]  Ubn1[0, 0] Wcn1[0, 0] %1    Jn0[0, 0]

                                                   2                        2
     + 96 Un0[0, 0] Ubn0[0, 3] Ubn1[0, 0] Jn0[0, 0]  %2 Bn1[0, 0] Jbn0[0, 0]

      1/2                                              3
    %1    - 48 Bn0[0, 2] Jn1[0, 4] Un0[0, 0] Jbn0[0, 0]

             4          3           4
     - 48 sK1  Jn0[0, 0]  Jbn0[0, 0]  Ubn1[0, 3] Jn0[0, 4]

                             2                               3   1/2
     + 96 Bn0[0, 3] Jn0[0, 0]  Un0[0, 0] Un1[0, 3] Jbn0[0, 0]  %1

                             3                     4              1/2
     + 32 Bn1[0, 3] Jn0[0, 0]  Un0[0, 0] Jbn0[0, 0]  Wcn0[0, 0] %1    + 16 %2

       2                               4              1/2
    sK1  Jn1[0, 4] Un0[0, 0] Jbn0[0, 0]  Ubn0[0, 0] %1    Jn0[0, 0] Jn1[0, 0]

                 2                    2                     3
     - 128 %2 sK1  Bn2[0, 0] Jn0[0, 0]  Un0[0, 0] Jbn0[0, 0]  Ubn0[0, 0]

                 1/2             4
    Wcn0[0, 0] %1    + 384 %2 sK1  Bn0[0, 4] Bn1[0, 0] Jn0[0, 0] Jbn0[0, 0]

                            1/2             2                              2
    Ubn0[0, 0] Ubn1[0, 0] %1    + 256 %2 sK1  Bn1[0, 0] Bn1[0, 4] Jn0[0, 0]

                        3              1/2
    Un0[0, 0] Jbn0[0, 0]  Ubn0[0, 0] %1

             4                     4              1/2          3            4
     - 48 sK1  Un0[0, 3] Jbn0[0, 0]  Ubn1[0, 2] %1    Jn0[0, 0]  - 48 %2 sK1

                       3                      2              1/2           2
    Bn1[0, 0] Jn0[0, 0]  Jbn0[0, 2] Ubn0[0, 0]  Ubn1[0, 0] %1    Jbn0[0, 0]  +

              2          2                     2                         1/2
    256 %2 sK1  Bn1[0, 0]  Un0[0, 0] Jbn0[0, 0]  Ubn0[0, 0] Wcn0[0, 0] %1

                       4                     3              1/2          2
    Jn0[0, 0] - 144 sK1  Un0[0, 3] Jbn0[0, 0]  Ubn1[0, 2] %1    Jn0[0, 0]  + 8

          4                                         3           3   1/2
    %2 sK1  Bn1[0, 0] Jn0[0, 2] Jn1[0, 0] Jbn0[0, 0]  Ubn0[0, 0]  %1

                         4                    2                      2
    Jn0[0, 0] - 96 %2 sK1  Bn1[0, 0] Jn0[0, 0]  Jbn0[0, 2] Ubn0[0, 0]

                 1/2                       2                     4
    Ubn1[0, 0] %1    Jbn0[0, 0] - 24 %2 sK1  Un0[0, 0] Jbn0[0, 0]  Ubn0[0, 0]

                 1/2                    2            2          2
    Ubn2[0, 0] %1    Jn0[0, 2] Jn0[0, 0]  - 32 %2 sK1  Jn0[0, 0]  Un1[0, 0]

              3              1/2                                  4
    Jbn0[0, 0]  Ubn0[0, 0] %1    Jbn0[0, 4] Jn1[0, 0] - 160 %2 sK1  Bn1[0, 0]

             2           2                                    1/2            2
    Jn0[0, 0]  Jbn0[0, 0]  Ubn0[0, 0] Ubn1[0, 0] Wcn0[0, 0] %1    - 48 %2 sK1

             3                     3                                    1/2
    Jn0[0, 0]  Un1[0, 0] Jbn0[0, 0]  Jbn1[0, 0] Ubn0[0, 0] Wcn0[0, 0] %1    -

             2                               4              1/2
    16 %2 sK1  Jn0[0, 0] Un1[0, 0] Jbn0[0, 0]  Ubn0[0, 0] %1    Jn1[0, 0]

                         4                    2                     3
    Jn0[0, 4] + 16 %2 sK1  Bn1[0, 0] Jn0[0, 0]  Jn1[0, 0] Jbn0[0, 0]

              2              1/2            4
    Ubn0[0, 0]  Ubn0[0, 2] %1    + 32 %2 sK1  Bn1[0, 0] Jn0[0, 0] Jn1[0, 0]

              2           2              1/2            2          2
    Jbn0[0, 0]  Ubn0[0, 0]  Ubn0[0, 2] %1    - 96 %2 sK1  Jn0[0, 0]  Un1[0, 0]

              2                                    1/2            2
    Jbn0[0, 0]  Jbn1[0, 0] Ubn0[0, 0] Wcn0[0, 0] %1    - 48 %2 sK1  Jn0[0, 0]

                                                            1/2         4
    Un1[0, 0] Jbn0[0, 0] Jbn1[0, 0] Ubn0[0, 0] Wcn0[0, 0] %1    - 48 sK1

                        2              1/2
    Un0[0, 0] Jbn0[0, 0]  Ubn0[0, 2] %1    Jbn0[0, 3] Jn1[0, 0] Jn0[0, 0]

             2                                          2   1/2            4
     + 48 sK1  Bn0[0, 3] Jn1[0, 2] Jbn0[0, 0] Ubn0[0, 0]  %1    - 48 %2 sK1

                                            2                         1/2
    Jn0[0, 0] Jn1[0, 3] Un0[0, 0] Jbn0[0, 0]  Ubn0[0, 0] Ubn1[0, 0] %1    + 48

          4                               3           2              1/2
    %2 sK1  Bn1[0, 0] Jn0[0, 2] Jbn0[0, 0]  Ubn0[0, 0]  Ubn1[0, 0] %1

             2            2                               3
    Jn0[0, 0]  - 16 %2 sK1  Jn1[0, 0] Un0[0, 0] Jbn0[0, 0]  Jbn1[0, 4]

                 1/2          2               2                               2
    Ubn0[0, 0] %1    Jn0[0, 0]  - 12 Jn0[0, 0]  Jn0[0, 2] Un0[0, 0] Jbn0[0, 0]

                            1/2                         3
    Jbn0[0, 3] Ubn0[0, 0] %1    Jbn1[0, 0] - 6 Jn0[0, 0]  Jn0[0, 2] Un0[0, 0]

              3                         1/2
    Jbn0[0, 0]  Jbn0[0, 3] Ubn0[0, 0] %1    Jbn1[0, 0]

                                        2              1/2             4
     + 48 Jn0[0, 0] Un0[0, 0] Jbn0[0, 0]  Ubn1[0, 0] %1    + 192 %2 sK1

                                 2           2                         1/2
    Bn0[0, 4] Bn1[0, 0] Jn0[0, 0]  Jbn0[0, 0]  Ubn0[0, 0] Ubn1[0, 0] %1    - 48

          2                               2              1/2
    %2 sK1  Jn1[0, 4] Un0[0, 0] Jbn0[0, 0]  Ubn0[0, 0] %1    Jbn1[0, 0]

                         2          3                     3
    Jn0[0, 0] + 16 %2 sK1  Jn0[0, 0]  Un0[0, 0] Jbn0[0, 0]  Jbn2[0, 0]

                            1/2           2                    2           3
    Ubn0[0, 0] Ubn0[0, 2] %1    - 8 %2 sK1  Jn1[0, 3] Un0[0, 0]  Jbn0[0, 0]

                            1/2          2
    Jbn1[0, 0] Ubn0[0, 0] %1    Jn0[0, 0]

                    2                                   1/2            2
     + 24 Jbn0[0, 0]  Jn1[0, 2] Ubn0[0, 0] Wcn0[0, 0] %1    - 64 %2 sK1

                                                1/2
    Bn1[0, 0] Un0[0, 0] Jbn0[0, 0] Ubn0[0, 0] %1    Jbn1[0, 0] Jn0[0, 4]

                             3                     4              1/2
     + 48 Bn0[0, 2] Jn0[0, 0]  Un0[0, 3] Jbn0[0, 0]  Ubn1[0, 0] %1

             4                                              1/2
     + 32 sK1  Bn1[0, 2] Jbn0[0, 0] Ubn0[0, 0] Wcn0[0, 0] %1

                    4                                  1/2          2
     - 64 Jbn0[0, 0]  Jn1[0, 0] Un0[0, 3] Wcn0[0, 0] %1    Jn0[0, 0]

                    5                                  1/2          3
     - 32 Jbn0[0, 0]  Jn1[0, 0] Un0[0, 3] Wcn0[0, 0] %1    Jn0[0, 0]

                      4                     3              1/2
     - 8 %4 Jbn0[0, 0]  Jbn0[2, 2] Jn0[0, 0]  Wcn0[0, 0] %1

              2          3           3                         1/2
     + 192 sK1  Jn0[0, 0]  Jbn0[0, 0]  Ubn0[0, 2] Ubn1[0, 3] %1

             2          3           3                         1/2
     - 72 sK1  Jn0[0, 0]  Jbn0[0, 0]  Ubn0[0, 0] Ubn1[2, 3] %1

             4          3                         1/2           2
     + 24 sK1  Jn0[0, 0]  Ubn0[0, 0] Ubn1[3, 3] %1    Jbn0[0, 0]

             4          4                         1/2           3
     + 48 sK1  Jn0[0, 0]  Ubn0[0, 3] Ubn1[0, 3] %1    Jbn0[0, 0]

                             3                     4              1/2
     + 48 Bn1[2, 3] Jn0[0, 0]  Un0[0, 0] Jbn0[0, 0]  Ubn0[0, 0] %1

                   2                               4   1/2
     - 48 Jn0[0, 0]  Un0[0, 3] Un1[0, 0] Jbn0[0, 0]  %1    Jn0[0, 3]

                   3                               3   1/2
     + 48 Jn0[0, 0]  Un0[0, 3] Un1[0, 0] Jbn0[0, 0]  %1    Jbn0[0, 3]

                   2           4                         1/2
     - 48 Jn0[0, 0]  Jbn0[0, 0]  Ubn0[0, 0] Wcn1[0, 0] %1    Jn0[0, 2]

                    2                     4                         1/2
     + 144 Jn0[0, 0]  Jn0[0, 2] Jbn0[0, 0]  Ubn0[0, 0] Ubn1[0, 2] %1

             2                               4   1/2          2
     - 72 sK1  Un0[0, 0] Un1[2, 3] Jbn0[0, 0]  %1    Jn0[0, 0]

             2          2           3              1/2          2            4
     - 24 sK1  Un0[0, 0]  Jbn0[0, 0]  Jbn1[2, 3] %1    Jn0[0, 0]  + 32 %2 sK1

                                 2                     2           2   1/2
    Bn0[0, 3] Bn1[0, 0] Jn0[0, 0]  Un1[0, 0] Jbn0[0, 0]  Ubn0[0, 0]  %1    - 64

          2                                             1/2
    %2 sK1  Bn1[0, 0] Un0[0, 0] Jbn0[0, 0] Ubn0[0, 0] %1    Jbn0[0, 4]

                      2          2          2           3              1/2
    Jn1[0, 0] - 48 sK1  Jn0[0, 0]  Un0[0, 0]  Jbn0[0, 0]  Jbn1[0, 0] %1

              2                               3   1/2          2
     + 432 sK1  Kn1[3, 4] Un0[0, 0] Jbn0[0, 0]  %1    Jn0[0, 0]

              2                    2           3   1/2          2
     + 120 sK1  Kn1[3, 3] Un0[0, 0]  Jbn0[0, 0]  %1    Jn0[0, 0]

              2                     3              1/2          2
     + 432 sK1  Kn1[2, 4] Jbn0[0, 0]  Ubn0[0, 0] %1    Jn0[0, 0]

              2                     3           2   1/2          2
     + 120 sK1  Kn1[2, 2] Jbn0[0, 0]  Ubn0[0, 0]  %1    Jn0[0, 0]

             2                     3              1/2          2
     - 48 sK1  Jn1[3, 4] Jbn0[0, 0]  Ubn0[0, 0] %1    Jn0[0, 0]

             2          2                     3           2   1/2
     - 24 sK1  Jn0[0, 0]  Jn1[2, 3] Jbn0[0, 0]  Ubn0[0, 0]  %1

              2          2                     3              1/2
     + 192 sK1  Jn0[0, 0]  Jn1[0, 4] Jbn0[0, 0]  Ubn0[0, 3] %1

              2          2                     3              1/2
     + 192 sK1  Jn0[0, 0]  Jn0[0, 4] Jbn0[0, 0]  Ubn1[0, 3] %1

              2          3           2                         1/2
     - 192 sK1  Jn0[0, 0]  Jbn0[0, 0]  Jbn1[0, 4] Ubn0[0, 3] %1

              2          3           2                         1/2
     - 192 sK1  Jn0[0, 0]  Jbn0[0, 0]  Jbn0[0, 4] Ubn1[0, 3] %1

             2          3           3                         1/2
     - 72 sK1  Jn0[0, 0]  Jbn0[0, 0]  Ubn0[2, 3] Ubn1[0, 0] %1

              2          3           3                         1/2
     + 192 sK1  Jn0[0, 0]  Jbn0[0, 0]  Ubn0[0, 3] Ubn1[0, 2] %1

             2                                              1/2
     + 96 sK1  Jn0[0, 0] Jbn0[0, 0] Ubn0[0, 0] Wcn1[0, 3] %1

             4          3           4                         1/2
     + 48 sK1  Jn0[0, 0]  Jbn0[0, 0]  Ubn0[0, 2] Ubn1[0, 2] %1

                    5                                 1/2          3
     - 24 Jbn0[0, 0]  Jn0[0, 3] Un0[0, 0] Un1[0, 3] %1    Jn0[0, 0]

             4          3                     3              1/2
     + 48 sK1  Jn0[0, 0]  Un0[0, 0] Jbn0[0, 0]  Jbn1[3, 4] %1

                   2           5                         1/2          2
     + 12 Jn0[0, 0]  Jbn0[0, 0]  Ubn0[0, 0] Ubn1[0, 0] %1    Jn0[0, 2]

                  3          2           3           2   1/2
     + 9 Jn0[0, 0]  Un0[0, 0]  Jbn0[0, 0]  Jbn0[0, 3]  %1    Jn1[0, 0]

              4                     2              1/2
     + 192 sK1  Bn0[2, 4] Jbn0[0, 0]  Ubn1[0, 0] %1    Jn0[0, 0]

                    3          3                        1/2
     - 48 Jbn0[0, 0]  Jn0[0, 0]  Ubn0[0, 2] Un1[0, 0] %1    Jbn0[0, 3]

             4          3                     3              1/2
     + 48 sK1  Jn0[0, 0]  Un1[0, 3] Jbn0[0, 0]  Jbn0[0, 4] %1

                                        2                         1/2
     - 48 Bn1[0, 0] Jn0[0, 2] Jbn0[0, 0]  Ubn0[0, 0] Wcn0[0, 0] %1

             4          2                     2   1/2
     + 48 sK1  Jn0[0, 0]  Un0[0, 4] Jbn0[0, 0]  %1    Jbn1[0, 3]

                                                            2   1/2
     + 64 Bn0[3, 3] Jn0[0, 0] Un0[0, 0] Un1[0, 0] Jbn0[0, 0]  %1

                                                  2              1/2
     - 48 Bn1[0, 0] Jn0[0, 3] Un0[0, 0] Jbn0[0, 0]  Wcn0[0, 0] %1

                     3                                   1/2
     + 216 Jbn0[0, 0]  Ubn0[0, 2] Jn0[0, 2] Ubn1[0, 0] %1    Jn0[0, 0]

                             2                     4              1/2
     - 96 Bn0[0, 4] Jn0[0, 0]  Jn1[0, 2] Jbn0[0, 0]  Ubn0[0, 0] %1

             2                                              1/2
     + 96 sK1  Jn0[0, 0] Jbn0[0, 0] Ubn0[0, 3] Wcn1[0, 0] %1

                                                  2              1/2
     + 32 Bn1[0, 3] Jn0[0, 0] Un0[0, 0] Jbn0[0, 0]  Wcn0[0, 0] %1

             2                                              1/2
     + 80 sK1  Jn1[0, 0] Jbn0[0, 0] Ubn0[0, 3] Wcn0[0, 0] %1

                     3                                   1/2
     + 216 Jbn0[0, 0]  Ubn0[0, 2] Jn1[0, 2] Ubn0[0, 0] %1    Jn0[0, 0]

             4           2              1/2                     2
     + 48 sK1  Jbn0[0, 0]  Wcn0[0, 0] %1    Jbn1[0, 4] Jn0[0, 0]

             4           3   1/2          2
     + 24 sK1  Jbn0[0, 0]  %1    Jn0[0, 0]  Jbn0[4, 4] Jn1[0, 0]

             2                     4              1/2          2
     - 24 sK1  Un1[2, 2] Jbn0[0, 0]  Ubn0[0, 0] %1    Jn0[0, 0]

             4          2                         1/2
     + 48 sK1  Jn0[0, 0]  Ubn0[0, 0] Ubn1[3, 3] %1    Jbn0[0, 0]

            4                     2   1/2          2           2
     + 8 sK1  Jn1[3, 3] Ubn0[0, 0]  %1    Jn0[0, 0]  Jbn0[0, 0]

                   2           3              1/2
     - 96 Jn0[0, 0]  Jbn0[0, 0]  Wcn0[0, 0] %1    Jbn0[0, 4] Jn1[0, 0]

                   2           3              1/2
     - 96 Jn0[0, 0]  Jbn0[0, 0]  Wcn0[0, 0] %1    Jbn1[0, 0] Jn0[0, 4]

                   4                     4                         1/2
     + 24 Jn0[0, 0]  Un0[0, 0] Jbn0[0, 0]  Jbn1[2, 3] Ubn0[0, 0] %1

             4                     2              1/2
     - 48 sK1  Un0[0, 0] Jbn0[0, 0]  Ubn1[2, 3] %1    Jn0[0, 0]

             4          2                         1/2                    4
     + 48 sK1  Jn0[0, 0]  Ubn0[3, 3] Ubn1[0, 0] %1    Jbn0[0, 0] - 24 sK1

                                            3              1/2          2
    Jn0[0, 3] Un0[0, 0] Un1[0, 0] Jbn0[0, 0]  Jbn0[0, 3] %1    Jn0[0, 0]

                2                               3              1/2          2
     - 96 %2 sK1  Bn0[0, 4] Un2[0, 0] Jbn0[0, 0]  Ubn0[0, 0] %1    Jn0[0, 0]

             2                     4              1/2
     - 96 sK1  Un0[0, 2] Jbn0[0, 0]  Ubn0[0, 0] %1    Jbn1[0, 0] Jn0[0, 2]

             2            2                                         4
    Jn0[0, 0]  + 16 %2 sK1  Jn2[0, 0] Un0[0, 0] Un0[0, 3] Jbn0[0, 0]

                 1/2          2            2
    Ubn0[0, 0] %1    Jn0[0, 0]  + 32 %2 sK1  Jn2[0, 0] Un0[0, 0] Un0[0, 3]

              3              1/2
    Jbn0[0, 0]  Ubn0[0, 0] %1    Jn0[0, 0]

              4          2                         1/2
     + 240 sK1  Jn0[0, 0]  Ubn0[0, 3] Ubn1[0, 3] %1    Jbn0[0, 0]

             2                     4              1/2          2
     + 96 sK1  Un0[0, 0] Jbn0[0, 0]  Wcn1[0, 2] %1    Jn0[0, 0]

             4                     3              1/2          2            4
     + 96 sK1  Bn0[0, 4] Jbn0[0, 0]  Ubn1[0, 2] %1    Jn0[0, 0]  - 96 %2 sK1

                                                                     1/2
    Bn0[0, 3] Jn0[0, 0] Un0[0, 0] Jbn0[0, 0] Ubn0[0, 0] Ubn2[0, 0] %1    + 64

          4                                                              2
    %2 sK1  Bn0[0, 3] Bn1[0, 0] Jn0[0, 0] Un1[0, 0] Jbn0[0, 0] Ubn0[0, 0]

      1/2                                     3              1/2
    %1    - 192 Bn0[0, 4] Jn1[0, 2] Jbn0[0, 0]  Ubn0[0, 0] %1    Jn0[0, 0]

              4                     2              1/2
     + 128 sK1  Bn1[0, 4] Jbn0[0, 0]  Wcn0[0, 0] %1    Jn0[0, 0]

              4                     2              1/2
     + 192 sK1  Bn1[2, 4] Jbn0[0, 0]  Ubn0[0, 0] %1    Jn0[0, 0]

                                                   3   1/2                   4
     - 192 Bn0[0, 4] Jn1[0, 3] Un0[0, 0] Jbn0[0, 0]  %1    Jn0[0, 0] + 96 sK1

                        2              1/2
    Un0[0, 0] Jbn0[0, 0]  Ubn0[0, 2] %1    Jbn1[0, 0] Jn0[0, 3] Jn0[0, 0]

             4                               2   1/2
     + 48 sK1  Un0[0, 0] Un1[3, 3] Jbn0[0, 0]  %1    Jn0[0, 0]

              4                     2              1/2
     + 192 sK1  Bn1[0, 4] Jbn0[0, 0]  Ubn0[0, 2] %1    Jn0[0, 0]

             2                     2              1/2
     - 96 sK1  Un0[0, 0] Jbn0[0, 0]  Jbn1[2, 4] %1    Jn0[0, 0]

              2                               3   1/2
     - 144 sK1  Un0[0, 0] Un1[2, 3] Jbn0[0, 0]  %1    Jn0[0, 0]

             2          2           2              1/2
     - 48 sK1  Un0[0, 0]  Jbn0[0, 0]  Jbn1[2, 3] %1    Jn0[0, 0]

             2                     3              1/2
     - 48 sK1  Un0[2, 2] Jbn0[0, 0]  Ubn1[0, 0] %1    Jn0[0, 0]

              2                     3              1/2
     - 288 sK1  Un0[0, 2] Jbn0[0, 0]  Ubn1[0, 2] %1    Jn0[0, 0]

              2                               2   1/2
     + 288 sK1  Kn1[3, 4] Un0[0, 0] Jbn0[0, 0]  %1    Jn0[0, 0]

             2                    2           2   1/2
     + 96 sK1  Kn1[3, 3] Un0[0, 0]  Jbn0[0, 0]  %1    Jn0[0, 0]

              2                     2              1/2
     + 288 sK1  Kn1[2, 4] Jbn0[0, 0]  Ubn0[0, 0] %1    Jn0[0, 0]

             2                     2           2   1/2
     + 96 sK1  Kn1[2, 2] Jbn0[0, 0]  Ubn0[0, 0]  %1    Jn0[0, 0]

              2                     2              1/2                      2
     - 192 sK1  Un0[2, 4] Jbn0[0, 0]  Jbn1[0, 0] %1    Jn0[0, 0] + 48 %2 sK1

                                            2                         1/2
    Bn1[0, 0] Jn0[0, 2] Un0[0, 0] Jbn0[0, 0]  Ubn0[0, 0] Ubn1[0, 0] %1    - 48

          4                    2                     2
    %2 sK1  Bn0[0, 3] Jn0[0, 0]  Un0[0, 0] Jbn0[0, 0]  Ubn0[0, 0] Ubn2[0, 0]

      1/2            4                    2                     2
    %1    - 80 %2 sK1  Bn0[0, 3] Jn0[0, 0]  Un1[0, 0] Jbn0[0, 0]  Ubn0[0, 0]

                 1/2             4
    Ubn1[0, 0] %1    - 160 %2 sK1  Bn0[0, 3] Jn0[0, 0] Un1[0, 0] Jbn0[0, 0]

                            1/2            4
    Ubn0[0, 0] Ubn1[0, 0] %1    - 16 %2 sK1  Bn1[0, 0] Jn1[0, 0] Jbn0[0, 4]

              2   1/2          2           2           2
    Ubn0[0, 0]  %1    Jn0[0, 0]  Jbn0[0, 0]  + 8 %2 sK1  Un0[0, 0] Un1[0, 0]

                            1/2                                 2
    Jbn0[0, 0] Ubn0[0, 0] %1    Jbn0[0, 3] Jn1[0, 0] - 48 %2 sK1  Un0[0, 0]

                        2              1/2                     2            2
    Un1[0, 0] Jbn0[0, 0]  Ubn0[0, 0] %1    Jbn1[0, 3] Jn0[0, 0]  - 24 %2 sK1

                                                1/2
    Un0[0, 0] Un1[0, 0] Jbn0[0, 0] Ubn0[0, 0] %1    Jbn1[0, 3] Jn0[0, 0] - 24

          2                               3              1/2
    %2 sK1  Un0[0, 0] Un1[0, 0] Jbn0[0, 0]  Ubn0[0, 0] %1    Jbn1[0, 3]

             3           2                    2           4              1/2
    Jn0[0, 0]  - 8 %2 sK1  Jn1[0, 0] Un0[0, 0]  Jbn0[0, 0]  Ubn1[0, 0] %1

    Jn0[0, 3] Jn0[0, 0]

              2                               3   1/2
     - 144 sK1  Un0[2, 3] Un1[0, 0] Jbn0[0, 0]  %1    Jn0[0, 0]

             2                     2              1/2
     - 96 sK1  Jn1[3, 4] Jbn0[0, 0]  Ubn0[0, 0] %1    Jn0[0, 0]

                                         3              1/2
     + 120 Jn1[0, 3] Un0[0, 0] Jbn0[0, 0]  Ubn0[0, 2] %1    Jn0[0, 0] - 24 %2

       2                                                                   1/2
    sK1  Jn0[0, 0] Un1[0, 0] Jbn0[0, 0] Jbn0[0, 2] Ubn0[0, 0] Ubn1[0, 0] %1

                2                                         3              1/2
     - 80 %2 sK1  Bn0[0, 3] Un0[0, 0] Un2[0, 0] Jbn0[0, 0]  Ubn0[0, 0] %1

             2            2                    2           3              1/2
    Jn0[0, 0]  + 16 %2 sK1  Bn1[0, 0] Un0[0, 0]  Jbn0[0, 0]  Ubn0[0, 0] %1

                                   2                    2
    Jn1[0, 0] Jn0[0, 3] - 32 %2 sK1  Bn1[0, 0] Un0[0, 0]  Jbn0[0, 0] Ubn0[0, 0]

      1/2                                 2                    3
    %1    Jbn1[0, 0] Jn0[0, 3] + 96 %2 sK1  Bn1[0, 0] Jn0[0, 0]  Un1[0, 0]

              3              1/2                      4                     2
    Jbn0[0, 0]  Ubn0[0, 0] %1    Jbn0[0, 4] + 4 %2 sK1  Un0[0, 0] Ubn0[0, 0]

      1/2                                                      2
    %1    Jbn1[0, 0] Jn0[0, 0] Jbn0[0, 3] Jn1[0, 0] - 96 %2 sK1  Bn1[0, 0]

                                  4              1/2          2            2
    Jn0[0, 4] Un1[0, 0] Jbn0[0, 0]  Ubn0[0, 0] %1    Jn0[0, 0]  + 56 %2 sK1

                                                1/2
    Un0[0, 0] Un1[0, 0] Jbn0[0, 0] Ubn0[0, 0] %1    Jbn1[0, 0] Jn0[0, 3] - 48

          2          2                     2
    %2 sK1  Jn0[0, 0]  Un1[0, 0] Jbn0[0, 0]  Jbn0[0, 2] Ubn0[0, 0] Ubn1[0, 0]

      1/2            2          3                     3
    %1    + 64 %2 sK1  Jn0[0, 0]  Un1[0, 0] Jbn0[0, 0]  Jbn1[0, 0] Ubn0[0, 0]

                 1/2
    Ubn0[0, 2] %1

                                         3              1/2
     - 192 Bn1[0, 4] Jn0[0, 2] Jbn0[0, 0]  Ubn0[0, 0] %1    Jn0[0, 0]

              4                     2              1/2
     - 144 sK1  Un1[0, 2] Jbn0[0, 0]  Ubn0[0, 3] %1    Jn0[0, 0]

                             3           4                         1/2
     - 48 Bn1[0, 0] Jn0[0, 0]  Jbn0[0, 0]  Ubn0[0, 2] Wcn0[0, 0] %1

                                        3              1/2
     + 96 Un0[0, 2] Un1[0, 0] Jbn0[0, 0]  Jbn0[0, 2] %1    Jn0[0, 0]

                                                  4   1/2
     - 96 Bn0[0, 2] Un0[0, 2] Un1[0, 0] Jbn0[0, 0]  %1    Jn0[0, 0]

                                        3              1/2
     + 72 Jn1[2, 3] Un0[0, 0] Jbn0[0, 0]  Ubn0[0, 0] %1    Jn0[0, 0]

              4                     2              1/2
     - 144 sK1  Un0[0, 3] Jbn0[0, 0]  Ubn1[0, 2] %1    Jn0[0, 0]

             2                     4              1/2          2             2
     + 96 sK1  Un0[0, 2] Jbn0[0, 0]  Wcn1[0, 0] %1    Jn0[0, 0]  - 160 %2 sK1

                                            2              1/2
    Bn0[0, 3] Un0[0, 0] Un2[0, 0] Jbn0[0, 0]  Ubn0[0, 0] %1    Jn0[0, 0] + 128

          2          2                     3                         1/2
    %2 sK1  Bn1[0, 0]  Un0[0, 0] Jbn0[0, 0]  Ubn0[0, 0] Wcn0[0, 0] %1

             2
    Jn0[0, 0]

                             3           4                         1/2
     - 48 Bn0[0, 2] Jn0[0, 0]  Jbn0[0, 0]  Ubn0[0, 2] Ubn1[0, 0] %1

              4                     2   1/2                     2
     - 192 sK1  Bn0[0, 4] Jbn0[0, 0]  %1    Jbn1[0, 4] Jn0[0, 0]

                                        3              1/2
     + 96 Un0[0, 0] Un1[0, 2] Jbn0[0, 0]  Jbn0[0, 2] %1    Jn0[0, 0]

                    4                    4              1/2
     - 24 Jbn0[0, 0]  Un0[0, 0] Jn0[0, 0]  Ubn1[0, 2] %1    Jbn0[0, 3]

             4                     3              1/2          2
     + 96 sK1  Bn0[2, 4] Jbn0[0, 0]  Ubn1[0, 0] %1    Jn0[0, 0]

             4                     3              1/2          2
     - 48 sK1  Un0[0, 3] Jbn0[0, 0]  Wcn1[0, 0] %1    Jn0[0, 0]

             4                               5   1/2          2
     + 48 sK1  Un0[0, 2] Un1[0, 2] Jbn0[0, 0]  %1    Jn0[0, 0]

                                                  5   1/2          2
     - 32 Bn0[2, 2] Un0[0, 0] Un1[0, 0] Jbn0[0, 0]  %1    Jn0[0, 0]

                   4                     3   1/2
     + 24 Jn0[0, 0]  Un1[0, 0] Jbn0[0, 0]  %1    Jbn0[0, 3] Jbn0[0, 4]

              4          2                               3   1/2
     + 192 sK1  Jn0[0, 0]  Un0[0, 3] Un1[0, 3] Jbn0[0, 0]  %1

             2                     3              1/2          2
     - 48 sK1  Un1[0, 0] Jbn0[0, 0]  Jbn0[2, 4] %1    Jn0[0, 0]

                             2           4              1/2
     - 96 Bn0[0, 4] Jn0[0, 0]  Jbn0[0, 0]  Wcn0[0, 0] %1    Jn1[0, 0]

             4                         1/2
     + 96 sK1  Jbn0[0, 2] Ubn1[0, 4] %1    Jn0[0, 0] Jbn0[0, 0]

             4                         1/2
     + 96 sK1  Jbn1[0, 2] Ubn0[0, 4] %1    Jn0[0, 0] Jbn0[0, 0]

              4                     2   1/2                     2
     + 240 sK1  Un0[0, 3] Jbn0[0, 0]  %1    Jbn1[0, 4] Jn0[0, 0]

             4                     3   1/2                     3
     + 48 sK1  Un0[0, 3] Jbn0[0, 0]  %1    Jbn1[0, 4] Jn0[0, 0]

             4                     4   1/2          2
     - 48 sK1  Un0[0, 3] Jbn0[0, 0]  %1    Jn0[0, 0]  Jn1[0, 4]

                                                  5   1/2          2
     + 24 Jn0[0, 3] Jn0[0, 4] Un1[0, 0] Jbn0[0, 0]  %1    Jn0[0, 0]

             4          2                     2           2   1/2
     + 12 sK1  Jn0[0, 0]  Jn1[0, 0] Jbn0[0, 0]  Jbn0[0, 4]  %1

             2                                         3   1/2
     + 96 sK1  Jn1[0, 0] Un0[0, 2] Un0[0, 3] Jbn0[0, 0]  %1

                    3                                             1/2
     + 24 Jbn0[0, 0]  Ubn0[0, 2] Jn0[0, 2] Ubn0[0, 0] Jn1[0, 0] %1

              2                     4              1/2          2
     - 288 sK1  Un1[0, 2] Jbn0[0, 0]  Ubn0[0, 2] %1    Jn0[0, 0]

             2                     5              1/2          3
     - 96 sK1  Un1[0, 2] Jbn0[0, 0]  Ubn0[0, 2] %1    Jn0[0, 0]

             4          3           3                      2   1/2
     + 12 sK1  Jn0[0, 0]  Jbn0[0, 0]  Jbn1[2, 2] Ubn0[0, 0]  %1

                             3                     4              1/2
     + 48 Bn0[2, 3] Jn0[0, 0]  Un1[0, 0] Jbn0[0, 0]  Ubn0[0, 0] %1

             2                                         3   1/2
     + 96 sK1  Jn0[0, 0] Un0[0, 2] Un1[0, 3] Jbn0[0, 0]  %1

             4                                             1/2            2
     + 48 sK1  Jn0[0, 0] Un0[0, 3] Jbn0[0, 4] Jbn1[0, 0] %1    - 24 %2 sK1

                                                1/2
    Un0[0, 0] Un2[0, 0] Jbn0[0, 0] Ubn0[0, 0] %1    Jn0[0, 0] Jbn0[0, 3] - 48

          2                               2              1/2          2
    %2 sK1  Un0[0, 0] Un2[0, 0] Jbn0[0, 0]  Ubn0[0, 0] %1    Jn0[0, 0]

                                       3                     4              1/2
    Jbn0[0, 3] + 48 Bn0[2, 3] Jn0[0, 0]  Un0[0, 0] Jbn0[0, 0]  Ubn1[0, 0] %1

                             2                     4   1/2
     - 96 Bn0[0, 4] Jn0[0, 0]  Un1[0, 0] Jbn0[0, 0]  %1    Jn0[0, 3]

                                        4              1/2          2
     + 24 Jn0[2, 3] Un1[0, 0] Jbn0[0, 0]  Ubn0[0, 0] %1    Jn0[0, 0]

             2                     2   1/2
     + 96 sK1  Un0[0, 2] Jbn0[0, 0]  %1    Jbn0[0, 4] Jn1[0, 0]

             2                     2   1/2
     + 96 sK1  Un0[0, 2] Jbn0[0, 0]  %1    Jbn1[0, 4] Jn0[0, 0]

                                                  4   1/2
     + 24 Jn0[0, 3] Jn0[0, 4] Un0[0, 0] Jbn0[0, 0]  %1    Jn1[0, 0]

                             3                     4              1/2
     + 16 Bn0[0, 3] Jn0[0, 0]  Un1[0, 0] Jbn0[0, 0]  Wcn0[0, 0] %1

                   2                     3   1/2
     - 72 Jn0[0, 0]  Un1[0, 0] Jbn0[0, 0]  %1    Jn0[0, 4] Jbn0[0, 3]

             4                     4              1/2          2
     + 48 sK1  Jn1[0, 4] Jbn0[0, 0]  Ubn0[0, 2] %1    Jn0[0, 0]

                                        4   1/2                     2
     + 48 Un0[0, 0] Un0[0, 2] Jbn0[0, 0]  %1    Jbn1[0, 2] Jn0[0, 0]

                             2           4              1/2
     - 96 Bn0[0, 4] Jn0[0, 0]  Jbn0[0, 0]  Ubn1[0, 0] %1    Jn0[0, 2]

             4          2                                   1/2
     + 96 sK1  Jn0[0, 0]  Un0[0, 3] Jbn0[0, 4] Jbn1[0, 0] %1    Jbn0[0, 0] + 24

          2
    %2 sK1  Jn0[0, 0] Un0[0, 0] Jbn0[0, 0] Jbn1[0, 2] Ubn0[0, 0] Ubn1[0, 0]

      1/2            2          2                     2
    %1    + 32 %2 sK1  Jn0[0, 0]  Un0[0, 0] Jbn0[0, 0]  Jbn2[0, 0] Ubn0[0, 0]

                 1/2            2
    Ubn0[0, 2] %1    + 16 %2 sK1  Jn0[0, 0] Un0[0, 0] Jbn0[0, 0] Jbn2[0, 0]

                            1/2
    Ubn0[0, 0] Ubn0[0, 2] %1

                             2                     3              1/2
     + 32 Bn0[0, 3] Jn0[0, 0]  Un1[0, 0] Jbn0[0, 0]  Wcn0[0, 0] %1

                             2          2           4   1/2
     + 32 Bn0[3, 3] Jn0[0, 0]  Un0[0, 0]  Jbn0[0, 0]  %1    Jn1[0, 0]

                             2           4           2   1/2
     - 48 Bn1[0, 2] Jn0[0, 0]  Jbn0[0, 0]  Ubn0[0, 0]  %1    Jn0[0, 2]

             2                     4   1/2          3
     + 96 sK1  Un1[0, 2] Jbn0[0, 0]  %1    Jn0[0, 0]  Jbn0[0, 4]

             4                         1/2
     - 48 sK1  Jbn0[0, 4] Ubn0[0, 2] %1    Jbn1[0, 0] Jn0[0, 0]

             4                     2                         1/2
     + 24 sK1  Jn0[0, 2] Jbn0[0, 0]  Ubn0[0, 2] Ubn1[0, 0] %1

             4                     2                         1/2
     + 24 sK1  Jn0[0, 2] Jbn0[0, 0]  Ubn0[0, 0] Ubn1[0, 2] %1    + 96 %2

                                                      4              1/2
    Bn0[0, 2] Bn1[0, 0] Un0[0, 0] Un1[0, 0] Jbn0[0, 0]  Ubn0[0, 0] %1

             2                                                            3
    Jn0[0, 0]  + 192 %2 Bn0[0, 2] Bn1[0, 0] Un0[0, 0] Un1[0, 0] Jbn0[0, 0]

                 1/2
    Ubn0[0, 0] %1    Jn0[0, 0]

             4                                              1/2
     + 48 sK1  Bn0[0, 2] Jbn0[0, 0] Ubn0[0, 2] Ubn1[0, 0] %1

                               4                    2   1/2
     + 24 Ubn0[0, 0] Jbn0[0, 0]  Un0[0, 2] Jn0[0, 0]  %1    Jn1[0, 3]

                    4                     4                       1/2
     + 24 Jbn0[0, 0]  Jbn0[0, 3] Jn0[0, 0]  Un0[0, 0] Un1[0, 3] %1

             2                    3           3           2   1/2
     + 48 sK1  Bn1[2, 3] Jn0[0, 0]  Jbn0[0, 0]  Ubn0[0, 0]  %1

              2                    3           3              1/2            2
     + 192 sK1  Bn1[0, 4] Jn0[0, 0]  Jbn0[0, 0]  Ubn0[0, 3] %1    - 32 %2 sK1

                                                                      1/2
    Jn0[0, 0] Un0[0, 0] Jbn0[0, 0] Jbn1[0, 0] Ubn0[0, 2] Ubn1[0, 0] %1    - 192

          4                                   1/2          2
    %2 sK1  Bn1[0, 0] Ubn0[0, 0] Ubn1[0, 0] %1    Jn0[0, 0]  Jbn0[0, 4]

                                        2                         1/2
    Jbn0[0, 0] - 48 Jn0[0, 0] Jbn0[0, 0]  Ubn0[0, 2] Wcn1[0, 0] %1    + 24 %2

       2          3                     3
    sK1  Jn0[0, 0]  Un0[0, 0] Jbn0[0, 0]  Jbn1[0, 2] Ubn0[0, 0] Ubn1[0, 0]

      1/2               2           2              1/2            4
    %1    + 48 Un0[0, 2]  Jbn0[0, 0]  Jbn1[0, 0] %1    + 48 %2 sK1  Un0[0, 0]

                            1/2          2                                  2
    Ubn0[0, 0] Ubn2[0, 0] %1    Jn0[0, 0]  Jbn0[0, 3] Jbn0[0, 0] + 48 %2 sK1

             2                     2                                    1/2
    Jn0[0, 0]  Un0[0, 0] Jbn0[0, 0]  Jbn1[0, 2] Ubn0[0, 0] Ubn1[0, 0] %1

                              2                         1/2             2
     + 32 Jn0[0, 0] Jbn0[0, 0]  Wcn0[0, 0] Wcn1[0, 0] %1    + 192 %2 sK1

                       3           2                                    1/2
    Bn1[0, 0] Jn0[0, 0]  Jbn0[0, 0]  Ubn0[0, 0] Ubn0[0, 3] Ubn1[0, 0] %1    +

             2                    2
    96 %2 sK1  Bn1[0, 0] Jn0[0, 0]  Jbn0[0, 0] Ubn0[0, 0] Ubn0[0, 3] Ubn1[0, 0]

      1/2         4              1/2            2                    4
    %1    - 96 sK1  Jbn0[0, 4] %1    + 96 %2 sK1  Bn1[0, 0] Jn0[0, 0]

              3                                    1/2
    Jbn0[0, 0]  Ubn0[0, 0] Ubn0[0, 3] Ubn1[0, 0] %1

             2          3                     4              1/2
     + 96 sK1  Jn0[0, 0]  Jn0[0, 4] Jbn0[0, 0]  Ubn1[0, 3] %1

             2                     4           2   1/2          3
     + 48 sK1  Kn1[2, 2] Jbn0[0, 0]  Ubn0[0, 0]  %1    Jn0[0, 0]

             2                    2           4   1/2          3
     + 48 sK1  Kn1[3, 3] Un0[0, 0]  Jbn0[0, 0]  %1    Jn0[0, 0]

              2                     4              1/2          3
     + 192 sK1  Kn1[2, 4] Jbn0[0, 0]  Ubn0[0, 0] %1    Jn0[0, 0]

                              5   1/2          3
     + 48 Jn1[4, 4] Jbn0[0, 0]  %1    Jn0[0, 0]

                   2           3              1/2
     - 96 Jn0[0, 0]  Jbn0[0, 0]  Ubn0[0, 2] %1

                    2                       1/2            2
     - 48 Jbn0[0, 0]  Un0[0, 0] Jn0[0, 3] %1    + 48 %2 sK1  Un0[0, 0]

                        3              1/2                                2
    Un2[0, 0] Jbn0[0, 0]  Ubn0[0, 0] %1    Jn0[0, 3] Jn0[0, 0] - 24 %2 sK1

             3                     3                                    1/2
    Jn0[0, 0]  Un1[0, 0] Jbn0[0, 0]  Jbn0[0, 2] Ubn0[0, 0] Ubn1[0, 0] %1

                                        2   1/2
     + 48 Jn0[0, 3] Un1[0, 4] Jbn0[0, 0]  %1

                                        2   1/2
     + 48 Jn0[3, 4] Un1[0, 0] Jbn0[0, 0]  %1

                                        2   1/2
     + 48 Jn1[0, 3] Un0[0, 4] Jbn0[0, 0]  %1

              4                        1/2                            2
     + 144 sK1  Un0[0, 3] Jbn1[0, 4] %1    - 16 %2 Bn1[0, 0] Un0[0, 0]

              4   1/2                               2            2
    Jbn0[0, 0]  %1    Jbn0[0, 4] Jn1[0, 0] Jn0[0, 0]  - 16 %2 sK1  Jn1[0, 4]

                        3              1/2                     2
    Un0[0, 0] Jbn0[0, 0]  Ubn0[0, 0] %1    Jbn1[0, 0] Jn0[0, 0]  - 24 %2

                                  4              1/2                     3
    Un0[0, 0] Un1[0, 0] Jbn0[0, 0]  Ubn0[0, 0] %1    Jbn1[0, 2] Jn0[0, 0]  - 32

          4                                                   2           2
    %2 sK1  Bn1[0, 0] Jn0[0, 0] Jn1[0, 0] Un0[0, 3] Jbn0[0, 0]  Ubn0[0, 0]

      1/2         2                    2                     3
    %1    + 16 sK1  Bn1[0, 2] Jn0[0, 0]  Un0[0, 0] Jbn0[0, 0]  Jbn0[0, 2]

                 1/2         2                    2
    Ubn0[0, 0] %1    + 16 sK1  Bn1[0, 3] Jn0[0, 0]  Jn0[0, 3] Un0[0, 0]

              3              1/2            2          3                     3
    Jbn0[0, 0]  Ubn0[0, 0] %1    - 32 %2 sK1  Jn0[0, 0]  Un0[0, 0] Jbn0[0, 0]

                                       1/2            4                    2
    Jbn2[0, 0] Ubn0[0, 0] Wcn0[0, 0] %1    - 16 %2 sK1  Bn1[0, 0] Jn0[0, 0]

                                  3           2   1/2             2
    Jn1[0, 0] Un0[0, 3] Jbn0[0, 0]  Ubn0[0, 0]  %1    - 160 %2 sK1  Bn1[0, 0]

                                            2              1/2           2
    Jn0[0, 0] Un0[0, 0] Un1[0, 3] Jbn0[0, 0]  Ubn0[0, 0] %1    + 8 %2 sK1

                                                 1/2
    Un0[0, 0] Jbn0[0, 0] Ubn0[0, 0] Ubn1[0, 0] %1    Jbn1[0, 0] Jn0[0, 2]

                             2           4   1/2            4
     + 24 Jn1[0, 0] Un0[0, 2]  Jbn0[0, 0]  %1    - 48 %2 sK1  Ubn0[0, 0]

                            1/2           3                    2             2
    Ubn1[0, 0] Wcn0[0, 0] %1    Jbn0[0, 0]  Jn1[0, 0] Jn0[0, 0]  + 320 %2 sK1

                                                      2              1/2
    Bn0[0, 3] Bn1[0, 0] Un0[0, 0] Un1[0, 0] Jbn0[0, 0]  Ubn0[0, 0] %1

                         2                               2
    Jn0[0, 0] - 48 %2 sK1  Jn1[0, 0] Un0[0, 0] Jbn0[0, 0]  Jbn1[0, 4]

                 1/2                      4                               2
    Ubn0[0, 0] %1    Jn0[0, 0] - 48 %2 sK1  Jn0[0, 3] Un1[0, 0] Jbn0[0, 0]

                            1/2                      2
    Ubn0[0, 0] Ubn1[0, 0] %1    Jn0[0, 0] - 24 %2 sK1  Jn1[0, 0] Un0[0, 0]

              2                      2   1/2
    Jbn0[0, 0]  Jbn1[0, 2] Ubn0[0, 0]  %1    Jn0[0, 0]

                             3           4                         1/2
     - 48 Bn0[0, 2] Jn0[0, 0]  Jbn0[0, 0]  Ubn0[0, 0] Ubn1[0, 2] %1

                                        2                         1/2
     - 48 Bn1[0, 2] Jn0[0, 0] Jbn0[0, 0]  Ubn0[0, 0] Ubn0[0, 2] %1    - 16 %2

                       2           4   1/2                               2
    Bn1[0, 0] Un0[0, 0]  Jbn0[0, 0]  %1    Jbn1[0, 0] Jn0[0, 4] Jn0[0, 0]

               4           2   1/2           2          2
     + 4 %2 sK1  Ubn0[0, 0]  %1    Jbn1[0, 0]  Jn0[0, 0]  Jn0[0, 4] Jbn0[0, 0]

             4                               3              1/2          2
     + 48 sK1  Bn1[0, 3] Un0[0, 0] Jbn0[0, 0]  Ubn0[0, 2] %1    Jn0[0, 0]

                2                               2              1/2
     + 48 %2 sK1  Un0[0, 0] Un1[0, 0] Jbn0[0, 0]  Ubn0[0, 3] %1    Jn1[0, 0] -

             2                     2              1/2
    48 %2 sK1  Un0[0, 0] Jbn0[0, 0]  Ubn1[0, 0] %1    Jbn1[0, 0] Jn0[0, 4]

                         4                               3
    Jn0[0, 0] - 24 %2 sK1  Jn0[0, 3] Un1[0, 0] Jbn0[0, 0]  Ubn0[0, 0]

                 1/2          2         4
    Ubn1[0, 0] %1    Jn0[0, 0]  - 96 sK1  Bn0[0, 3] Jn0[0, 0] Jn1[0, 0]

                                       1/2         4                    2
    Jbn0[0, 0] Ubn0[0, 0] Ubn0[0, 3] %1    - 48 sK1  Bn0[0, 3] Jn0[0, 0]

                        2                         1/2
    Jn1[0, 0] Jbn0[0, 0]  Ubn0[0, 0] Ubn0[0, 3] %1

             4                         1/2         4
     - 48 sK1  Jbn1[0, 4] Ubn0[0, 2] %1    + 36 sK1  Jn0[0, 0] Un0[0, 0]

              3   1/2                                       4
    Jbn0[0, 0]  %1    Jn0[0, 4] Jbn1[0, 0] Jn0[0, 3] - 6 sK1  Jn0[0, 0]

             2           3   1/2
    Un0[0, 0]  Jbn0[0, 0]  %1    Jn0[0, 3] Jbn0[0, 3] Jn1[0, 0] -

                                                  5   1/2                    2
    96 %2 Bn1[0, 0] Un0[0, 0] Un1[0, 0] Jbn0[0, 0]  %1    Jn0[0, 4] Jn0[0, 0]

                4                                3   1/2
     - 12 %2 sK1  Jn1[0, 2] Jbn1[0, 0] Ubn0[0, 0]  %1    Jn0[0, 0] Jbn0[0, 0]

                4                     2                         1/2
     + 32 %4 sK1  Bn0[0, 2] Jbn0[0, 0]  Jbn0[0, 2] Wcn0[0, 0] %1    Jn0[0, 0]

                                        2   1/2
     + 48 Jn1[3, 4] Un0[0, 0] Jbn0[0, 0]  %1

             4                         1/2
     + 48 sK1  Jbn1[0, 4] Wcn0[0, 0] %1

                              2              1/2
     + 48 Jn0[0, 2] Jbn0[0, 0]  Ubn1[0, 4] %1

             4                         1/2
     + 48 sK1  Jbn1[0, 0] Wcn0[0, 4] %1

              4                        1/2
     - 192 sK1  Bn0[0, 4] Jbn1[0, 4] %1

             4                                              1/2
     + 96 sK1  Jn0[0, 4] Jbn0[0, 0] Jbn1[0, 0] Ubn0[0, 2] %1

             4                                           2   1/2         2
     + 12 sK1  Jn0[2, 2] Jbn0[0, 0] Jbn1[0, 0] Ubn0[0, 0]  %1    + 48 sK1

                        4              1/2                     2
    Un0[0, 2] Jbn0[0, 0]  Ubn0[0, 0] %1    Jbn0[0, 2] Jn0[0, 0]  Jn1[0, 0]

             4                                         2   1/2
     - 96 sK1  Bn1[0, 3] Un0[0, 0] Un0[0, 3] Jbn0[0, 0]  %1    Jn0[0, 0] + 4 %2

       4                     2   1/2                                3
    sK1  Un0[0, 0] Ubn0[0, 0]  %1    Jbn1[0, 0] Jbn1[0, 3] Jn0[0, 0]

                          2          2                     2
    Jbn0[0, 0] - 64 %2 sK1  Jn0[0, 0]  Un0[0, 0] Jbn0[0, 0]  Jbn1[0, 0]

                            1/2
    Ubn0[0, 2] Ubn1[0, 0] %1

                              2                         1/2
     + 24 Jn0[0, 0] Jbn0[0, 0]  Ubn0[0, 0] Ubn1[2, 2] %1

                             2                         1/2
     - 8 Jn0[0, 0] Jbn0[0, 0]  Ubn1[0, 2] Wcn0[0, 0] %1

             4                                   1/2
     - 96 sK1  Bn0[0, 4] Jbn0[0, 2] Ubn1[0, 0] %1

                                          2          3           4   1/2
     + 64 %2 Bn1[0, 0] Bn1[0, 3] Jn0[0, 0]  Un0[0, 0]  Jbn0[0, 0]  %1    + 4 %2

       4                     2   1/2
    sK1  Un0[0, 0] Ubn0[0, 0]  %1    Jbn0[0, 0] Jn1[0, 0] Jbn1[0, 0] Jn0[0, 3]

               4                     2   1/2           3
     + 4 %2 sK1  Un0[0, 0] Ubn0[0, 0]  %1    Jbn0[0, 0]  Jn1[0, 0] Jn0[0, 0]

                          2                    2                     3
    Jn1[0, 3] - 160 %2 sK1  Bn1[0, 0] Jn0[0, 0]  Un0[0, 0] Jbn0[0, 0]

                            1/2             2
    Ubn1[0, 0] Wcn0[0, 0] %1    - 320 %2 sK1  Bn1[0, 0] Jn0[0, 0] Un0[0, 0]

              2                         1/2            2                    3
    Jbn0[0, 0]  Ubn1[0, 0] Wcn0[0, 0] %1    + 96 %2 sK1  Bn1[0, 0] Jn0[0, 0]

                                  4              1/2            2
    Un0[0, 3] Un1[0, 0] Jbn0[0, 0]  Ubn0[0, 0] %1    + 96 %2 sK1  Bn1[0, 0]

                                            2              1/2         2
    Jn0[0, 0] Un0[0, 3] Un1[0, 0] Jbn0[0, 0]  Ubn0[0, 0] %1    + 48 sK1

                        3              1/2                     3
    Un0[0, 2] Jbn0[0, 0]  Ubn0[0, 0] %1    Jbn1[0, 0] Jn0[0, 0]  Jbn0[0, 2] -

             2                     3              1/2
    32 %2 sK1  Un0[0, 0] Jbn0[0, 0]  Ubn1[0, 0] %1    Jbn1[0, 0] Jn0[0, 4]

             2            2                     2              1/2
    Jn0[0, 0]  - 16 %2 sK1  Un0[0, 0] Jbn0[0, 0]  Ubn1[0, 0] %1    Jbn1[0, 0]

             3                       2                                   1/2
    Jn0[0, 0]  Jbn0[0, 4] - 16 %2 sK1  Un0[0, 0] Jbn0[0, 0] Ubn1[0, 0] %1

                        2                        2
    Jbn1[0, 0] Jn0[0, 0]  Jbn0[0, 4] + 192 %2 sK1  Bn1[0, 0] Jn0[0, 0]

                                            4   1/2
    Un0[0, 0] Un0[0, 2] Un1[0, 0] Jbn0[0, 0]  %1

             4                         1/2
     - 48 sK1  Jbn1[0, 0] Ubn0[2, 4] %1

                                        2   1/2
     - 48 Jn1[0, 0] Un0[3, 4] Jbn0[0, 0]  %1

             4                        1/2
     + 48 sK1  Un0[3, 4] Jbn1[0, 0] %1

                                            2          2              1/2
     - 48 Un0[0, 0] Ubn0[0, 3] %2 Jbn0[0, 0]  Jn0[0, 0]  Ubn2[0, 0] %1

                4                                             1/2
     + 16 %4 sK1  Bn0[0, 3] Jn0[0, 3] Jbn0[0, 0] Wcn0[0, 0] %1

                                 2          2                         1/2
     - 48 Un0[0, 0] %2 Jbn0[0, 0]  Jn0[0, 0]  Ubn1[0, 0] Ubn1[0, 3] %1

                               2           2                         1/2
     - 8 %2 Jn1[0, 2] Un0[0, 0]  Jbn0[0, 0]  Jbn1[0, 0] Ubn0[0, 0] %1

                 4                     2   1/2          2           2
     + 120 %2 sK1  Un0[0, 3] Ubn1[0, 0]  %1    Jn0[0, 0]  Jbn0[0, 0]  + 32 %2

                                            4                         1/2
    Jn0[0, 2] Un0[0, 0] Un1[0, 0] Jbn0[0, 0]  Jbn1[0, 0] Ubn0[0, 0] %1

             2            2                               4
    Jn0[0, 0]  + 48 %2 sK1  Jn1[0, 0] Un0[0, 2] Jbn0[0, 0]  Ubn0[0, 0]

                 1/2          2             2                    2
    Ubn1[0, 0] %1    Jn0[0, 0]  + 192 %2 sK1  Bn1[0, 0] Jn0[0, 0]  Un0[0, 3]

                        3              1/2             2                    2
    Un1[0, 0] Jbn0[0, 0]  Ubn0[0, 0] %1    - 336 %2 sK1  Bn1[0, 0] Jn0[0, 0]

                        3                         1/2            2
    Un0[0, 2] Jbn0[0, 0]  Ubn0[0, 0] Ubn1[0, 0] %1    - 96 %2 sK1  Bn1[0, 0]

             3                     4                         1/2           2
    Jn0[0, 0]  Un0[0, 2] Jbn0[0, 0]  Ubn0[0, 0] Ubn1[0, 0] %1    + 8 %2 sK1

             2           2              1/2                                3
    Un0[0, 0]  Jbn0[0, 0]  Ubn0[0, 0] %1    Jbn1[0, 0] Jbn1[0, 3] Jn0[0, 0]  +

            2          2           4              1/2
    8 %2 sK1  Un0[0, 0]  Jbn0[0, 0]  Ubn0[0, 0] %1    Jn1[0, 0] Jn0[0, 0]

                        2          2                     3
    Jn1[0, 3] + 8 %2 sK1  Jn1[0, 0]  Un0[0, 0] Jbn0[0, 0]  Jbn0[0, 4]

                 1/2                     2          2
    Ubn0[0, 0] %1    Jn0[0, 0] + 8 %2 sK1  Un0[0, 0]  Jbn0[0, 0] Ubn0[0, 0]

      1/2                                2
    %1    Jbn1[0, 0] Jbn1[0, 3] Jn0[0, 0]

            4          2          2           2              1/2
     + 6 sK1  Jn0[0, 0]  Un0[0, 0]  Jbn0[0, 3]  Jbn1[0, 0] %1

                                                  2              1/2
     - 48 Bn0[0, 2] Un0[0, 0] Un0[0, 2] Jbn0[0, 0]  Jbn1[0, 0] %1

             4                                              1/2            2
     - 32 sK1  Bn0[0, 2] Jbn0[0, 2] Ubn0[0, 0] Ubn1[0, 0] %1    + 32 %2 sK1

                        3           2   1/2                               2
    Un1[0, 0] Jbn0[0, 0]  Ubn0[0, 0]  %1    Jbn1[0, 0] Jn0[0, 2] Jn0[0, 0]  -

             4                     2                         1/2
    32 %2 sK1  Jn0[0, 4] Jbn0[0, 0]  Ubn0[0, 0] Ubn1[0, 0] %1    Jbn1[0, 0]

             2           2                     4           2   1/2
    Jn0[0, 0]  - 8 %2 sK1  Un1[0, 0] Jbn0[0, 0]  Ubn0[0, 0]  %1    Jn1[0, 0]

    Jn0[0, 2] Jn0[0, 0]

                               2           4   1/2                     2
     + 4 %2 Jn0[0, 0] Un0[0, 0]  Jbn0[0, 0]  %1    Jbn0[0, 4] Jn1[0, 0]

                4                                         2   1/2
     + 64 %2 sK1  Bn1[0, 0] Bn1[0, 3] Un0[0, 0] Ubn0[0, 0]  %1

                4                               2              1/2
     - 16 %2 sK1  Jn0[0, 0] Kn2[0, 0] Ubn0[0, 0]  Ubn0[0, 3] %1

               4                     2   1/2
     + 8 %2 sK1  Un1[0, 0] Ubn0[0, 0]  %1    Jbn1[0, 0] Jn0[0, 3]

                                          2           2              1/2
     + 64 %2 Bn1[0, 0] Bn1[0, 2] Un0[0, 0]  Jbn0[0, 0]  Ubn0[0, 0] %1

                2                                              1/2
     + 64 %2 sK1  Un1[0, 0] Jbn0[0, 0] Ubn1[0, 0] Wcn0[0, 0] %1

             2                               2              1/2
     - 48 sK1  Un0[0, 0] Un0[0, 3] Jbn0[0, 0]  Jbn1[0, 2] %1    Jn0[0, 0]

                2                               2                         1/2
     - 16 %2 sK1  Jn1[0, 0] Un0[0, 0] Jbn0[0, 0]  Ubn0[0, 0] Ubn1[0, 2] %1

                4          2                     3                      2   1/2
     - 48 %2 sK1  Jn0[0, 0]  Jn0[0, 2] Jbn0[0, 0]  Ubn0[0, 0] Ubn1[0, 0]  %1

                4                               2                      2   1/2
     - 96 %2 sK1  Jn0[0, 0] Jn0[0, 2] Jbn0[0, 0]  Ubn0[0, 0] Ubn1[0, 0]  %1

                                                     3              1/2
     + 96 %2 Jn0[0, 0] Un0[0, 0] Un2[0, 0] Jbn0[0, 0]  Ubn0[0, 2] %1

               4           3   1/2                                2
     + 4 %2 sK1  Ubn0[0, 0]  %1    Jbn0[0, 0] Jbn0[0, 2] Jn1[0, 0]

                 2                                              1/2
     + 120 %2 sK1  Un1[0, 2] Jbn0[0, 0] Ubn0[0, 0] Ubn1[0, 0] %1

                4                     2   1/2          3           3
     + 48 %2 sK1  Un0[0, 3] Ubn1[0, 0]  %1    Jn0[0, 0]  Jbn0[0, 0]

             4                               2   1/2          2           2
     - 16 sK1  Bn1[0, 3] Jn0[0, 3] Ubn0[0, 0]  %1    Jn0[0, 0]  Jbn0[0, 0]

              4                                    1/2
     + 144 sK1  Jbn1[0, 0] Ubn0[0, 0] Wcn0[0, 2] %1    Jn0[0, 0] Jbn0[0, 0]

             4                                    1/2
     - 32 sK1  Jbn1[0, 0] Ubn0[0, 2] Wcn0[0, 0] %1    Jn0[0, 0] Jbn0[0, 0]

             4                                              1/2            2
     + 48 sK1  Bn0[0, 2] Jbn0[0, 0] Ubn0[0, 0] Ubn1[0, 2] %1    + 96 %2 sK1

                       2                                         5   1/2
    Bn1[0, 0] Jn0[0, 0]  Un0[0, 0] Un0[0, 2] Un1[0, 0] Jbn0[0, 0]  %1    + 256

          2                                        2           2
    %2 sK1  Bn1[0, 0] Bn1[0, 3] Jn0[0, 0] Un0[0, 0]  Jbn0[0, 0]  Ubn0[0, 0]

      1/2             2                              2          2           3
    %1    + 128 %2 sK1  Bn1[0, 0] Bn1[0, 3] Jn0[0, 0]  Un0[0, 0]  Jbn0[0, 0]

                 1/2            2                                         2
    Ubn0[0, 0] %1    + 96 %2 sK1  Bn1[0, 0] Un0[0, 0] Un1[0, 0] Jbn0[0, 0]

                 1/2          2                       4
    Ubn0[0, 0] %1    Jn0[0, 0]  Jbn0[0, 3] + 48 %2 sK1  Ubn0[0, 0] Ubn1[0, 0]

                 1/2                     3           2            2          2
    Wcn0[0, 0] %1    Jbn1[0, 0] Jn0[0, 0]  Jbn0[0, 0]  + 64 %2 sK1  Jn0[0, 0]

                                            4              1/2            4
    Jn1[0, 0] Un0[0, 0] Un0[0, 3] Jbn0[0, 0]  Ubn1[0, 0] %1    + 48 %2 sK1

                                                1/2
    Bn1[0, 0] Un0[0, 0] Ubn0[0, 0] Ubn1[0, 0] %1    Jn0[0, 3] Jbn0[0, 0] - 4 %2

       4                     2   1/2                     3
    sK1  Un1[0, 0] Ubn0[0, 0]  %1    Jbn1[0, 0] Jn0[0, 0]  Jbn0[0, 3]

                          2                     3           2   1/2
    Jbn0[0, 0] - 16 %2 sK1  Un1[0, 0] Jbn0[0, 0]  Ubn0[0, 0]  %1    Jbn0[0, 2]

             2                      2                     2           2   1/2
    Jn0[0, 0]  Jn1[0, 0] - 24 %2 sK1  Un1[0, 0] Jbn0[0, 0]  Ubn0[0, 0]  %1

                                           4          2          2
    Jbn0[0, 2] Jn0[0, 0] Jn1[0, 0] - 18 sK1  Jn0[0, 0]  Un0[0, 0]  Jbn0[0, 3]

                 1/2                     2            2
    Jbn1[0, 0] %1    Jn0[0, 3] Jbn0[0, 0]  - 16 %2 sK1  Jn1[0, 0] Un0[0, 0]

              4              1/2                                4
    Jbn0[0, 0]  Ubn1[0, 0] %1    Jn0[0, 4] Jn0[0, 0] + 16 %2 sK1  Bn1[0, 0]

                                  3           2   1/2                      4
    Jn0[0, 4] Jn1[0, 0] Jbn0[0, 0]  Ubn0[0, 0]  %1    Jn0[0, 0] + 96 %2 sK1

                                  3                         1/2          2
    Bn1[0, 0] Jn0[0, 4] Jbn0[0, 0]  Ubn0[0, 0] Ubn1[0, 0] %1    Jn0[0, 0]  - 48

          4                                             1/2
    %2 sK1  Bn1[0, 0] Un0[0, 0] Ubn0[0, 0] Ubn1[0, 0] %1    Jn0[0, 0]

                          2                                         3
    Jbn0[0, 3] + 48 %2 sK1  Bn1[0, 0] Un0[0, 0] Un1[0, 0] Jbn0[0, 0]

                 1/2          3
    Ubn0[0, 0] %1    Jn0[0, 0]  Jbn0[0, 3]

                                         3              1/2
     - 192 Bn0[0, 4] Jn0[0, 0] Jbn0[0, 0]  Wcn0[0, 0] %1    Jn1[0, 0]

                                        2                         1/2
     - 48 Bn0[0, 2] Jn1[0, 0] Jbn0[0, 0]  Ubn0[0, 0] Ubn0[0, 2] %1

             4          2           3                         1/2
     + 12 sK1  Jn0[0, 2]  Jbn0[0, 0]  Ubn0[0, 0] Ubn1[0, 0] %1

                                        2                         1/2
     - 48 Bn0[0, 2] Jn1[0, 0] Jbn0[0, 0]  Ubn0[0, 0] Wcn0[0, 0] %1

                                                  2              1/2
     - 48 Bn0[0, 2] Jn1[0, 3] Un0[0, 0] Jbn0[0, 0]  Ubn0[0, 0] %1

             4                                    1/2
     + 48 sK1  Jbn1[0, 2] Ubn0[0, 0] Wcn0[0, 0] %1    Jn0[0, 0] Jbn0[0, 0]

             4                                    1/2
     - 48 sK1  Jbn1[0, 0] Ubn0[0, 0] Ubn0[2, 2] %1    Jn0[0, 0] Jbn0[0, 0]

                4                         1/2          2           2
     - 64 %2 sK1  Ubn0[0, 0] Ubn1[0, 0] %1    Jn0[0, 0]  Jbn0[0, 0]

                4                                           2   1/2
     + 48 %2 sK1  Jn0[0, 0] Jbn0[0, 2] Ubn0[0, 0] Ubn1[0, 0]  %1

                2                     3              1/2
     - 48 %4 sK1  Jn0[0, 0] Jbn0[0, 0]  Wcn0[0, 3] %1    Jn0[0, 2]

                2          2           2              1/2
     - 48 %4 sK1  Jn0[0, 0]  Jbn0[0, 0]  Wcn0[0, 2] %1    Jbn0[0, 3]

                2                     3              1/2
     + 48 %4 sK1  Jn0[0, 0] Jbn0[0, 0]  Wcn0[0, 2] %1    Jn0[0, 3]

                2                                              1/2
     + 24 %2 sK1  Un2[0, 0] Jbn0[0, 0] Ubn0[0, 0] Ubn0[0, 2] %1

                2                                              1/2
     + 48 %2 sK1  Un2[0, 0] Jbn0[0, 0] Ubn0[0, 0] Wcn0[0, 0] %1

                       2          2                                   1/2
     - 48 %2 Jbn0[0, 0]  Jn0[0, 0]  Ubn1[0, 0] Ubn0[0, 3] Un1[0, 0] %1

                2                                             1/2
     + 72 %2 sK1  Un0[0, 0] Un2[0, 0] Jbn0[0, 0] Ubn0[0, 3] %1

                2          3          2           4              1/2
     + 48 %2 sK1  Jn0[0, 0]  Un1[0, 0]  Jbn0[0, 0]  Ubn0[0, 3] %1

                2          4           3                      2   1/2
     - 48 %2 sK1  Jn0[0, 0]  Jbn0[0, 0]  Ubn0[0, 3] Ubn1[0, 0]  %1

                2          3                     4           2   1/2
     + 48 %2 sK1  Jn0[0, 0]  Un0[0, 2] Jbn0[0, 0]  Ubn1[0, 0]  %1

                 4                                             1/2
     - 112 %2 sK1  Bn1[0, 3] Un0[0, 0] Ubn0[0, 0] Ubn1[0, 0] %1

                               2           5   1/2
     + 8 %2 Jn0[0, 0] Un0[0, 0]  Jbn0[0, 0]  %1    Jn1[0, 0] Jn1[0, 4] - 24 %2

       4                                          3   1/2
    sK1  Bn1[0, 0] Jn1[0, 0] Jbn0[0, 2] Ubn0[0, 0]  %1    Jn0[0, 0] Jbn0[0, 0]

                4                                    1/2           2
     - 96 %2 sK1  Ubn0[0, 0] Ubn1[0, 0] Wcn0[0, 0] %1    Jbn0[0, 0]  Jn1[0, 0]

    Jn0[0, 0] -

          4                                                                 1/2
    96 sK1  Bn0[0, 3] Jn0[0, 0] Un0[0, 0] Un0[0, 3] Jbn0[0, 0] Jbn1[0, 0] %1

             4                    2                               2
     - 48 sK1  Bn0[0, 3] Jn0[0, 0]  Un0[0, 0] Un0[0, 3] Jbn0[0, 0]  Jbn1[0, 0]

      1/2                                       3              1/2
    %1    + 24 %2 Un0[0, 0] Un2[0, 0] Jbn0[0, 0]  Ubn0[0, 0] %1    Jn0[0, 2]

                      2                     4   1/2          3
     - 24 %2 Un0[0, 0]  Un2[0, 0] Jbn0[0, 0]  %1    Jn0[0, 0]  Jbn0[0, 3]

                      2                     2   1/2
     - 24 %2 Un0[0, 0]  Un2[0, 0] Jbn0[0, 0]  %1    Jn0[0, 0] Jbn0[0, 3]

                      2                     5   1/2                    2
     + 24 %2 Un0[0, 0]  Un2[0, 0] Jbn0[0, 0]  %1    Jn0[0, 3] Jn0[0, 0]

                      3          2           4                         1/2
     - 16 %2 Jn0[0, 0]  Un0[0, 0]  Jbn0[0, 0]  Jbn2[0, 0] Wcn0[0, 0] %1

                            2                        2              1/2
     - 8 Un0[0, 3] Un0[0, 0]  Jn0[0, 0] %2 Jbn0[0, 0]  Jbn2[0, 0] %1

                2                                          2   1/2
     - 48 %2 sK1  Bn0[0, 2] Un2[0, 0] Jbn0[0, 0] Ubn0[0, 0]  %1

                2                    2                         1/2
     - 48 %2 sK1  Bn0[0, 3] Un0[0, 0]  Jbn0[0, 0] Ubn2[0, 0] %1

                2                    2                         1/2
     - 80 %2 sK1  Bn0[0, 3] Un1[0, 0]  Jbn0[0, 0] Ubn0[0, 0] %1

                     2          2           3   1/2           2
     + 4 %2 Jn0[0, 0]  Un0[0, 0]  Jbn0[0, 0]  %1    Jbn1[0, 0]  Jn0[0, 4]

                     3          2           3   1/2
     + 8 %2 Jn0[0, 0]  Un0[0, 0]  Jbn0[0, 0]  %1    Jbn1[0, 0] Jbn1[0, 4]

               2           3              1/2
     + 8 %4 sK1  Jbn0[0, 0]  Wcn0[0, 0] %1    Jn0[0, 2] Jn0[0, 3]

                2                                         3   1/2
     - 48 %2 sK1  Un0[0, 0] Un1[0, 0] Un1[0, 2] Jbn0[0, 0]  %1

                2                                         3   1/2
     - 48 %2 sK1  Un0[0, 0] Un0[0, 2] Un2[0, 0] Jbn0[0, 0]  %1

                      2                     3   1/2          2
     - 48 %2 Un0[0, 0]  Un2[0, 0] Jbn0[0, 0]  %1    Jn0[0, 0]  Jbn0[0, 3]

                                 2                     4   1/2          2
     - 160 %2 Bn1[0, 3] Un0[0, 0]  Un1[0, 0] Jbn0[0, 0]  %1    Jn0[0, 0]

                                                     3              1/2
     + 24 %2 Jn0[0, 2] Un0[0, 0] Un1[0, 0] Jbn0[0, 0]  Ubn1[0, 0] %1

               4          2           2           2              1/2
     + 4 %2 sK1  Jn0[0, 0]  Jbn1[0, 0]  Ubn0[0, 0]  Wcn0[0, 0] %1

                4          3           2                      3   1/2
     + 32 %3 sK1  Jn0[0, 0]  Jbn0[0, 0]  Ubn0[0, 0] Ubn1[0, 0]  %1

                                2           4   1/2          3
     - 48 %2 Un0[0, 0] Un1[0, 0]  Jbn0[0, 0]  %1    Jn0[0, 0]  Jbn0[0, 3]

                2                               3              1/2
     - 64 %2 sK1  Jn2[0, 4] Un0[0, 0] Jbn0[0, 0]  Ubn0[0, 0] %1    Jn0[0, 0]

                2                                         2              1/2
     + 96 %2 sK1  Jn0[0, 0] Un0[0, 0] Un0[0, 3] Jbn0[0, 0]  Ubn2[0, 0] %1

                 2          2                     3                         1/2
     + 216 %2 sK1  Jn0[0, 0]  Un1[0, 2] Jbn0[0, 0]  Ubn0[0, 0] Ubn1[0, 0] %1

                      2           5              1/2                    2
     + 24 %2 Un1[0, 0]  Jbn0[0, 0]  Ubn0[0, 0] %1    Jn0[0, 2] Jn0[0, 0]

                      2           4              1/2
     + 48 %2 Un1[0, 0]  Jbn0[0, 0]  Ubn0[0, 0] %1    Jn0[0, 2] Jn0[0, 0]

                                2           3   1/2          2
     - 96 %2 Un0[0, 0] Un1[0, 0]  Jbn0[0, 0]  %1    Jn0[0, 0]  Jbn0[0, 3]

                      3                               5              1/2
     + 48 %2 Jn0[0, 0]  Un0[0, 0] Un1[0, 0] Jbn0[0, 0]  Ubn1[0, 2] %1

                2                                              1/2
     + 72 %2 sK1  Un0[0, 2] Jbn0[0, 0] Ubn0[0, 0] Ubn2[0, 0] %1

                     2                    2                     5   1/2
     + 8 %2 Jn0[0, 0]  Jn1[0, 0] Un0[0, 0]  Un1[0, 3] Jbn0[0, 0]  %1

                2                                             1/2
     + 40 %2 sK1  Un0[0, 0] Un2[0, 3] Jbn0[0, 0] Ubn0[0, 0] %1

                4                               2              1/2
     - 48 %2 sK1  Un0[0, 2] Un1[0, 0] Jbn0[0, 0]  Ubn1[0, 0] %1

                                                      4   1/2          2
     - 224 %2 Bn1[0, 4] Un0[0, 0] Un1[0, 0] Jbn0[0, 0]  %1    Jn0[0, 0]

                                            3              1/2
     + 192 %2 Un0[0, 2] Un1[0, 0] Jbn0[0, 0]  Ubn1[0, 0] %1    Jn0[0, 0]

                2          2                     2           3   1/2
     + 64 %3 sK1  Jn0[0, 0]  Un0[0, 0] Jbn0[0, 0]  Ubn1[0, 0]  %1

                 2          2                     3           2   1/2
     + 168 %2 sK1  Jn0[0, 0]  Un0[0, 2] Jbn0[0, 0]  Ubn1[0, 0]  %1

                 2          2          2           3              1/2
     + 168 %2 sK1  Jn0[0, 0]  Un1[0, 0]  Jbn0[0, 0]  Ubn0[0, 3] %1

                2          2          3           4              1/2
     + 32 %3 sK1  Jn0[0, 0]  Un1[0, 0]  Jbn0[0, 0]  Ubn0[0, 0] %1

                2          3           2                      2   1/2
     - 96 %2 sK1  Jn0[0, 0]  Jbn0[0, 0]  Ubn0[0, 3] Ubn1[0, 0]  %1

                4                               2              1/2
     - 48 %2 sK1  Un1[0, 0] Un1[0, 2] Jbn0[0, 0]  Ubn0[0, 0] %1

                4                               2              1/2
     - 48 %2 sK1  Un0[0, 2] Un2[0, 0] Jbn0[0, 0]  Ubn0[0, 0] %1

                                          2           3              1/2
     - 24 %2 Jn0[0, 0] Jn1[0, 4] Un0[0, 0]  Jbn0[0, 0]  Jbn1[0, 0] %1

                2                                          2   1/2
     - 64 %2 sK1  Bn2[0, 2] Un0[0, 0] Jbn0[0, 0] Ubn0[0, 0]  %1

                 2                                             1/2
     - 128 %2 sK1  Bn2[0, 4] Un0[0, 0] Jbn0[0, 0] Ubn0[0, 0] %1

                 2                                          2   1/2
     - 112 %2 sK1  Bn1[0, 2] Un1[0, 0] Jbn0[0, 0] Ubn0[0, 0]  %1

                 2                    2                         1/2
     - 112 %2 sK1  Bn1[0, 3] Un0[0, 0]  Jbn0[0, 0] Ubn1[0, 0] %1

                                2                     2              1/2
     - 24 %2 Jn0[0, 0] Un0[0, 0]  Un1[0, 0] Jbn0[0, 0]  Jbn1[0, 3] %1

                                           2                         1/2
     + 16 %4 Bn0[0, 2] Jn0[0, 0] Jbn0[0, 0]  Jbn0[0, 2] Wcn0[0, 0] %1

                2          2                     3              1/2
     - 64 %2 sK1  Jn0[0, 0]  Un0[0, 0] Jbn0[0, 0]  Ubn1[0, 0] %1

                2                                          2   1/2
     - 48 %2 sK1  Bn1[0, 0] Un1[0, 2] Jbn0[0, 0] Ubn0[0, 0]  %1

                4          3                      2   1/2           2
     - 16 %2 sK1  Jn0[0, 0]  Jbn2[0, 4] Ubn0[0, 0]  %1    Jbn0[0, 0]

              2                     2                         1/2
     + 224 sK1  Jn1[0, 0] Jbn0[0, 0]  Ubn0[0, 3] Wcn0[0, 0] %1    Jn0[0, 0]

             4                                             1/2
     - 32 sK1  Bn0[0, 3] Jn0[0, 3] Ubn0[0, 0] Ubn1[0, 0] %1

             4                                             1/2
     - 48 sK1  Bn0[0, 3] Jn1[0, 0] Ubn0[0, 0] Ubn0[0, 3] %1

                2                               2              1/2
     - 96 %4 sK1  Bn0[0, 2] Jn0[0, 0] Jbn0[0, 0]  Wcn0[0, 3] %1

                2                                          3   1/2
     + 32 %3 sK1  Jn0[0, 0] Un0[0, 0] Jbn0[0, 0] Ubn1[0, 0]  %1

                4                                              1/2
     - 48 %2 sK1  Jn1[0, 4] Jbn0[0, 0] Ubn0[0, 0] Ubn1[0, 0] %1

                      3          2                     4              1/2
     - 24 %2 Jn0[0, 0]  Un0[0, 0]  Un1[0, 0] Jbn0[0, 0]  Jbn1[0, 3] %1

                 2                                             1/2
     - 224 %2 sK1  Bn1[0, 4] Un1[0, 0] Jbn0[0, 0] Ubn0[0, 0] %1

                4          2                     3           2              1/2
     - 24 %2 sK1  Jn0[0, 0]  Jn0[0, 2] Jbn0[0, 0]  Ubn0[0, 0]  Ubn2[0, 0] %1

                4                               2           2              1/2
     - 48 %2 sK1  Jn0[0, 0] Jn0[0, 2] Jbn0[0, 0]  Ubn0[0, 0]  Ubn2[0, 0] %1

                2                                         2              1/2
     + 64 %2 sK1  Jn1[0, 0] Un0[0, 0] Un0[0, 3] Jbn0[0, 0]  Ubn1[0, 0] %1

                2                                              1/2
     + 40 %2 sK1  Un0[0, 0] Jbn0[0, 0] Ubn0[0, 0] Ubn2[0, 2] %1

                                                               4   1/2
     + 96 %2 Jn0[0, 0] Jn0[0, 4] Un0[0, 0] Un2[0, 0] Jbn0[0, 0]  %1

                4                                2              1/2
     - 16 %2 sK1  Jn0[0, 0] Jbn2[0, 0] Ubn0[0, 0]  Wcn0[0, 0] %1

                                2           3              1/2
     + 32 %4 Bn0[0, 3] Jn0[0, 0]  Jbn0[0, 0]  Wcn0[0, 0] %1    Jn0[0, 3]

                      2          2                     3              1/2
     - 48 %2 Jn0[0, 0]  Un0[0, 0]  Un1[0, 0] Jbn0[0, 0]  Jbn1[0, 3] %1

                2                    2                         1/2
     - 64 %2 sK1  Bn2[0, 3] Un0[0, 0]  Jbn0[0, 0] Ubn0[0, 0] %1

                4           2              1/2          2           2
     - 32 %2 sK1  Ubn1[0, 0]  Wcn0[0, 0] %1    Jn0[0, 0]  Jbn0[0, 0]

                      2          2           3                         1/2
     + 16 %2 Jn0[0, 0]  Un0[0, 0]  Jbn0[0, 0]  Jbn1[0, 0] Ubn1[0, 2] %1

                4                     2                         1/2
     + 32 %3 sK1  Jn0[0, 0] Ubn0[0, 0]  Ubn1[0, 0] Ubn2[0, 0] %1

                2          2                     3              1/2
     + 48 %2 sK1  Jn0[0, 0]  Un1[0, 4] Jbn0[0, 0]  Ubn1[0, 0] %1

                2                                              1/2
     - 64 %2 sK1  Un0[0, 0] Jbn0[0, 0] Ubn1[0, 0] Wcn1[0, 0] %1

                4           2              1/2          3           3
     - 16 %2 sK1  Ubn1[0, 0]  Wcn0[0, 0] %1    Jn0[0, 0]  Jbn0[0, 0]

                                                     2              1/2
     + 16 %4 Bn0[0, 3] Jn0[0, 0] Jn0[0, 3] Jbn0[0, 0]  Wcn0[0, 0] %1

                2                                              1/2
     + 48 %2 sK1  Un0[0, 0] Jbn0[0, 0] Ubn2[0, 0] Wcn0[0, 0] %1

                2          2                     3              1/2
     + 48 %2 sK1  Jn0[0, 0]  Un1[0, 0] Jbn0[0, 0]  Ubn1[0, 4] %1

                4                                              1/2
     - 48 %2 sK1  Jn0[0, 4] Jbn0[0, 0] Ubn0[0, 0] Ubn2[0, 0] %1

                4                     2   1/2          2           2
     - 96 %2 sK1  Bn0[0, 4] Ubn1[0, 0]  %1    Jn0[0, 0]  Jbn0[0, 0]

                4           2   1/2                     3          2
     - 48 %2 sK1  Ubn1[0, 0]  %1    Jn0[0, 4] Jbn0[0, 0]  Jn0[0, 0]

                4                     2   1/2          2           2
     - 64 %2 sK1  Bn2[0, 4] Ubn0[0, 0]  %1    Jn0[0, 0]  Jbn0[0, 0]

                2                                             1/2
     - 96 %2 sK1  Bn1[0, 0] Un1[0, 4] Jbn0[0, 0] Ubn0[0, 0] %1

                4           2              1/2
     - 16 %2 sK1  Ubn1[0, 0]  Wcn0[0, 0] %1    Jn0[0, 0] Jbn0[0, 0]

                4           2   1/2          3                      2
     + 48 %2 sK1  Ubn1[0, 0]  %1    Jn0[0, 0]  Jbn0[0, 4] Jbn0[0, 0]

                                                      2              1/2
     - 160 %2 Bn1[0, 0] Un0[0, 0] Un1[0, 0] Jbn0[0, 0]  Wcn0[0, 0] %1

                               2           5              1/2          2
     - 8 %2 Jn2[0, 2] Un0[0, 0]  Jbn0[0, 0]  Ubn0[0, 0] %1    Jn0[0, 0]

                2                               2              1/2
     - 32 %2 sK1  Jn2[0, 4] Un0[0, 0] Jbn0[0, 0]  Ubn0[0, 0] %1

                4                         1/2
     + 80 %2 sK1  Ubn0[0, 0] Ubn1[0, 0] %1    Jbn0[0, 4] Jn1[0, 0]

               4                                          2   1/2
     - 8 %2 sK1  Jn1[0, 3] Un0[0, 0] Jbn1[0, 0] Ubn0[0, 0]  %1

               4                                2              1/2
     - 8 %2 sK1  Jn2[0, 0] Jbn0[0, 0] Ubn0[0, 0]  Ubn0[0, 2] %1

                2                               2           2   1/2
     - 16 %2 sK1  Jn2[0, 2] Un0[0, 0] Jbn0[0, 0]  Ubn0[0, 0]  %1

                               2           2                         1/2
     - 8 %2 Jn0[0, 0] Un0[0, 0]  Jbn0[0, 0]  Jbn2[0, 2] Ubn0[0, 0] %1

                     2           3              1/2           2          3
     + 4 %2 Un0[0, 0]  Jbn0[0, 0]  Wcn0[0, 0] %1    Jbn1[0, 0]  Jn0[0, 0]

                     2           2              1/2           2          2
     + 4 %2 Un0[0, 0]  Jbn0[0, 0]  Wcn0[0, 0] %1    Jbn1[0, 0]  Jn0[0, 0]

                     2           5              1/2          2
     + 4 %2 Un0[0, 0]  Jbn0[0, 0]  Wcn0[0, 0] %1    Jn1[0, 0]  Jn0[0, 0]

                                                     2              1/2
     - 16 %2 Jn1[0, 0] Un0[0, 0] Un1[0, 0] Jbn0[0, 0]  Jbn0[0, 4] %1

                               2           2                         1/2
     + 8 %2 Jn0[0, 0] Un0[0, 0]  Jbn0[0, 0]  Jbn2[0, 0] Ubn0[0, 2] %1

                                2           2                         1/2
     - 16 %2 Jn0[0, 0] Un0[0, 0]  Jbn0[0, 0]  Jbn2[0, 0] Wcn0[0, 0] %1

                                           2           4   1/2          2
     + 128 %2 Bn1[0, 0] Bn1[0, 4] Un0[0, 0]  Jbn0[0, 0]  %1    Jn0[0, 0]

                 4                                             1/2
     + 192 %2 sK1  Bn0[0, 4] Bn1[0, 0] Ubn0[0, 0] Ubn1[0, 0] %1

                2          2                                 2   1/2
     - 48 %2 sK1  Jn0[0, 0]  Jbn0[0, 0] Ubn0[0, 3] Ubn1[0, 0]  %1

                4                                          2   1/2
     - 32 %2 sK1  Bn1[0, 0] Jn0[0, 4] Jbn1[0, 0] Ubn0[0, 0]  %1

                     2           2              1/2
     + 8 %2 Un0[0, 0]  Jbn0[0, 0]  Ubn1[0, 2] %1    Jbn1[0, 0] Jn0[0, 0]

                                                      2              1/2
     - 144 %2 Bn1[0, 0] Un0[0, 0] Un0[0, 2] Jbn0[0, 0]  Ubn1[0, 0] %1

                4                        1/2          3           3
     - 48 %4 sK1  Bn0[0, 3] Wcn0[0, 3] %1    Jn0[0, 0]  Jbn0[0, 0]

                4                         1/2
     + 48 %2 sK1  Ubn0[0, 0] Ubn2[0, 0] %1    Jn0[0, 0] Jbn0[0, 4]

                 4                        1/2          2           2
     - 192 %4 sK1  Bn0[0, 3] Wcn0[0, 3] %1    Jn0[0, 0]  Jbn0[0, 0]

                                2           2              1/2
     - 48 %2 Jn0[0, 0] Un1[0, 0]  Jbn0[0, 0]  Jbn0[0, 4] %1

                                           2              1/2
     + 24 %2 Un0[0, 0] Un2[0, 2] Jbn0[0, 0]  Ubn0[0, 0] %1

                                           2              1/2
     - 64 %2 Un0[0, 0] Un1[0, 0] Jbn0[0, 0]  Wcn1[0, 0] %1

                                2           2              1/2
     + 16 %4 Bn0[3, 3] Jn0[0, 0]  Jbn0[0, 0]  Wcn0[0, 0] %1

                                2           2              1/2
     - 48 %4 Bn0[0, 3] Jn0[0, 0]  Jbn0[0, 0]  Wcn0[0, 3] %1

                                          2              1/2
     - 8 %4 Jn0[0, 0] Jn0[3, 3] Jbn0[0, 0]  Wcn0[0, 0] %1

                2                     2              1/2
     - 24 %4 sK1  Jn0[0, 2] Jbn0[0, 0]  Wcn0[0, 3] %1

                                 2           3   1/2
     - 128 %2 Bn2[0, 4] Un0[0, 0]  Jbn0[0, 0]  %1    Jn0[0, 0]

                                 3              1/2
     + 16 %4 Bn0[2, 2] Jbn0[0, 0]  Wcn0[0, 0] %1    Jn0[0, 0]

                   2                     4   1/2
     + 48 Jn0[0, 0]  Un1[0, 0] Jbn0[0, 0]  %1    Jn0[3, 4]

                                                               3   1/2
     + 80 %2 Jn0[0, 0] Un0[0, 0] Un1[0, 0] Un1[0, 3] Jbn0[0, 0]  %1

                                 4              1/2          2
     + 32 %4 Bn0[2, 2] Jbn0[0, 0]  Wcn0[0, 0] %1    Jn0[0, 0]

                                2                     3   1/2
     + 24 %2 Jn1[0, 3] Un0[0, 0]  Un1[0, 0] Jbn0[0, 0]  %1

                               3           2              1/2
     - 8 %2 Jn1[0, 3] Un0[0, 0]  Jbn0[0, 0]  Jbn1[0, 0] %1

                                           2              1/2
     + 96 %2 Un0[0, 0] Un1[0, 2] Jbn0[0, 0]  Ubn1[0, 0] %1

                                           2              1/2
     + 40 %2 Un0[0, 0] Un1[0, 0] Jbn0[0, 0]  Ubn1[0, 2] %1

                                           2              1/2
     + 24 %2 Un0[0, 0] Un2[0, 0] Jbn0[0, 0]  Ubn0[0, 2] %1

                                        2              1/2
     + 24 Jn0[0, 3] Un1[0, 2] Jbn0[0, 0]  Ubn0[0, 0] %1

                4                                   1/2
     + 24 %2 sK1  Un0[0, 0] Ubn0[0, 0] Ubn2[0, 3] %1

                4                                   1/2
     + 24 %2 sK1  Un0[0, 0] Ubn1[0, 0] Ubn1[0, 3] %1

                                2                     2   1/2
     - 64 %2 Bn0[0, 3] Un0[0, 0]  Un2[0, 0] Jbn0[0, 0]  %1

                4                     2           2   1/2
     + 16 %3 sK1  Jn1[0, 0] Ubn0[0, 0]  Ubn1[0, 0]  %1

                      2                     3   1/2
     + 24 %2 Un0[0, 0]  Un2[0, 0] Jbn0[0, 0]  %1    Jn0[0, 3]

                2          3           4              1/2
     - 96 %4 sK1  Jn0[0, 0]  Jbn0[0, 0]  Wcn0[2, 3] %1

             4                                  1/2
     - 96 sK1  Bn0[0, 4] Un0[0, 3] Jbn1[0, 0] %1

                       4          4           2              1/2
     - 16 %2 Jbn0[0, 0]  Jn0[0, 0]  Ubn1[0, 0]  Wcn0[0, 0] %1

                                                      2   1/2
     - 224 %2 Bn1[0, 4] Un0[0, 0] Un1[0, 0] Jbn0[0, 0]  %1

                                 2                     2   1/2
     - 160 %2 Bn1[0, 3] Un0[0, 0]  Un1[0, 0] Jbn0[0, 0]  %1

               4                                3   1/2
     - 8 %2 sK1  Jn1[0, 0] Jbn1[0, 2] Ubn0[0, 0]  %1

               4                                3   1/2
     - 8 %2 sK1  Jn1[0, 2] Jbn1[0, 0] Ubn0[0, 0]  %1

                      3          2           4              1/2
     - 16 %2 Jn0[0, 0]  Un0[0, 0]  Jbn0[0, 0]  Jbn2[0, 4] %1

               4                     2   1/2
     + 8 %2 sK1  Un2[0, 3] Ubn0[0, 0]  %1

                                           2           2   1/2
     - 128 %2 Bn0[0, 3] Un0[0, 0] Un1[0, 0]  Jbn0[0, 0]  %1

                                2           2              1/2
     - 64 %2 Bn2[0, 0] Un0[0, 0]  Jbn0[0, 0]  Wcn0[0, 0] %1

                                2           2              1/2
     - 32 %2 Bn2[0, 2] Un0[0, 0]  Jbn0[0, 0]  Ubn0[0, 0] %1

                                                     3   1/2
     + 48 %2 Jn1[0, 4] Un0[0, 0] Un1[0, 0] Jbn0[0, 0]  %1

                2          2                         1/2
     + 24 %2 sK1  Un0[0, 0]  Jbn0[0, 0] Ubn2[0, 3] %1

                2                                2   1/2
     + 24 %2 sK1  Un2[0, 2] Jbn0[0, 0] Ubn0[0, 0]  %1

                4           2              1/2
     - 48 %2 sK1  Ubn0[0, 0]  Wcn2[0, 0] %1

                              2                         1/2
     + 24 Jn0[0, 0] Jbn0[0, 0]  Ubn0[2, 2] Ubn1[0, 0] %1

             4                                   1/2
     + 48 sK1  Jn1[0, 3] Ubn0[0, 0] Ubn0[0, 3] %1

                      2          2           3                         1/2
     - 32 %2 Jn0[0, 0]  Un0[0, 0]  Jbn0[0, 0]  Jbn2[0, 0] Wcn0[0, 0] %1

                      2          2           3                         1/2
     + 16 %2 Jn0[0, 0]  Un0[0, 0]  Jbn0[0, 0]  Jbn2[0, 0] Ubn0[0, 2] %1

                                           3              1/2
     + 96 %2 Un0[0, 0] Un2[0, 0] Jbn0[0, 0]  Wcn0[0, 0] %1    Jn0[0, 0]

                      2          2           3                         1/2
     - 16 %2 Jn0[0, 0]  Un0[0, 0]  Jbn0[0, 0]  Jbn2[0, 2] Ubn0[0, 0] %1

                2                     2           2   1/2
     - 24 %2 sK1  Un0[0, 0] Jbn0[0, 0]  Ubn1[0, 0]  %1    Jn0[0, 2]

                                2           5   1/2                    2
     + 48 %2 Un0[0, 0] Un1[0, 0]  Jbn0[0, 0]  %1    Jn0[0, 3] Jn0[0, 0]

                      2                    2           3              1/2
     - 32 %2 Jn0[0, 0]  Kn2[0, 0] Un0[0, 0]  Jbn0[0, 0]  Ubn0[0, 3] %1

                      2                    2                     5   1/2
     - 16 %2 Jn0[0, 0]  Kn2[0, 0] Un0[0, 0]  Un0[0, 2] Jbn0[0, 0]  %1

                                           3   1/2          2
     - 96 %2 Un0[0, 0] Un2[0, 0] Jbn0[0, 0]  %1    Jn0[0, 0]  Jbn0[0, 4]

                      2                               4              1/2
     - 64 %2 Jn0[0, 0]  Un0[0, 0] Un1[0, 0] Jbn0[0, 0]  Wcn1[0, 0] %1

                                           4   1/2          3
     - 48 %2 Un0[0, 0] Un2[0, 0] Jbn0[0, 0]  %1    Jn0[0, 0]  Jbn0[0, 4]

                                 4          2                       1/2
     - 96 Un0[0, 3] %2 Jbn0[0, 0]  Jn0[0, 0]  Un0[0, 0] Un2[0, 0] %1

                                2          2           4              1/2
     - 64 %2 Bn2[0, 0] Jn0[0, 0]  Un0[0, 0]  Jbn0[0, 0]  Wcn0[0, 0] %1

                                2          2                     4   1/2
     - 64 %2 Bn1[0, 0] Jn0[0, 0]  Un0[0, 0]  Un1[0, 3] Jbn0[0, 0]  %1

                                                     2              1/2
     + 80 %2 Jn0[0, 4] Un0[0, 0] Un1[0, 0] Jbn0[0, 0]  Jbn1[0, 0] %1

                4                                2              1/2
     - 16 %2 sK1  Jn1[0, 0] Jbn1[0, 0] Ubn0[0, 0]  Wcn0[0, 0] %1

                                                     3   1/2
     - 96 %2 Bn1[0, 0] Un0[0, 0] Un1[0, 0] Jbn0[0, 0]  %1    Jn0[0, 4]

                 2                    2           3              1/2
     - 192 %4 sK1  Bn0[0, 3] Jn0[0, 0]  Jbn0[0, 0]  Wcn0[0, 2] %1

                                           5              1/2          3
     + 48 %2 Un0[0, 0] Un0[0, 2] Jbn0[0, 0]  Ubn2[0, 0] %1    Jn0[0, 0]

                                           3              1/2
     + 48 %2 Un0[0, 0] Un0[0, 2] Jbn0[0, 0]  Ubn1[0, 0] %1    Jn1[0, 0]

               4           2   1/2                                2
     + 8 %2 sK1  Ubn0[0, 0]  %1    Jbn0[0, 0] Jbn0[0, 4] Jn1[0, 0]

               4                                2              1/2
     + 8 %2 sK1  Jn0[0, 0] Jbn1[0, 0] Ubn0[0, 0]  Ubn1[0, 2] %1

                     2           2   1/2                                2
     + 8 %2 Un0[0, 0]  Jbn0[0, 0]  %1    Jbn1[0, 0] Jbn1[0, 4] Jn0[0, 0]

               4           2   1/2                                2
     + 8 %2 sK1  Ubn0[0, 0]  %1    Jbn1[0, 0] Jbn1[0, 4] Jn0[0, 0]

                                                      3              1/2
     + 128 %2 Jn0[0, 0] Un0[0, 0] Un1[0, 0] Jbn0[0, 0]  Ubn1[0, 2] %1    -

                 2                                   1/2
    48 Jbn0[0, 0]  Ubn0[0, 2] Ubn0[0, 0] Jn0[0, 0] %1    Jbn0[0, 2] Jn1[0, 0]

                                                  2                         1/2
     - 24 Jn0[0, 3] Jn1[0, 0] Un0[0, 0] Jbn0[0, 0]  Jbn0[0, 2] Ubn0[0, 0] %1

             2                                                       1/2
     + 48 sK1  Bn0[0, 3] Jn0[0, 0] Un0[0, 0] Jbn0[0, 0] Ubn1[0, 3] %1

             2                    2           3           2   1/2
     + 48 sK1  Bn1[0, 3] Jn0[0, 0]  Jbn0[0, 0]  Ubn0[0, 0]  %1    Jn0[0, 2]

                                                     4   1/2          2
     - 96 %2 Bn1[0, 0] Un0[0, 0] Un1[0, 4] Jbn0[0, 0]  %1    Jn0[0, 0]

                     2           4              1/2
     - 4 %2 Un0[0, 0]  Jbn0[0, 0]  Ubn1[0, 0] %1    Jn1[0, 0] Jn0[0, 2]

                2                    3           4              1/2
     - 96 %4 sK1  Bn0[0, 3] Jn0[0, 0]  Jbn0[0, 0]  Wcn0[0, 2] %1

                                          2                     4   1/2
     + 16 %2 Jn0[0, 0] Jn2[0, 0] Un0[0, 0]  Un0[0, 3] Jbn0[0, 0]  %1

                     2           2   1/2          3                      2
     - 4 %2 Un0[0, 0]  Jbn0[0, 0]  %1    Jn0[0, 0]  Jbn0[0, 4] Jbn1[0, 0]

                                                     2              1/2
     - 48 %2 Jn0[0, 0] Un0[0, 0] Un1[0, 0] Jbn0[0, 0]  Jbn1[0, 4] %1

                                                      3              1/2
     + 240 %2 Jn0[0, 0] Un0[0, 0] Un1[0, 2] Jbn0[0, 0]  Ubn1[0, 0] %1

                     3           5   1/2          2
     - 2 %2 Un0[0, 0]  Jbn0[0, 0]  %1    Jn1[0, 0]  Jn0[0, 3]

                2                                   1/2
     + 48 %2 sK1  Un1[0, 4] Jbn0[0, 0] Ubn1[0, 0] %1

                     3           4   1/2
     + 4 %2 Un0[0, 0]  Jbn0[0, 0]  %1    Jn1[0, 0] Jn1[0, 3]

                                2           2              1/2
     - 16 %2 Jn0[0, 0] Un0[0, 0]  Jbn0[0, 0]  Jbn2[0, 4] %1

                     3           3   1/2                     2
     + 4 %2 Un0[0, 0]  Jbn0[0, 0]  %1    Jbn0[0, 3] Jn1[0, 0]

                                        3              1/2
     + 48 Jn0[0, 3] Un1[0, 2] Jbn0[0, 0]  Ubn0[0, 0] %1    Jn0[0, 0]

                                3           3   1/2
     + 32 %3 Un0[0, 0] Un1[0, 0]  Jbn0[0, 0]  %1

                                2           2              1/2
     - 16 %2 Bn1[0, 0] Un0[0, 0]  Jbn0[0, 0]  Ubn1[0, 2] %1

                 4                                   1/2
     - 224 %2 sK1  Bn1[0, 4] Ubn0[0, 0] Ubn1[0, 0] %1

                               3           2              1/2
     - 8 %2 Jn1[0, 0] Un0[0, 0]  Jbn0[0, 0]  Jbn1[0, 3] %1

                2          2                         1/2
     + 72 %2 sK1  Un1[0, 0]  Jbn0[0, 0] Ubn0[0, 3] %1

                2                                2   1/2
     + 72 %2 sK1  Un0[0, 2] Jbn0[0, 0] Ubn1[0, 0]  %1

                2                    2           3   1/2
     - 48 %2 sK1  Un0[0, 2] Un1[0, 0]  Jbn0[0, 0]  %1

                                3           2   1/2             2
     - 32 %2 Bn2[0, 3] Un0[0, 0]  Jbn0[0, 0]  %1    - 240 %2 sK1  Bn1[0, 0]

             2                     3                         1/2           4
    Jn0[0, 0]  Un1[0, 0] Jbn0[0, 0]  Ubn0[0, 0] Ubn0[0, 2] %1    - 4 %2 sK1

                                             2   1/2          2           2
    Jn1[0, 3] Un0[0, 0] Jbn1[0, 0] Ubn0[0, 0]  %1    Jn0[0, 0]  Jbn0[0, 0]  -

             4                                          2   1/2
    12 %2 sK1  Jn1[0, 3] Un0[0, 0] Jbn1[0, 0] Ubn0[0, 0]  %1    Jn0[0, 0]

                          2                    3                     4
    Jbn0[0, 0] - 96 %2 sK1  Bn1[0, 0] Jn0[0, 0]  Un1[0, 0] Jbn0[0, 0]

                            1/2            2
    Ubn0[0, 0] Ubn0[0, 2] %1    - 32 %2 sK1  Jn1[0, 0] Un0[0, 3] Un1[0, 0]

              4              1/2          2            2
    Jbn0[0, 0]  Ubn0[0, 0] %1    Jn0[0, 0]  + 96 %2 sK1  Jn1[0, 0] Un0[0, 2]

              3                         1/2                     2
    Jbn0[0, 0]  Ubn0[0, 0] Ubn1[0, 0] %1    Jn0[0, 0] - 8 %2 sK1  Un1[0, 0]

                         2   1/2                     2                       2
    Jbn0[0, 0] Ubn0[0, 0]  %1    Jbn1[0, 0] Jn0[0, 0]  Jbn0[0, 2] + 48 %2 sK1

                                 2           4              1/2          2
    Bn1[0, 0] Jn0[0, 3] Un0[0, 0]  Jbn0[0, 0]  Ubn1[0, 0] %1    Jn0[0, 0]

                2          3                     3                         1/2
     - 48 %2 sK1  Jn0[0, 0]  Un1[0, 0] Jbn0[0, 0]  Jbn1[0, 4] Ubn0[0, 0] %1

               2                    2           3              1/2
     - 8 %2 sK1  Jn1[0, 0] Un0[0, 0]  Jbn0[0, 0]  Ubn1[0, 0] %1    Jn0[0, 3] +

                  2                    2           4
    4 %2 Jn0[0, 0]  Jn1[0, 0] Un0[0, 0]  Jbn0[0, 0]  Jbn0[0, 2] Ubn1[0, 0]

      1/2         4          2                                   1/2
    %1    + 24 sK1  Jn0[0, 0]  Un1[0, 0] Jbn0[0, 0] Jbn0[0, 4] %1    Jbn0[0, 3]

                2                                   1/2
     + 48 %2 sK1  Un0[0, 0] Jbn0[0, 0] Ubn2[0, 4] %1

                 4                                2   1/2
     - 128 %2 sK1  Bn0[0, 2] Ubn0[0, 0] Ubn1[0, 0]  %1

                                3           3              1/2
     - 96 %4 Bn0[0, 3] Jn0[0, 0]  Jbn0[0, 0]  Wcn0[0, 3] %1

                                4           4              1/2
     - 48 %4 Bn0[0, 3] Jn0[0, 0]  Jbn0[0, 0]  Wcn0[0, 3] %1

                2                                   1/2
     + 48 %2 sK1  Un1[0, 0] Jbn0[0, 0] Ubn1[0, 4] %1

                2                                   1/2
     + 48 %2 sK1  Un2[0, 4] Jbn0[0, 0] Ubn0[0, 0] %1

                               3           3   1/2
     - 8 %2 Jn2[0, 3] Un0[0, 0]  Jbn0[0, 0]  %1

                               2                     3   1/2
     + 8 %2 Jn2[0, 0] Un0[0, 0]  Un0[0, 3] Jbn0[0, 0]  %1

                      2           3              1/2
     + 24 %2 Un1[0, 0]  Jbn0[0, 0]  Ubn0[0, 0] %1    Jn0[0, 2]

                                2           4   1/2          2
     - 64 %2 Bn2[0, 4] Un0[0, 0]  Jbn0[0, 0]  %1    Jn0[0, 0]

                4                                3   1/2
     + 32 %3 sK1  Jn0[0, 0] Ubn0[0, 0] Ubn1[0, 0]  %1

                4                     2              1/2
     - 64 %2 sK1  Bn2[0, 0] Ubn0[0, 0]  Wcn0[0, 0] %1

                4                               2   1/2
     - 32 %2 sK1  Bn2[0, 3] Un0[0, 0] Ubn0[0, 0]  %1

                4           2              1/2
     - 24 %4 sK1  Jbn0[0, 0]  Wcn0[2, 2] %1

                                2           3              1/2
     - 16 %2 Jn2[0, 0] Un0[0, 0]  Jbn0[0, 0]  Wcn0[0, 0] %1

                                4           4              1/2
     + 16 %4 Bn0[3, 3] Jn0[0, 0]  Jbn0[0, 0]  Wcn0[0, 0] %1

                                2           2              1/2
     - 48 %2 Bn1[0, 2] Un0[0, 0]  Jbn0[0, 0]  Ubn1[0, 0] %1

                4                               2   1/2
     - 16 %2 sK1  Bn1[0, 0] Un1[0, 3] Ubn0[0, 0]  %1

                     2                     3   1/2
     + 8 %2 Un0[0, 0]  Un1[0, 3] Jbn0[0, 0]  %1    Jn1[0, 0]

                      3           3              1/2           2
     - 48 %4 Jn0[0, 0]  Jbn0[0, 0]  Wcn0[3, 3] %1    - 8 %2 sK1  Un1[0, 0]

              2           2   1/2                     3                       2
    Jbn0[0, 0]  Ubn0[0, 0]  %1    Jbn1[0, 0] Jn0[0, 0]  Jbn0[0, 2] - 32 %2 sK1

                                             2   1/2
    Bn1[0, 0] Un0[0, 0] Jbn0[0, 0] Ubn0[0, 0]  %1    Jbn0[0, 2] Jn1[0, 0]

                                           3   1/2
     + 48 %2 Un0[0, 0] Un2[0, 0] Jbn0[0, 0]  %1    Jn0[0, 4]

                               3           5   1/2          2
     - 8 %2 Jn2[0, 3] Un0[0, 0]  Jbn0[0, 0]  %1    Jn0[0, 0]

                                2           2              1/2
     - 16 %2 Jn1[0, 4] Un0[0, 0]  Jbn0[0, 0]  Jbn1[0, 0] %1

                                                     2   1/2
     - 96 %2 Bn1[0, 0] Un0[0, 0] Un1[0, 4] Jbn0[0, 0]  %1

                       3                     2              1/2
     - 16 %4 Jbn0[0, 0]  Jbn0[2, 2] Jn0[0, 0]  Wcn0[0, 0] %1

             4                                                        1/2
     + 96 sK1  Jn0[0, 0] Jn1[0, 3] Jbn0[0, 0] Ubn0[0, 0] Ubn0[0, 3] %1

             2          2                               3              1/2
     + 72 sK1  Jn0[0, 0]  Un0[0, 2] Un1[0, 0] Jbn0[0, 0]  Jbn0[0, 3] %1

             4                                  1/2          2           2
     + 24 sK1  Kn1[3, 3] Un0[0, 0] Ubn0[0, 0] %1    Jn0[0, 0]  Jbn0[0, 0]  - 48

          4                                          2   1/2
    %2 sK1  Bn1[0, 0] Jn1[0, 0] Jbn0[0, 4] Ubn0[0, 0]  %1    Jn0[0, 0]

                          2                              2           3
    Jbn0[0, 0] + 96 %2 sK1  Bn0[0, 3] Bn1[0, 0] Un0[0, 0]  Jbn0[0, 0]

                 1/2          2
    Ubn1[0, 0] %1    Jn0[0, 0]

                4          2           2              1/2
     - 96 %4 sK1  Jn0[0, 0]  Jbn0[0, 0]  Wcn0[3, 3] %1

                      2          2           3              1/2
     - 32 %2 Jn0[0, 0]  Un0[0, 0]  Jbn0[0, 0]  Jbn2[0, 4] %1

                                           2              1/2
     + 72 %2 Un0[0, 2] Un1[0, 0] Jbn0[0, 0]  Ubn1[0, 0] %1

                4                     2              1/2
     - 64 %2 sK1  Bn1[0, 0] Ubn0[0, 0]  Ubn1[0, 2] %1

                                3           3              1/2
     + 32 %4 Bn0[3, 3] Jn0[0, 0]  Jbn0[0, 0]  Wcn0[0, 0] %1

                      2           3              1/2
     - 96 %2 Un0[0, 0]  Jbn0[0, 0]  Wcn2[0, 0] %1    Jn0[0, 0]

                4                     2   1/2
     - 64 %2 sK1  Bn2[0, 4] Ubn0[0, 0]  %1

                4          3           3              1/2
     - 24 %4 sK1  Jn0[0, 0]  Jbn0[0, 0]  Wcn0[3, 3] %1

                2                                   1/2
     - 64 %2 sK1  Un1[0, 0] Jbn0[0, 0] Ubn0[0, 0] %1

                                 5              1/2          3
     - 48 %4 Bn0[0, 2] Jbn0[0, 0]  Wcn0[0, 2] %1    Jn0[0, 0]

                 2           2              1/2
     + 192 %4 sK1  Jbn0[0, 0]  Wcn0[0, 0] %1    Jn0[0, 0]

                 2           3              1/2          2
     + 192 %4 sK1  Jbn0[0, 0]  Wcn0[0, 0] %1    Jn0[0, 0]

                2           4              1/2          3
     + 64 %4 sK1  Jbn0[0, 0]  Wcn0[0, 0] %1    Jn0[0, 0]

                       4              1/2          2
     - 96 %4 Jbn0[0, 0]  Wcn0[2, 2] %1    Jn0[0, 0]

                                 3          2   1/2
     - 48 Un0[0, 3] %2 Jbn0[0, 0]  Un1[0, 0]  %1    Jn0[0, 0]

                2                                   1/2
     - 64 %2 sK1  Un0[0, 0] Jbn0[0, 0] Ubn1[0, 0] %1

                     3          3           4              1/2
     - 8 %2 Jn0[0, 0]  Un0[0, 0]  Jbn0[0, 0]  Jbn2[0, 3] %1

                2                     2              1/2
     + 24 %4 sK1  Jn0[0, 3] Jbn0[0, 0]  Wcn0[0, 2] %1

                                           3   1/2
     + 96 %2 Un0[0, 0] Un2[0, 4] Jbn0[0, 0]  %1    Jn0[0, 0]

                                2           2   1/2
     - 64 %2 Bn2[0, 4] Un0[0, 0]  Jbn0[0, 0]  %1

                                           4   1/2          2
     + 48 %2 Un0[0, 0] Un2[0, 4] Jbn0[0, 0]  %1    Jn0[0, 0]

                4                                   1/2
     + 24 %2 sK1  Un0[0, 3] Ubn0[0, 0] Ubn2[0, 0] %1

                                 4          2   1/2          2
     - 96 Un0[0, 3] %2 Jbn0[0, 0]  Un1[0, 0]  %1    Jn0[0, 0]

                                            3   1/2
     - 128 %2 Un0[0, 0] Un1[0, 0] Jbn0[0, 0]  %1    Jn0[0, 0]

                4          2           2              1/2
     + 64 %2 sK1  Bn1[0, 0]  Ubn0[0, 0]  Wcn0[0, 0] %1

                      2           2              1/2            4
     - 48 %2 Un0[0, 0]  Jbn0[0, 0]  Wcn2[0, 0] %1    - 24 %2 sK1  Bn1[0, 0]

                                                        3   1/2            2
    Jn0[0, 0] Jn0[0, 2] Jbn0[0, 0] Jbn1[0, 0] Ubn0[0, 0]  %1    - 64 %2 sK1

                                            3              1/2
    Jn1[0, 0] Un0[0, 3] Un1[0, 0] Jbn0[0, 0]  Ubn0[0, 0] %1    Jn0[0, 0]

             4           3                         1/2          2
     + 48 sK1  Jbn0[0, 0]  Ubn0[0, 2] Wcn1[0, 0] %1    Jn0[0, 0]

                                2          2           3   1/2
     - 64 %3 Bn1[0, 0] Un0[0, 0]  Un1[0, 0]  Jbn0[0, 0]  %1

                4          2                      2   1/2
     + 16 %3 sK1  Un1[0, 0]  Jbn1[0, 0] Ubn0[0, 0]  %1

                                          2           4   1/2
     + 96 %2 Jn0[0, 0] Jn0[0, 4] Un1[0, 0]  Jbn0[0, 0]  %1

                4                                    1/2
     + 48 %2 sK1  Ubn0[0, 0] Ubn2[0, 0] Wcn0[0, 0] %1

                4                                    1/2
     - 64 %2 sK1  Ubn0[0, 0] Ubn1[0, 0] Wcn1[0, 0] %1

                4                               2   1/2
     - 48 %2 sK1  Bn0[0, 3] Un0[0, 0] Ubn1[0, 0]  %1

                4                                   1/2
     + 72 %2 sK1  Un1[0, 0] Ubn0[0, 3] Ubn1[0, 0] %1

                4          2           2              1/2
     - 16 %2 sK1  Un1[0, 0]  Jbn0[0, 0]  Wcn0[0, 0] %1

                      2          2           2              1/2
     + 64 %2 Bn1[0, 0]  Un0[0, 0]  Jbn0[0, 0]  Wcn0[0, 0] %1

                                2           2              1/2
     - 48 %2 Bn0[0, 2] Un1[0, 0]  Jbn0[0, 0]  Ubn0[0, 0] %1

                                2           2              1/2
     - 16 %2 Bn0[0, 2] Un0[0, 0]  Jbn0[0, 0]  Ubn2[0, 0] %1

                               3           2              1/2
     - 8 %2 Jn0[0, 0] Un0[0, 0]  Jbn0[0, 0]  Jbn2[0, 3] %1

                                           2              1/2
     + 48 %2 Un0[0, 0] Un2[0, 0] Jbn0[0, 0]  Wcn0[0, 0] %1

                        3              1/2
     - 120 %4 Jbn0[0, 0]  Wcn0[2, 2] %1    Jn0[0, 0]

             4                               3   1/2          2
     - 96 sK1  Bn0[0, 4] Un1[0, 3] Jbn0[0, 0]  %1    Jn0[0, 0]

                4                                    1/2
     + 64 %2 sK1  Ubn0[0, 0] Ubn1[0, 0] Ubn1[0, 2] %1

                4                                   1/2
     - 96 %2 sK1  Bn0[0, 4] Ubn0[0, 0] Ubn2[0, 0] %1

                4                               2   1/2
     - 16 %2 sK1  Bn0[0, 3] Un2[0, 0] Ubn0[0, 0]  %1

                      2           2              1/2
     - 24 %4 Jn0[0, 0]  Jbn0[0, 0]  Wcn0[3, 3] %1

                4                                   1/2
     + 40 %2 sK1  Un1[0, 3] Ubn0[0, 0] Ubn1[0, 0] %1

                                                     2   1/2
     + 64 %2 Un0[0, 0] Un1[0, 0] Un1[0, 3] Jbn0[0, 0]  %1

                                           2              1/2
     + 72 %2 Un0[0, 0] Un0[0, 2] Jbn0[0, 0]  Ubn2[0, 0] %1

                                2                     3   1/2
     - 16 %2 Kn2[0, 0] Un0[0, 0]  Un0[0, 2] Jbn0[0, 0]  %1

                                          3           2   1/2
     + 64 %2 Bn1[0, 0] Bn1[0, 3] Un0[0, 0]  Jbn0[0, 0]  %1

                      4           4              1/2
     - 24 %4 Jn0[0, 0]  Jbn0[0, 0]  Wcn0[3, 3] %1

                2                     2              1/2
     - 96 %4 sK1  Jn0[0, 0] Jbn0[0, 0]  Wcn0[2, 3] %1

                4                               3   1/2
     + 64 %2 sK1  Bn1[0, 0] Bn1[0, 2] Ubn0[0, 0]  %1

               4                                3   1/2
     - 8 %2 sK1  Jn0[0, 0] Jbn2[0, 2] Ubn0[0, 0]  %1

                2          3           2              1/2
     + 32 %3 sK1  Un1[0, 0]  Jbn0[0, 0]  Ubn0[0, 0] %1

                4                                2   1/2
     - 16 %2 sK1  Jn1[0, 0] Jbn1[0, 4] Ubn0[0, 0]  %1

                     2           3              1/2
     - 8 %2 Un0[0, 0]  Jbn0[0, 0]  Ubn1[0, 2] %1    Jn1[0, 0]

                      2           3   1/2
     + 48 %2 Un1[0, 0]  Jbn0[0, 0]  %1    Jn0[0, 4]

                      2                               3   1/2
     + 32 %3 Un0[0, 0]  Un1[0, 0] Un2[0, 0] Jbn0[0, 0]  %1

                      2          2           2              1/2
     + 16 %3 Un0[0, 0]  Un1[0, 0]  Jbn0[0, 0]  Jbn1[0, 0] %1

                      2                     3              1/2
     - 16 %4 Jn0[0, 0]  Jn0[3, 3] Jbn0[0, 0]  Wcn0[0, 0] %1

                     3                     4              1/2
     - 8 %4 Jn0[0, 0]  Jn0[3, 3] Jbn0[0, 0]  Wcn0[0, 0] %1

                                          3           4   1/2
     + 64 %3 Jn0[0, 0] Un0[0, 0] Un1[0, 0]  Jbn0[0, 0]  %1

                     2           4              1/2          2
     + 4 %2 Un0[0, 0]  Jbn0[0, 0]  Wcn0[0, 0] %1    Jn1[0, 0]

                4                     2   1/2
     + 24 %2 sK1  Un0[0, 3] Ubn1[0, 0]  %1

                4                                   1/2
     + 72 %2 sK1  Un2[0, 0] Ubn0[0, 0] Ubn0[0, 3] %1

                4           3              1/2
     - 48 %4 sK1  Jbn0[0, 0]  Wcn0[2, 2] %1    Jn0[0, 0]

                     2           4   1/2
     + 8 %2 Un0[0, 0]  Jbn0[0, 0]  %1    Jn1[0, 0] Jn1[0, 4]

             4           3                         1/2          2
     - 24 sK1  Jbn0[0, 0]  Ubn0[2, 2] Ubn1[0, 0] %1    Jn0[0, 0]

                     2           2              1/2
     + 8 %2 Un0[0, 0]  Jbn0[0, 0]  Ubn2[0, 2] %1

                4           2              1/2
     + 32 %2 sK1  Ubn0[0, 0]  Ubn2[0, 2] %1

                     2           3   1/2                     2
     + 8 %2 Un0[0, 0]  Jbn0[0, 0]  %1    Jbn0[0, 4] Jn1[0, 0]

                     2           5   1/2                    2
     - 4 %2 Un0[0, 0]  Jbn0[0, 0]  %1    Jn0[0, 4] Jn1[0, 0]

                                2           2              1/2
     - 16 %2 Jn1[0, 0] Un0[0, 0]  Jbn0[0, 0]  Jbn1[0, 4] %1

                                           2              1/2
     + 24 %2 Un1[0, 0] Un1[0, 2] Jbn0[0, 0]  Ubn0[0, 0] %1

                       2          2           2              1/2
     - 16 %2 Jbn0[0, 0]  Jn0[0, 0]  Ubn1[0, 0]  Wcn0[0, 0] %1

                      2           2              1/2
     + 24 %2 Un1[0, 0]  Jbn0[0, 0]  Ubn0[0, 2] %1

             2                                   1/2
     - 96 sK1  Jn1[0, 0] Jbn0[0, 0] Ubn0[3, 4] %1

                 4                               2   1/2
     + 128 %2 sK1  Bn1[0, 0] Bn1[0, 4] Ubn0[0, 0]  %1

                               2           3              1/2
     - 8 %2 Jn2[0, 2] Un0[0, 0]  Jbn0[0, 0]  Ubn0[0, 0] %1

                4                     2   1/2
     - 96 %2 sK1  Bn0[0, 4] Ubn1[0, 0]  %1

             2                               3              1/2
     - 48 sK1  Jn0[0, 2] Un0[0, 2] Jbn0[0, 0]  Ubn1[0, 0] %1

                  2           4           2   1/2          2
     + 3 Jn0[0, 0]  Jbn0[0, 0]  Ubn0[0, 0]  %1    Jn0[0, 2]  Jbn1[0, 0]

                  2           2           2   1/2           2
     + 6 Jn0[0, 0]  Jbn0[0, 0]  Ubn0[0, 0]  %1    Jbn0[0, 2]  Jn1[0, 0]

                                 2              1/2
     - 96 %4 Bn0[0, 2] Jbn0[0, 0]  Wcn0[0, 2] %1

             2                               4              1/2
     - 96 sK1  Jn0[0, 2] Un0[0, 2] Jbn0[0, 0]  Ubn1[0, 0] %1    Jn0[0, 0]

             4                               3              1/2          2
     + 32 sK1  Bn1[0, 3] Un0[0, 0] Jbn0[0, 0]  Wcn0[0, 0] %1    Jn0[0, 0]

                                                  4              1/2          2
     - 48 Bn0[0, 2] Jn0[0, 3] Un1[0, 0] Jbn0[0, 0]  Ubn0[0, 0] %1    Jn0[0, 0]

             2                               5   1/2                    2
     - 48 sK1  Un0[0, 0] Un0[0, 2] Jbn0[0, 0]  %1    Jn1[0, 3] Jn0[0, 0]

             4                                                         1/2
     - 24 sK1  Jn1[0, 0] Jbn0[0, 0] Jbn0[0, 2] Ubn0[0, 0] Ubn0[0, 2] %1

             4                                                         1/2
     - 32 sK1  Jn1[0, 0] Jbn0[0, 0] Jbn0[0, 2] Ubn0[0, 0] Wcn0[0, 0] %1    + 32

       2                               2                         1/2
    sK1  Bn0[0, 2] Un0[0, 0] Jbn0[0, 0]  Jbn1[0, 2] Ubn0[0, 0] %1    Jn0[0, 0]

                              2                     3   1/2
     + 192 Bn0[3, 4] Jn0[0, 0]  Un1[0, 0] Jbn0[0, 0]  %1

                             2           3           2   1/2
     + 64 Bn1[0, 0] Jn0[0, 0]  Jbn0[0, 0]  Wcn0[0, 0]  %1

                  4           2           2   1/2           2
     + 3 Jn0[0, 0]  Jbn0[0, 0]  Ubn0[0, 0]  %1    Jbn0[0, 2]  Jbn1[0, 0]

                              2           2   1/2
     + 12 Jn1[0, 0] Jbn0[0, 0]  Ubn0[0, 0]  %1    Jn0[0, 0] Jbn0[2, 2]

                2                         1/2
     + 64 %4 sK1  Jbn0[0, 0] Wcn0[0, 0] %1

                4                        1/2
     - 96 %4 sK1  Bn0[0, 3] Wcn0[0, 3] %1

                4                     3   1/2
     - 32 %2 sK1  Bn2[0, 2] Ubn0[0, 0]  %1

                      2                     2   1/2
     + 32 %2 Un0[0, 0]  Un2[0, 3] Jbn0[0, 0]  %1

                                2           3   1/2
     - 16 %2 Jn2[0, 4] Un0[0, 0]  Jbn0[0, 0]  %1

                                                  2              1/2
     - 48 Bn1[0, 2] Jn0[0, 3] Un0[0, 0] Jbn0[0, 0]  Ubn0[0, 0] %1

             2                                         2   1/2
     + 96 sK1  Bn0[0, 3] Un0[0, 0] Un1[0, 2] Jbn0[0, 0]  %1

                                           2   1/2
     + 48 %2 Un0[0, 0] Un2[0, 4] Jbn0[0, 0]  %1

                                        2                         1/2
     - 48 Jn0[0, 0] Jn0[0, 2] Jbn0[0, 0]  Jbn0[0, 4] Ubn1[0, 0] %1

             2                                         2   1/2
     + 96 sK1  Bn0[0, 3] Un0[0, 2] Un1[0, 0] Jbn0[0, 0]  %1

                       5              1/2          3
     - 24 %4 Jbn0[0, 0]  Wcn0[2, 2] %1    Jn0[0, 0]

             4                                   1/2          2           2
     - 48 sK1  Un0[0, 0] Jbn0[0, 3] Wcn1[0, 0] %1    Jn0[0, 0]  Jbn0[0, 0]

             2                               3              1/2          2
     - 72 sK1  Un0[0, 0] Un0[2, 3] Jbn0[0, 0]  Jbn1[0, 0] %1    Jn0[0, 0]

             2          2                               3              1/2
     - 48 sK1  Jn0[0, 0]  Un0[0, 0] Un1[0, 0] Jbn0[0, 0]  Jbn0[2, 3] %1

             4           3              1/2          2
     + 32 sK1  Jbn0[0, 0]  Wcn0[0, 0] %1    Jn0[0, 0]

             4                                                        1/2
     - 32 sK1  Jn1[0, 0] Un0[0, 0] Jbn0[0, 0] Jbn0[0, 3] Wcn0[0, 0] %1    - 12

       4                               3   1/2
    sK1  Jn0[0, 0] Un0[0, 0] Jbn0[0, 0]  %1    Jn0[0, 3] Jbn0[0, 4] Jn1[0, 0]

             2                                                        1/2
     + 16 sK1  Bn0[0, 2] Un0[0, 0] Jbn0[0, 0] Jbn1[0, 2] Ubn0[0, 0] %1    - 36

       4                               2                         1/2
    sK1  Jn0[0, 3] Un1[0, 0] Jbn0[0, 0]  Jbn0[0, 2] Ubn0[0, 0] %1    Jn0[0, 0]

              2                               2                         1/2
     + 144 sK1  Jn0[0, 0] Un0[0, 2] Jbn0[0, 0]  Jbn0[0, 2] Ubn1[0, 0] %1    -

          4                                                        1/2
    48 sK1  Jn0[0, 3] Un0[0, 0] Jbn0[0, 2] Jbn1[0, 0] Ubn0[0, 0] %1

                                                               2   1/2
    Jn0[0, 0] Jbn0[0, 0] + 48 %2 Un1[0, 0] Un1[0, 4] Jbn0[0, 0]  %1

                4                         1/2
     - 64 %2 sK1  Ubn0[0, 0] Ubn1[0, 0] %1

             4                                   1/2
     - 24 sK1  Un1[0, 0] Jbn0[0, 0] Ubn0[0, 0] %1    Jn0[0, 2] Jbn0[0, 3]

                                2           2   1/2
     - 96 %2 Bn0[0, 4] Un1[0, 0]  Jbn0[0, 0]  %1

                4                         1/2
     + 48 %2 sK1  Ubn1[0, 0] Ubn1[0, 4] %1

             4                     2              1/2          2
     + 24 sK1  Un1[0, 0] Jbn0[0, 0]  Ubn0[0, 0] %1    Jn0[0, 0]  Jbn0[2, 3]

                                           2   1/2
     - 64 %2 Un0[0, 0] Un1[0, 0] Jbn0[0, 0]  %1

                4           2   1/2
     - 48 %2 sK1  Ubn1[0, 0]  %1    Jn0[0, 4] Jbn0[0, 0]

                      2                     4   1/2          2
     + 32 %2 Un0[0, 0]  Un2[0, 3] Jbn0[0, 0]  %1    Jn0[0, 0]

                      2           3              1/2
     + 16 %2 Un0[0, 0]  Jbn0[0, 0]  Ubn2[0, 2] %1    Jn0[0, 0]

                4                               2   1/2
     - 48 %2 sK1  Bn1[0, 3] Un1[0, 0] Ubn0[0, 0]  %1

                     2           4              1/2          2
     + 8 %2 Un0[0, 0]  Jbn0[0, 0]  Ubn2[0, 2] %1    Jn0[0, 0]

                4                         1/2
     + 48 %2 sK1  Ubn0[0, 0] Ubn2[0, 4] %1

               4                                3   1/2
     - 8 %2 sK1  Jn2[0, 2] Jbn0[0, 0] Ubn0[0, 0]  %1

                4                                2   1/2
     - 16 %2 sK1  Jn2[0, 4] Jbn0[0, 0] Ubn0[0, 0]  %1

                4                                   1/2
     - 96 %2 sK1  Bn1[0, 0] Ubn0[0, 0] Ubn1[0, 4] %1

             2                               4   1/2          2
     + 96 sK1  Bn0[2, 4] Un1[0, 0] Jbn0[0, 0]  %1    Jn0[0, 0]

                      2                    3           5   1/2
     + 32 %3 Jn0[0, 0]  Un0[0, 0] Un1[0, 0]  Jbn0[0, 0]  %1

                4                     2              1/2
     - 64 %2 sK1  Bn0[0, 2] Ubn0[0, 0]  Ubn2[0, 0] %1

                                2           2           2   1/2
     + 16 %3 Jn1[0, 0] Un0[0, 0]  Jbn0[0, 0]  Ubn1[0, 0]  %1

                4                                2   1/2
     - 16 %2 sK1  Jn0[0, 0] Jbn2[0, 4] Ubn0[0, 0]  %1

                4                                2   1/2
     - 16 %2 sK1  Jn1[0, 4] Jbn1[0, 0] Ubn0[0, 0]  %1

                                2           5   1/2          2
     - 16 %2 Jn2[0, 4] Un0[0, 0]  Jbn0[0, 0]  %1    Jn0[0, 0]

                                2           4   1/2
     - 32 %2 Jn2[0, 4] Un0[0, 0]  Jbn0[0, 0]  %1    Jn0[0, 0]

                4                                   1/2
     + 96 %2 sK1  Un1[0, 0] Ubn0[0, 0] Ubn1[0, 3] %1

                2                                   1/2
     + 64 %4 sK1  Bn0[2, 3] Jbn0[0, 0] Wcn0[0, 0] %1

                      2                                   1/2
     - 8 %4 Jbn0[0, 0]  Jbn0[2, 2] Jn0[0, 0] Wcn0[0, 0] %1

                      3          2           4              1/2
     - 48 %2 Jn0[0, 0]  Un1[0, 0]  Jbn0[0, 0]  Jbn0[0, 4] %1

                      2          2           3              1/2
     - 96 %2 Jn0[0, 0]  Un1[0, 0]  Jbn0[0, 0]  Jbn0[0, 4] %1

                 4                     2              1/2
     - 160 %2 sK1  Bn1[0, 2] Ubn0[0, 0]  Ubn1[0, 0] %1

                 2                              2           2              1/2
     - 128 %2 sK1  Bn2[0, 3] Jn0[0, 0] Un0[0, 0]  Jbn0[0, 0]  Ubn0[0, 0] %1

                                3           4   1/2          2
     - 32 %2 Bn2[0, 3] Un0[0, 0]  Jbn0[0, 0]  %1    Jn0[0, 0]

                                3           3   1/2
     - 64 %2 Bn2[0, 3] Un0[0, 0]  Jbn0[0, 0]  %1    Jn0[0, 0]

                2           2              1/2
     - 16 %4 sK1  Jbn0[0, 0]  Wcn0[0, 0] %1    Jn0[2, 3]

                      2                     3   1/2
     + 64 %2 Un0[0, 0]  Un2[0, 3] Jbn0[0, 0]  %1    Jn0[0, 0]

                               2           3              1/2
     - 8 %2 Jn2[0, 0] Un0[0, 0]  Jbn0[0, 0]  Ubn0[0, 2] %1

                      2           5              1/2          3
     - 16 %2 Un1[0, 0]  Jbn0[0, 0]  Wcn0[0, 0] %1    Jn0[0, 0]

                4                     2              1/2
     + 16 %4 sK1  Bn0[2, 2] Jbn0[0, 0]  Wcn0[0, 0] %1

               4                                   1/2
     - 8 %4 sK1  Jn0[3, 3] Jbn0[0, 0] Wcn0[0, 0] %1

                 4                                   1/2
     - 120 %4 sK1  Jn0[0, 0] Jbn0[0, 0] Wcn0[3, 3] %1

               4                                    1/2
     - 8 %4 sK1  Jbn0[0, 0] Jbn0[2, 2] Wcn0[0, 0] %1

                                           3   1/2
     + 96 %2 Un1[0, 0] Un1[0, 4] Jbn0[0, 0]  %1    Jn0[0, 0]

                   3                     5              1/2
     + 48 Jn0[0, 0]  Jn1[2, 4] Jbn0[0, 0]  Ubn0[0, 0] %1

                                           4   1/2          2
     + 48 %2 Un1[0, 0] Un1[0, 4] Jbn0[0, 0]  %1    Jn0[0, 0]

                      2           3              1/2
     + 96 %2 Un1[0, 0]  Jbn0[0, 0]  Ubn0[0, 2] %1    Jn0[0, 0]

                       2           4              1/2          2
     + 120 %2 Un1[0, 0]  Jbn0[0, 0]  Ubn0[0, 2] %1    Jn0[0, 0]

                      2           5              1/2          3
     + 48 %2 Un1[0, 0]  Jbn0[0, 0]  Ubn0[0, 2] %1    Jn0[0, 0]

                      2           4              1/2          2
     - 32 %2 Un1[0, 0]  Jbn0[0, 0]  Wcn0[0, 0] %1    Jn0[0, 0]

                      2           3              1/2
     - 16 %2 Un1[0, 0]  Jbn0[0, 0]  Wcn0[0, 0] %1    Jn0[0, 0]

                                                   3   1/2
     - 192 Bn0[0, 4] Jn0[0, 0] Un1[0, 0] Jbn0[0, 0]  %1    Jn0[0, 3]

             4                               3              1/2          2
     + 24 sK1  Jn0[3, 4] Un0[0, 0] Jbn0[0, 0]  Jbn1[0, 0] %1    Jn0[0, 0]

             4          2                     2                         1/2
     + 16 sK1  Jn0[0, 0]  Jn0[3, 3] Jbn0[0, 0]  Ubn0[0, 0] Ubn1[0, 0] %1

                4                     2              1/2
     - 48 %4 sK1  Bn0[0, 2] Jbn0[0, 0]  Wcn0[0, 2] %1

                                 2           3   1/2
     - 192 %2 Bn0[0, 4] Un1[0, 0]  Jbn0[0, 0]  %1    Jn0[0, 0]

                                2                     2   1/2
     - 64 %2 Bn1[0, 0] Un0[0, 0]  Un1[0, 3] Jbn0[0, 0]  %1

             2                                             1/2
     - 48 sK1  Un0[0, 0] Un1[0, 0] Jbn0[0, 0] Jbn0[2, 3] %1

             2                                             1/2
     - 24 sK1  Un0[0, 0] Un1[0, 2] Jbn0[0, 0] Jbn0[0, 3] %1

                  3          2           2   1/2
     - 6 Jn0[0, 0]  Un0[0, 0]  Jbn0[0, 0]  %1    Jbn0[3, 3] Jbn1[0, 0]

                                2           4   1/2          2
     - 96 %2 Bn0[0, 4] Un1[0, 0]  Jbn0[0, 0]  %1    Jn0[0, 0]

             4          3                         1/2           2         4
     + 24 sK1  Jn0[0, 0]  Ubn0[3, 3] Ubn1[0, 0] %1    Jbn0[0, 0]  - 36 sK1

                        2              1/2
    Un0[0, 0] Jbn0[0, 0]  Ubn1[0, 0] %1    Jn0[0, 3] Jbn0[0, 2] Jn0[0, 0]

                             3                     4              1/2
     + 48 Bn0[0, 2] Jn0[0, 0]  Un1[0, 3] Jbn0[0, 0]  Ubn0[0, 0] %1

              2                               2                         1/2
     + 192 sK1  Jn0[0, 0] Jn1[0, 0] Jbn0[0, 0]  Ubn0[0, 2] Ubn0[0, 3] %1    -

                                     4                         1/2          2
    96 Bn0[0, 2] Jn0[0, 2] Jbn0[0, 0]  Ubn0[0, 0] Ubn1[0, 0] %1    Jn0[0, 0]

     -

                2                     3              1/2
    48 Jn0[0, 0]  Un0[0, 0] Jbn0[0, 0]  Wcn0[0, 0] %1    Jbn0[0, 3] Jn1[0, 0]

                   2                     5              1/2
     + 16 Jn0[0, 0]  Un0[0, 0] Jbn0[0, 0]  Wcn0[0, 0] %1    Jn1[0, 0] Jn0[0, 3]

                                        2              1/2
     - 32 Jn0[0, 0] Un0[0, 0] Jbn0[0, 0]  Wcn0[0, 0] %1    Jbn0[0, 3] Jn1[0, 0]

     -

                3                     4              1/2
    16 Jn0[0, 0]  Un0[0, 0] Jbn0[0, 0]  Wcn0[0, 0] %1    Jbn0[0, 3] Jn1[0, 0]

                                        4              1/2
     + 16 Jn0[0, 0] Un0[0, 0] Jbn0[0, 0]  Wcn0[0, 0] %1    Jn1[0, 0] Jn0[0, 3]

     +

                4                     3              1/2
    16 Jn0[0, 0]  Un0[0, 0] Jbn0[0, 0]  Wcn0[0, 0] %1    Jbn1[0, 0] Jbn0[0, 3]

     +

                3                     2              1/2
    16 Jn0[0, 0]  Un0[0, 0] Jbn0[0, 0]  Wcn0[0, 0] %1    Jbn1[0, 0] Jbn0[0, 3]

                   3                               4   1/2
     + 48 Jn0[0, 0]  Un0[0, 0] Un0[0, 3] Jbn0[0, 0]  %1    Jbn0[0, 3] Jn1[0, 0]

                2                     4              1/2                    2
     - 48 %2 sK1  Un0[0, 0] Jbn0[0, 0]  Ubn1[0, 0] %1    Jn1[0, 4] Jn0[0, 0]

                4          3                                    1/2           2
     + 48 %2 sK1  Jn0[0, 0]  Jbn1[0, 4] Ubn0[0, 0] Ubn1[0, 0] %1    Jbn0[0, 0]

     +

                             2                     2   1/2
    16 %2 Bn1[0, 0] Un0[0, 0]  Un0[0, 3] Jbn0[0, 0]  %1    Jbn1[0, 0] Jn0[0, 0]

                 2                                         2           2   1/2
     + 192 %2 sK1  Bn0[0, 2] Bn1[0, 0] Un1[0, 0] Jbn0[0, 0]  Ubn0[0, 0]  %1

    Jn0[0, 0]

                   2                               3   1/2
     + 96 Jn0[0, 0]  Un0[0, 0] Un0[0, 3] Jbn0[0, 0]  %1    Jbn0[0, 3] Jn1[0, 0]

                                                  2   1/2
     + 48 Jn0[0, 0] Un0[0, 0] Un0[0, 3] Jbn0[0, 0]  %1    Jbn0[0, 3] Jn1[0, 0]

                                                  4              1/2          2
     - 48 Bn0[0, 2] Jn0[0, 3] Un0[0, 0] Jbn0[0, 0]  Ubn1[0, 0] %1    Jn0[0, 0]

               4                    2                               2
     - 8 %2 sK1  Bn1[0, 0] Jn0[0, 0]  Jn0[0, 3] Un0[0, 0] Jbn0[0, 0]

                         2   1/2            2                               3
    Jbn1[0, 0] Ubn0[0, 0]  %1    - 80 %2 sK1  Bn0[0, 2] Un0[0, 0] Jbn0[0, 0]

                            1/2          2
    Ubn0[0, 0] Ubn2[0, 0] %1    Jn0[0, 0]

                                                  4              1/2          2
     - 32 Bn0[0, 2] Un0[0, 0] Un1[0, 0] Jbn0[0, 0]  Jbn0[0, 2] %1    Jn0[0, 0]

                4
     - 24 %2 sK1  Bn1[0, 0] Jn0[0, 0] Jn0[0, 3] Un0[0, 0] Jbn0[0, 0] Jbn1[0, 0]

              2   1/2           2                    2
    Ubn0[0, 0]  %1    + 8 %2 sK1  Jn1[0, 0] Un0[0, 0]  Jbn0[0, 0] Jbn1[0, 0]

                 1/2                                 2
    Ubn0[0, 0] %1    Jn0[0, 0] Jbn0[0, 3] + 32 %2 sK1  Bn1[0, 0] Un0[0, 0]

              2                         1/2
    Jbn0[0, 0]  Ubn0[0, 0] Ubn0[0, 2] %1    Jn1[0, 0]

             2                     3   1/2                     3
     + 96 sK1  Un0[0, 2] Jbn0[0, 0]  %1    Jbn1[0, 0] Jn0[0, 0]  Jbn0[0, 4] +

              4                                   1/2           2
    128 %2 sK1  Un0[0, 3] Ubn0[0, 0] Ubn1[0, 0] %1    Jbn0[0, 0]  Jn1[0, 0]

                         2                                         3
    Jn0[0, 0] + 96 %2 sK1  Bn0[0, 2] Bn1[0, 0] Un1[0, 0] Jbn0[0, 0]

              2   1/2          2             2
    Ubn0[0, 0]  %1    Jn0[0, 0]  + 192 %2 sK1  Bn1[0, 0] Jn0[0, 4] Un0[0, 0]

              3              1/2
    Jbn0[0, 0]  Ubn1[0, 0] %1    Jn0[0, 0]

                2          2           4              1/2
     + 24 %4 sK1  Jn0[0, 0]  Jbn0[0, 0]  Wcn0[0, 2] %1    Jn0[0, 3]

               4          2           3                         1/2
     - 8 %4 sK1  Jn0[0, 0]  Jbn0[0, 0]  Jbn0[2, 2] Wcn0[0, 0] %1    - 192 %2

       2                                         3              1/2
    sK1  Bn1[0, 0] Jn0[0, 4] Un1[0, 0] Jbn0[0, 0]  Ubn0[0, 0] %1    Jn0[0, 0]

                4                                          2   1/2
     - 48 %2 sK1  Bn1[0, 0] Jn0[0, 0] Jbn1[0, 0] Ubn0[0, 0]  %1    Jn0[0, 4]

                          2          2           4              1/2
    Jbn0[0, 0] - 24 %4 sK1  Jn0[0, 0]  Jbn0[0, 0]  Wcn0[0, 3] %1    Jn0[0, 2]

                2          3           3              1/2
     - 24 %4 sK1  Jn0[0, 0]  Jbn0[0, 0]  Wcn0[0, 2] %1    Jbn0[0, 3]

             4          2           2   1/2                       2          2
     + 24 sK1  Jn0[0, 0]  Ubn0[0, 3]  %1    Jbn1[0, 0] - 16 %2 sK1  Jn0[0, 0]

                        4                         1/2                      4
    Un0[0, 0] Jbn0[0, 0]  Ubn0[0, 0] Ubn1[0, 2] %1    Jn1[0, 0] + 64 %2 sK1

                                      1/2           3                    2
    Un0[0, 3] Ubn0[0, 0] Ubn1[0, 0] %1    Jbn0[0, 0]  Jn1[0, 0] Jn0[0, 0]

                              2              1/2         4          3
     + 32 Jn0[0, 0] Jbn0[0, 0]  Wcn0[0, 0] %1    - 24 sK1  Jn0[0, 0]

                                                  1/2           2
    Jbn0[0, 2] Jbn1[0, 0] Ubn0[0, 0] Ubn0[0, 2] %1    Jbn0[0, 0]

                                        2              1/2
     - 48 Jn0[0, 3] Un0[0, 0] Jbn0[0, 0]  Wcn1[0, 0] %1

                4              1/2
     - 48 %4 sK1  Wcn0[3, 3] %1

             4                                   1/2            2
     - 96 sK1  Bn0[0, 4] Jbn1[0, 0] Wcn0[0, 0] %1    + 16 %2 sK1  Jn0[0, 4]

                                   2              1/2                      2
    Un0[0, 0] Jbn0[0, 0] Jbn1[0, 0]  Ubn0[0, 0] %1    Jn0[0, 0] - 16 %2 sK1

                                  2              1/2                     3
    Un0[0, 0] Un1[0, 0] Jbn0[0, 0]  Ubn0[0, 0] %1    Jbn1[0, 0] Jn0[0, 0]

                       4                    2                               2
    Jbn0[0, 3] - 96 sK1  Bn0[0, 3] Jn0[0, 0]  Un0[0, 0] Un1[0, 0] Jbn0[0, 0]

                 1/2                            3
    Jbn0[0, 3] %1    + 48 %2 Bn1[0, 0] Jn0[0, 0]  Un0[0, 0] Un1[0, 0]

              4                         1/2          4
    Jbn0[0, 0]  Jbn0[0, 2] Ubn0[0, 0] %1    - 192 sK1  Bn0[0, 3] Jn0[0, 0]

                                                1/2            2
    Un0[0, 0] Un1[0, 0] Jbn0[0, 0] Jbn0[0, 3] %1    + 16 %2 sK1  Jn0[0, 0]

                                                            1/2             2
    Un0[0, 0] Jbn0[0, 0] Jbn1[0, 0] Ubn0[0, 0] Ubn1[0, 2] %1    - 192 %2 sK1

             2                     2                                    1/2
    Jn0[0, 0]  Jn1[0, 0] Jbn0[0, 0]  Ubn0[0, 0] Ubn0[0, 3] Ubn1[0, 0] %1    -

             2                    2           3              1/2          3
    48 %2 sK1  Bn1[0, 0] Un0[0, 0]  Jbn0[0, 0]  Ubn1[0, 0] %1    Jn0[0, 0]

                           2
    Jbn0[0, 3] - 416 %2 sK1  Bn1[0, 3] Jn0[0, 0] Un0[0, 0] Un1[0, 0]

              2              1/2            2
    Jbn0[0, 0]  Ubn0[0, 0] %1    - 32 %2 sK1  Jn1[0, 0] Un0[0, 0] Jbn0[0, 0]

                                       1/2           4                    2
    Jbn1[0, 0] Ubn0[0, 0] Wcn0[0, 0] %1    - 8 %2 sK1  Bn1[0, 0] Jn0[0, 0]

                        2                      3   1/2
    Jn0[0, 2] Jbn0[0, 0]  Jbn1[0, 0] Ubn0[0, 0]  %1

             4              1/2            2          2
     + 96 sK1  Jbn1[4, 4] %1    - 64 %2 sK1  Jn0[0, 0]  Jn1[0, 0] Un0[0, 0]

              4                         1/2             2                    2
    Jbn0[0, 0]  Ubn0[0, 2] Ubn1[0, 0] %1    - 208 %2 sK1  Bn1[0, 3] Jn0[0, 0]

                                  3              1/2           4
    Un0[0, 0] Un1[0, 0] Jbn0[0, 0]  Ubn0[0, 0] %1    - 4 %2 sK1  Un0[0, 0]

              2   1/2           2                               2            4
    Ubn0[0, 0]  %1    Jbn0[0, 0]  Jn1[0, 0] Jbn1[0, 3] Jn0[0, 0]  - 12 %2 sK1

                        2   1/2
    Un0[0, 0] Ubn0[0, 0]  %1    Jbn0[0, 0] Jn1[0, 0] Jbn1[0, 3] Jn0[0, 0] + 2

          4                     2   1/2           2
    %2 sK1  Un0[0, 0] Ubn0[0, 0]  %1    Jbn0[0, 0]  Jbn0[0, 3] Jn0[0, 0]

             2            2                               3
    Jn1[0, 0]  + 48 %2 sK1  Jn0[0, 2] Un1[0, 0] Jbn0[0, 0]  Ubn0[0, 0]

                 1/2                         2           2              1/2
    Ubn1[0, 0] %1    Jn0[0, 0] + 48 Jn0[0, 0]  Jbn0[0, 0]  Jbn1[4, 4] %1    -

          4          2           2                      2   1/2
    18 sK1  Jn0[0, 0]  Jbn0[0, 0]  Jbn0[0, 2] Ubn0[0, 0]  %1    Jbn1[0, 0]

                      4                                           2   1/2
    Jn0[0, 2] - 48 sK1  Jn0[0, 0] Jbn0[0, 0] Jbn0[0, 2] Ubn0[0, 0]  %1

                                           2              1/2
    Jbn1[0, 0] Jn0[0, 2] - 48 %4 Jbn0[0, 0]  Wcn0[2, 2] %1    +

                                                  2   1/2
    96 %2 Bn1[0, 0] Un0[0, 0] Un1[0, 0] Jbn0[0, 0]  %1    Jn0[0, 0] Jbn0[0, 4]

                2          2                     2                      2   1/2
     - 32 %2 sK1  Jn0[0, 0]  Un0[0, 0] Jbn0[0, 0]  Jbn2[0, 2] Ubn0[0, 0]  %1

                                2                    2           5
     + 16 %2 Bn1[0, 0] Jn0[0, 0]  Jn1[0, 0] Un0[0, 0]  Jbn0[0, 0]  Ubn0[0, 2]

      1/2                  2                     3   1/2                     3
    %1    - 12 %2 Un0[0, 0]  Un1[0, 0] Jbn0[0, 0]  %1    Jbn1[0, 0] Jn0[0, 0]

                          2                               4
    Jbn0[0, 3] - 16 %2 sK1  Jn2[0, 0] Un0[0, 0] Jbn0[0, 0]  Ubn0[0, 0]

                 1/2          2            2
    Ubn0[0, 2] %1    Jn0[0, 0]  - 96 %2 sK1  Jn0[0, 0] Jn1[0, 0] Jbn0[0, 0]

                                       1/2                              4   1/2
    Ubn0[0, 0] Ubn0[0, 3] Ubn1[0, 0] %1    - 48 Jbn0[0, 3] Un0[0, 0] sK1  %1

                  2           4              1/2          2            2
     + 8 Un0[0, 0]  Jbn0[0, 0]  Jbn1[2, 2] %1    Jn0[0, 0]  + 32 %2 sK1

                                                                     1/2
    Jn0[0, 0] Un0[0, 0] Un0[0, 3] Jbn0[0, 0] Jbn1[0, 0] Ubn1[0, 0] %1    + 32

          2                               4                         1/2
    %2 sK1  Jn1[0, 0] Un1[0, 0] Jbn0[0, 0]  Ubn0[0, 0] Ubn0[0, 2] %1

             2            2                                         4
    Jn0[0, 0]  - 32 %2 sK1  Kn2[0, 0] Un0[0, 0] Un0[0, 2] Jbn0[0, 0]

                 1/2          2            2
    Ubn0[0, 0] %1    Jn0[0, 0]  - 64 %2 sK1  Kn2[0, 0] Un0[0, 0] Un0[0, 2]

              3              1/2                            2
    Jbn0[0, 0]  Ubn0[0, 0] %1    Jn0[0, 0] - 12 %2 Un0[0, 0]  Un1[0, 0]

              2   1/2                     2                   4
    Jbn0[0, 0]  %1    Jbn1[0, 0] Jn0[0, 0]  Jbn0[0, 3] - 6 sK1  Jn0[0, 0]

              3                      2   1/2                                2
    Jbn0[0, 0]  Jbn0[0, 2] Ubn0[0, 0]  %1    Jn1[0, 0] Jn0[0, 2] - 96 %2 sK1

                                            4              1/2          2
    Un0[0, 0] Un0[0, 2] Un1[0, 0] Jbn0[0, 0]  Jbn1[0, 0] %1    Jn0[0, 0]  - 112

          4                    2                     2
    %2 sK1  Bn1[0, 3] Jn0[0, 0]  Un0[0, 0] Jbn0[0, 0]  Ubn0[0, 0] Ubn1[0, 0]

      1/2            4                    2                      2   1/2
    %1    - 16 %2 sK1  Bn1[0, 0] Jn0[0, 0]  Jbn1[0, 0] Ubn0[0, 0]  %1

                        2            4                    3
    Jn0[0, 4] Jbn0[0, 0]  + 16 %2 sK1  Bn1[0, 0] Jn0[0, 0]  Jbn1[0, 0]

              2   1/2                                  2
    Ubn0[0, 0]  %1    Jbn0[0, 4] Jbn0[0, 0] + 32 %2 sK1  Bn1[0, 0] Un0[0, 0]

              2              1/2                     3                    4
    Jbn0[0, 0]  Ubn0[0, 0] %1    Jbn1[0, 0] Jn0[0, 0]  Jbn0[0, 4] + 48 sK1

                                                 1/2          2           2
    Bn0[0, 2] Jbn1[0, 0] Ubn0[0, 0] Ubn0[0, 2] %1    Jn0[0, 0]  Jbn0[0, 0]  -

             2                               4              1/2
    16 %2 sK1  Un0[0, 0] Un1[0, 0] Jbn0[0, 0]  Ubn0[0, 0] %1    Jn1[0, 0]

                                   2          2                               4
    Jn0[0, 3] Jn0[0, 0] + 16 %2 sK1  Jn0[0, 0]  Un0[0, 0] Un1[0, 3] Jbn0[0, 0]

                 1/2                      2
    Ubn0[0, 0] %1    Jn1[0, 0] + 24 %2 sK1  Un0[0, 0] Jbn0[0, 0] Ubn0[0, 0]

                 1/2                                 2
    Ubn2[0, 0] %1    Jn0[0, 0] Jbn0[0, 2] - 16 %2 sK1  Un0[0, 0] Un1[0, 0]

                            1/2                     2                       2
    Jbn0[0, 0] Ubn0[0, 0] %1    Jbn1[0, 0] Jn0[0, 0]  Jbn0[0, 3] + 32 %2 sK1

                                                1/2                     2
    Bn1[0, 0] Un0[0, 0] Jbn0[0, 0] Ubn0[0, 0] %1    Jbn1[0, 0] Jn0[0, 0]

                          2          3                               3
    Jbn0[0, 4] - 16 %2 sK1  Jn0[0, 0]  Un0[0, 0] Un1[0, 3] Jbn0[0, 0]

                 1/2                       4
    Ubn0[0, 0] %1    Jbn1[0, 0] - 48 %2 sK1  Bn1[0, 0] Un0[0, 0] Ubn0[0, 0]

                 1/2          3                      2            2
    Ubn1[0, 0] %1    Jn0[0, 0]  Jbn0[0, 3] Jbn0[0, 0]  + 16 %2 sK1  Bn1[0, 0]

                                   2   1/2                     2
    Un0[0, 0] Jbn0[0, 0] Ubn0[0, 0]  %1    Jbn1[0, 0] Jn0[0, 0]  Jbn0[0, 2] +

             2                                                        1/2
    16 %2 sK1  Jn1[0, 0] Un0[0, 0] Jbn0[0, 0] Jbn0[0, 4] Ubn0[0, 0] %1

                                    2                     3
    Jbn1[0, 0] Jn0[0, 0] - 48 %2 sK1  Un0[0, 0] Jbn0[0, 0]  Ubn0[0, 0]

                 1/2                                2
    Ubn2[0, 0] %1    Jn0[0, 2] Jn0[0, 0] + 48 %2 sK1  Bn1[0, 0] Un0[0, 0]

                                      1/2                                 4
    Un1[0, 0] Jbn0[0, 0] Ubn0[0, 0] %1    Jn0[0, 0] Jbn0[0, 3] - 96 %2 sK1

                                      1/2          3                      2
    Bn1[0, 0] Ubn0[0, 0] Ubn1[0, 0] %1    Jn0[0, 0]  Jbn0[0, 4] Jbn0[0, 0]  -

             4                               3                         1/2
    24 %2 sK1  Jn0[0, 3] Un0[0, 0] Jbn0[0, 0]  Ubn0[0, 0] Ubn2[0, 0] %1

             2         2                               3              1/2
    Jn0[0, 0]  + 96 sK1  Un0[0, 0] Un0[0, 2] Jbn0[0, 0]  Jbn0[0, 3] %1

                                2                               4
    Jn0[0, 0] Jn1[0, 0] + 48 sK1  Un0[0, 0] Un0[0, 2] Jbn0[0, 0]  Jbn0[0, 3]

      1/2          2                      2                    2
    %1    Jn0[0, 0]  Jn1[0, 0] - 32 %2 sK1  Bn1[0, 0] Un0[0, 0]  Jbn0[0, 0]

                 1/2                                  2
    Ubn0[0, 0] %1    Jbn0[0, 3] Jn1[0, 0] - 192 %2 sK1  Un0[0, 0] Un0[0, 2]

                        3              1/2                      2
    Un1[0, 0] Jbn0[0, 0]  Jbn1[0, 0] %1    Jn0[0, 0] + 64 %2 sK1  Jn0[0, 0]

                                                            1/2             2
    Un1[0, 0] Jbn0[0, 0] Jbn1[0, 0] Ubn0[0, 0] Ubn0[0, 2] %1    + 128 %2 sK1

             2                     2                                    1/2
    Jn0[0, 0]  Un1[0, 0] Jbn0[0, 0]  Jbn1[0, 0] Ubn0[0, 0] Ubn0[0, 2] %1    -

             2          3                     3
    32 %2 sK1  Jn0[0, 0]  Un0[0, 0] Jbn0[0, 0]  Jbn1[0, 0] Ubn0[0, 2]

                 1/2            4
    Ubn1[0, 0] %1    - 96 %2 sK1  Bn1[0, 0] Un0[0, 3] Ubn0[0, 0] Ubn1[0, 0]

      1/2          3           3            2                               3
    %1    Jn0[0, 0]  Jbn0[0, 0]  - 32 %2 sK1  Jn2[0, 0] Un0[0, 0] Jbn0[0, 0]

                            1/2                   2
    Ubn0[0, 0] Ubn0[0, 2] %1    Jn0[0, 0] + 48 sK1  Un0[0, 0] Un0[0, 2]

                            1/2                              2
    Jbn0[0, 0] Jbn0[0, 3] %1    Jbn1[0, 0] Jn0[0, 0] + 96 sK1  Un0[0, 0]

                        2              1/2                     2
    Un0[0, 2] Jbn0[0, 0]  Jbn0[0, 3] %1    Jbn1[0, 0] Jn0[0, 0]  - 96

                            4   1/2
    Jbn0[0, 3] Un0[0, 0] sK1  %1    Jbn1[0, 0] Jn0[0, 4] Jn0[0, 0] Jbn0[0, 0]

             2                               3              1/2
     + 48 sK1  Un0[0, 0] Un0[0, 2] Jbn0[0, 0]  Jbn0[0, 3] %1    Jbn1[0, 0]

             3                           4   1/2          2         4
    Jn0[0, 0]  + 192 Jn1[4, 4] Jbn0[0, 0]  %1    Jn0[0, 0]  - 48 sK1

             2              1/2
    Un0[0, 0]  Jbn0[0, 3] %1    Jbn1[0, 0] Jn0[0, 3] Jn0[0, 0] Jbn0[0, 0] - 48

       4                     2              1/2
    sK1  Un0[0, 0] Jbn0[0, 0]  Wcn0[0, 0] %1    Jbn1[0, 0] Jn0[0, 3] Jn0[0, 0]

                                        3   1/2             2
     + 96 Un0[0, 2] Un1[0, 2] Jbn0[0, 0]  %1    + 144 %2 sK1  Un1[0, 0]

              2              1/2                                            2
    Jbn0[0, 0]  Ubn0[0, 0] %1    Jbn1[0, 0] Jn0[0, 4] Jn0[0, 0] + 160 %2 sK1

                                                                     1/2
    Bn0[0, 2] Bn1[0, 0] Un0[0, 0] Jbn0[0, 0] Ubn0[0, 0] Ubn1[0, 0] %1    - 8 %2

                                  5              1/2
    Un0[0, 0] Un1[0, 0] Jbn0[0, 0]  Ubn0[0, 0] %1    Jn1[0, 0] Jn0[0, 2]

                         4           2              1/2           2
    Jn0[0, 0] + 36 %2 sK1  Ubn0[0, 0]  Ubn1[0, 0] %1    Jbn0[0, 0]  Jbn0[0, 2]

             2                      2                    2           2
    Jn0[0, 0]  Jn1[0, 0] - 48 %2 sK1  Bn1[0, 0] Un0[0, 0]  Jbn0[0, 0]

                 1/2                                           4
    Ubn0[0, 0] %1    Jbn0[0, 3] Jn1[0, 0] Jn0[0, 0] - 96 %2 sK1  Bn1[0, 0]

                                      1/2          3           3             4
    Un1[0, 0] Ubn0[0, 0] Ubn0[0, 3] %1    Jn0[0, 0]  Jbn0[0, 0]  - 336 %2 sK1

                                                1/2          2           2
    Bn1[0, 0] Un1[0, 0] Ubn0[0, 0] Ubn0[0, 3] %1    Jn0[0, 0]  Jbn0[0, 0]  - 8

          4                                   1/2                     2
    %2 sK1  Un0[0, 0] Ubn0[0, 0] Ubn1[0, 0] %1    Jbn1[0, 0] Jn0[0, 0]

                           4                                             1/2
    Jbn0[0, 3] - 192 %2 sK1  Bn1[0, 0] Un0[0, 3] Ubn0[0, 0] Ubn1[0, 0] %1

                                    2                                   1/2
    Jn0[0, 0] Jbn0[0, 0] - 16 %2 sK1  Un1[0, 0] Jbn0[0, 0] Ubn0[0, 0] %1

                        2
    Jbn1[0, 0] Jn0[0, 0]  Jbn0[0, 4]

                                           2
     - 32 %4 Bn0[2, 3] Jn0[0, 0] Jbn0[0, 0]  Wcn0[0, 0]

                4                     2
     + 16 %2 sK1  Jn2[0, 0] Ubn0[0, 0]  Ubn0[0, 3]

                4                                2
     + 48 %2 sK1  Un2[0, 0] Jbn0[0, 2] Ubn0[0, 0]

                4
     + 96 %2 sK1  Un2[0, 0] Jbn0[0, 4] Ubn0[0, 0]

                        4          3                     2
     - 144 %2 Jbn0[0, 0]  Jn0[0, 0]  Ubn0[0, 3] Un1[0, 0]

                       5          4                     2
     - 48 %2 Jbn0[0, 0]  Jn0[0, 0]  Ubn0[0, 3] Un1[0, 0]

                                4           5
     + 48 %4 Bn0[0, 3] Jn0[0, 0]  Jbn0[0, 0]  Wcn0[0, 2]

                                 2           3
     + 144 %4 Bn0[0, 2] Jn0[0, 0]  Jbn0[0, 0]  Wcn0[0, 3]

                                 3           4
     + 144 %4 Bn0[0, 2] Jn0[0, 0]  Jbn0[0, 0]  Wcn0[0, 3]

                                4           5
     + 48 %4 Bn0[0, 2] Jn0[0, 0]  Jbn0[0, 0]  Wcn0[0, 3]

                2                     2
     - 32 %4 sK1  Bn0[2, 2] Jbn0[0, 0]  Wcn0[0, 0]

                                                     3
     + 48 %2 Un0[0, 0] Un1[0, 0] Un1[0, 2] Jbn0[0, 0]

                                                     3
     + 48 %2 Un0[0, 0] Un0[0, 2] Un2[0, 0] Jbn0[0, 0]

                4           2
     + 12 %4 sK1  Jbn0[0, 0]  Wcn0[0, 3] Jn0[0, 2]

                2                    2           2
     + 48 %2 sK1  Un0[0, 3] Un1[0, 0]  Jbn0[0, 0]

                2          2
     + 96 %2 sK1  Un1[0, 0]  Jbn0[0, 0] Jbn0[0, 4]

                2          2           2
     + 32 %2 sK1  Un1[0, 0]  Jbn0[0, 0]  Wcn0[0, 0]

                2          2           2
     - 48 %2 sK1  Un1[0, 0]  Jbn0[0, 0]  Ubn0[0, 2]

                                2           2
     + 48 %2 Jn0[0, 3] Un0[0, 0]  Jbn0[0, 0]  Ubn2[0, 0]

                        3          2                     2
     - 144 %2 Jbn0[0, 0]  Jn0[0, 0]  Ubn0[0, 3] Un1[0, 0]

                       2                               2
     - 48 %2 Jbn0[0, 0]  Jn0[0, 0] Ubn0[0, 3] Un1[0, 0]

                2          2           3
     - 48 %2 sK1  Un1[0, 0]  Jbn0[0, 0]  Jn0[0, 4]

                                2           2
     + 32 %2 Kn2[0, 0] Un0[0, 0]  Jbn0[0, 0]  Wcn0[0, 0]

                4           2
     - 12 %4 sK1  Jbn0[0, 0]  Wcn0[0, 2] Jn0[0, 3]

                      3           3
     + 24 %4 Jn0[0, 0]  Jbn0[0, 0]  Wcn0[0, 2] Jbn0[0, 3]

                      4           4
     + 12 %4 Jn0[0, 0]  Jbn0[0, 0]  Wcn0[0, 2] Jbn0[0, 3]

                      3           3
     - 24 %4 Jn0[0, 0]  Jbn0[0, 0]  Wcn0[0, 3] Jbn0[0, 2]

                      4           4
     - 12 %4 Jn0[0, 0]  Jbn0[0, 0]  Wcn0[0, 3] Jbn0[0, 2]

                2           5                     3
     + 48 %4 sK1  Jbn0[0, 0]  Wcn0[2, 2] Jn0[0, 0]

                      2           2
     + 12 %4 Jn0[0, 0]  Jbn0[0, 0]  Wcn0[0, 2] Jbn0[0, 3]

                      2           2
     - 12 %4 Jn0[0, 0]  Jbn0[0, 0]  Wcn0[0, 3] Jbn0[0, 2]

                4                     2
     + 32 %3 sK1  Un2[0, 0] Ubn0[0, 0]  Ubn1[0, 0]

                4                                2
     + 64 %3 sK1  Un1[0, 0] Ubn0[0, 0] Ubn1[0, 0]

                4                     2
     + 32 %3 sK1  Un1[0, 0] Ubn0[0, 0]  Ubn2[0, 0]

                                2           2
     + 16 %2 Kn2[0, 2] Un0[0, 0]  Jbn0[0, 0]  Ubn0[0, 0]

                2                                2
     + 96 %2 sK1  Jn0[0, 4] Jbn0[0, 0] Ubn1[0, 0]

                4                     2
     + 32 %2 sK1  Kn2[0, 0] Ubn0[0, 0]  Wcn0[0, 0]

                 2          3           3
     + 144 %4 sK1  Jn0[0, 0]  Jbn0[0, 0]  Wcn0[3, 3]

                 2          2           2
     + 144 %4 sK1  Jn0[0, 0]  Jbn0[0, 0]  Wcn0[3, 3]

                2
     + 48 %4 sK1  Jn0[0, 0] Jbn0[0, 0] Wcn0[3, 3]

                4
     - 32 %4 sK1  Bn0[2, 3] Jbn0[0, 0] Wcn0[0, 0]

                2                     2
     + 96 %4 sK1  Bn0[0, 2] Jbn0[0, 0]  Wcn0[0, 2]

                4                               2
     + 16 %2 sK1  Kn2[0, 3] Un0[0, 0] Ubn0[0, 0]

                                2           2
     + 64 %3 Un0[0, 0] Un1[0, 0]  Jbn0[0, 0]  Ubn1[0, 0]

                      2                     2
     - 48 %2 Jn0[0, 0]  Un1[0, 0] Jbn0[0, 0]  Ubn1[0, 0] Jbn0[0, 4]

                                           2
     + 96 %2 Jn1[0, 0] Un0[0, 0] Jbn0[0, 0]  Ubn1[0, 0] Wcn0[0, 0]

                      4                     4
     - 48 %2 Jn0[0, 0]  Un0[0, 0] Jbn0[0, 0]  Ubn2[0, 0] Jbn0[0, 4]

                4                     2
     - 48 %2 sK1  Un2[0, 0] Jbn0[0, 0]  Ubn0[0, 0] Jn0[0, 4]

                      2                     3
     + 16 %3 Un0[0, 0]  Un1[0, 0] Jbn0[0, 0]  Ubn1[0, 0] Jn1[0, 0]

                4
     + 48 %2 sK1  Un0[0, 3] Un2[0, 0] Jbn0[0, 0] Ubn0[0, 0]

                4
     + 48 %2 sK1  Un0[0, 3] Un1[0, 0] Jbn1[0, 0] Ubn0[0, 0]

                2          2           5                     3
     - 48 %2 sK1  Un1[0, 0]  Jbn0[0, 0]  Ubn0[0, 2] Jn0[0, 0]

                                            4          3
     - 144 Un0[0, 3] Un0[0, 0] %2 Jbn0[0, 0]  Jn0[0, 0]  Ubn2[0, 0]

                                           5          4
     - 48 Un0[0, 3] Un0[0, 0] %2 Jbn0[0, 0]  Jn0[0, 0]  Ubn2[0, 0]

                       3                     4
     + 144 %2 Jn0[0, 0]  Un1[0, 0] Jbn0[0, 0]  Ubn0[0, 2] Ubn1[0, 0]

                      4                     5
     + 48 %2 Jn0[0, 0]  Un1[0, 0] Jbn0[0, 0]  Ubn0[0, 2] Ubn1[0, 0]

                                          5                     3
     - 8 %4 Bn0[0, 3] Jn0[0, 2] Jbn0[0, 0]  Wcn0[0, 0] Jn0[0, 0]

                      3          2           3
     - 48 %2 Jn0[0, 0]  Un0[0, 0]  Jbn0[0, 0]  Ubn2[0, 0] Jbn0[0, 3]

                      4          2           4
     - 24 %2 Jn0[0, 0]  Un0[0, 0]  Jbn0[0, 0]  Ubn2[0, 0] Jbn0[0, 3]

                                           5           2          3
     + 24 %2 Jn0[0, 2] Un0[0, 0] Jbn0[0, 0]  Ubn1[0, 0]  Jn0[0, 0]

                      3                     3           2
     - 48 %2 Jn0[0, 0]  Un0[0, 0] Jbn0[0, 0]  Ubn1[0, 0]  Jbn0[0, 2]

                      4                     4           2
     - 24 %2 Jn0[0, 0]  Un0[0, 0] Jbn0[0, 0]  Ubn1[0, 0]  Jbn0[0, 2]

                4           3
     + 24 %4 sK1  Jbn0[0, 0]  Wcn0[0, 3] Jn0[0, 2] Jn0[0, 0]

                     3          2           5
     + 8 %2 Jn0[0, 0]  Un0[0, 0]  Jbn0[0, 0]  Ubn1[0, 3] Jn1[0, 0]

                     4          2           4
     - 8 %2 Jn0[0, 0]  Un0[0, 0]  Jbn0[0, 0]  Ubn1[0, 3] Jbn1[0, 0]

                 2                    2           3
     + 144 %2 sK1  Un0[0, 3] Un1[0, 0]  Jbn0[0, 0]  Jn0[0, 0]

                 2                    2           4          2
     + 144 %2 sK1  Un0[0, 3] Un1[0, 0]  Jbn0[0, 0]  Jn0[0, 0]

                2                    2           5          3
     + 48 %2 sK1  Un0[0, 3] Un1[0, 0]  Jbn0[0, 0]  Jn0[0, 0]

                 2          2           2
     + 240 %2 sK1  Un1[0, 0]  Jbn0[0, 0]  Jbn0[0, 4] Jn0[0, 0]

                 2          2           3                     2
     + 192 %2 sK1  Un1[0, 0]  Jbn0[0, 0]  Jbn0[0, 4] Jn0[0, 0]

                2          2           3
     + 96 %2 sK1  Un1[0, 0]  Jbn0[0, 0]  Wcn0[0, 0] Jn0[0, 0]

                2          2           4
     - 96 %2 sK1  Un1[0, 0]  Jbn0[0, 0]  Jn0[0, 4] Jn0[0, 0]

                      3                     3
     - 96 %2 Jn0[0, 0]  Un1[0, 0] Jbn0[0, 0]  Ubn1[0, 0] Jbn0[0, 4]

                      4                     4
     - 48 %2 Jn0[0, 0]  Un1[0, 0] Jbn0[0, 0]  Ubn1[0, 0] Jbn0[0, 4]

                4
     - 16 %2 sK1  Un0[0, 2] Jbn1[0, 0] Ubn0[0, 0] Ubn1[0, 0]

                2                               3
     - 48 %2 sK1  Un0[0, 0] Un2[0, 0] Jbn0[0, 0]  Jn0[0, 4]

                2                    2           3
     - 48 %2 sK1  Un0[0, 0] Un1[0, 0]  Jbn0[0, 0]  Jn0[0, 3]

                2          2                     3
     - 24 %2 sK1  Un0[0, 0]  Un2[0, 0] Jbn0[0, 0]  Jn0[0, 3]

                4
     - 48 %2 sK1  Un2[0, 0] Jbn0[0, 0] Ubn0[0, 0] Ubn0[0, 2]

                4
     - 48 %2 sK1  Un1[0, 2] Jbn0[0, 0] Ubn0[0, 0] Ubn1[0, 0]

                4
     + 48 %2 sK1  Jn0[0, 0] Ubn0[0, 0] Ubn0[0, 3] Ubn2[0, 0]

                       2
     - 48 %2 Jbn0[0, 0]  Jn0[0, 0] Ubn0[0, 3] Un0[0, 0] Un2[0, 0]

                2
     - 32 %4 sK1  Bn0[0, 2] Jbn0[0, 0] Jbn0[0, 2] Wcn0[0, 0]

                4
     - 48 %2 sK1  Un1[0, 0] Jbn0[0, 0] Ubn0[0, 2] Ubn1[0, 0]

                2
     + 96 %2 sK1  Un0[0, 0] Un1[0, 0] Jbn0[0, 0] Jbn1[0, 4]

                4
     - 48 %2 sK1  Un1[0, 0] Jbn0[0, 0] Ubn0[0, 0] Ubn1[0, 2]

                2
     - 32 %4 sK1  Bn0[3, 3] Jn0[0, 0] Jbn0[0, 0] Wcn0[0, 0]

                2
     - 32 %4 sK1  Bn0[0, 3] Jn0[0, 3] Jbn0[0, 0] Wcn0[0, 0]

                2
     + 96 %4 sK1  Bn0[0, 3] Jn0[0, 0] Jbn0[0, 0] Wcn0[0, 3]

                      2                     2
     - 48 %2 Jn0[0, 0]  Un0[0, 0] Jbn0[0, 0]  Ubn2[0, 0] Jbn0[0, 4]

                4
     + 96 %2 sK1  Un1[0, 0] Jbn0[0, 2] Ubn0[0, 0] Ubn1[0, 0]

                                           2
     + 48 %2 Jn0[0, 2] Un0[0, 0] Jbn0[0, 0]  Ubn0[0, 0] Ubn2[0, 0]

                                           2
     - 48 Un0[0, 3] Un0[0, 0] %2 Jbn0[0, 0]  Jn0[0, 0] Ubn2[0, 0]

                2                    2           2
     - 96 %4 sK1  Bn0[3, 3] Jn0[0, 0]  Jbn0[0, 0]  Wcn0[0, 0]

                2                    3           3
     - 96 %4 sK1  Bn0[3, 3] Jn0[0, 0]  Jbn0[0, 0]  Wcn0[0, 0]

                 2                    2           2
     + 288 %4 sK1  Bn0[0, 3] Jn0[0, 0]  Jbn0[0, 0]  Wcn0[0, 3]

                 2                    3           3
     + 288 %4 sK1  Bn0[0, 3] Jn0[0, 0]  Jbn0[0, 0]  Wcn0[0, 3]

                      3                     3
     - 96 %2 Jn0[0, 0]  Un0[0, 0] Jbn0[0, 0]  Ubn2[0, 0] Jbn0[0, 4]

                4           3
     - 24 %4 sK1  Jbn0[0, 0]  Wcn0[0, 2] Jn0[0, 3] Jn0[0, 0]

                2                                          2
     + 48 %2 sK1  Jn0[0, 3] Un0[0, 0] Jbn0[0, 0] Ubn1[0, 0]

                                                      2
     - 48 Un0[0, 3] Un0[0, 0] Ubn1[0, 0] %2 Jbn0[0, 0]  Jn1[0, 0]

                2                    4           4
     - 32 %4 sK1  Bn0[3, 3] Jn0[0, 0]  Jbn0[0, 0]  Wcn0[0, 0]

                2                    4           4
     + 96 %4 sK1  Bn0[0, 3] Jn0[0, 0]  Jbn0[0, 0]  Wcn0[0, 3]

                        3          2
     - 144 %2 Jbn0[0, 0]  Jn0[0, 0]  Ubn1[0, 0] Un0[0, 0] Un1[0, 3]

                2          2           3
     - 24 %2 sK1  Un1[0, 0]  Jbn0[0, 0]  Ubn0[0, 0] Jn0[0, 2]

                4          2           2
     - 24 %2 sK1  Un1[0, 0]  Jbn0[0, 0]  Ubn0[0, 0] Jn0[0, 3]

                 4
     - 192 %2 sK1  Bn1[0, 0] Un1[0, 0] Jbn0[0, 4] Ubn0[0, 0]

                4                                          2
     - 96 %2 sK1  Bn1[0, 0] Un1[0, 0] Jbn0[0, 2] Ubn0[0, 0]

                       2
     - 48 %2 Jbn0[0, 0]  Jn0[0, 0] Ubn1[0, 0] Un0[0, 0] Un1[0, 3]

                4
     + 96 %2 sK1  Un1[0, 0] Jbn1[0, 0] Ubn0[0, 0] Wcn0[0, 0]

                4
     - 48 %2 sK1  Un1[0, 0] Jbn1[0, 0] Ubn0[0, 0] Ubn0[0, 2]

                4
     + 48 %2 sK1  Un0[0, 0] Un2[0, 0] Jbn0[0, 3] Ubn0[0, 0]

                2
     + 96 %2 sK1  Jn0[0, 4] Jbn0[0, 0] Ubn0[0, 0] Ubn2[0, 0]

                4                     4                     3
     + 48 %4 sK1  Bn0[0, 2] Jbn0[0, 0]  Wcn0[0, 3] Jn0[0, 0]

                                            3          2
     - 144 Un1[0, 0] Un0[0, 0] %2 Jbn0[0, 0]  Jn0[0, 0]  Ubn1[0, 3]

                                            4          3
     - 144 Un1[0, 0] Un0[0, 0] %2 Jbn0[0, 0]  Jn0[0, 0]  Ubn1[0, 3]

                                           5          4
     - 48 Un1[0, 0] Un0[0, 0] %2 Jbn0[0, 0]  Jn0[0, 0]  Ubn1[0, 3]

                4           4                               2
     + 12 %4 sK1  Jbn0[0, 0]  Wcn0[0, 3] Jn0[0, 2] Jn0[0, 0]

                4                     4           2          3
     - 48 %2 sK1  Un0[0, 2] Jbn0[0, 0]  Ubn1[0, 0]  Jn0[0, 0]

                4           4                               2
     - 12 %4 sK1  Jbn0[0, 0]  Wcn0[0, 2] Jn0[0, 3] Jn0[0, 0]

                                           2
     - 48 Un1[0, 0] Un0[0, 0] %2 Jbn0[0, 0]  Jn0[0, 0] Ubn1[0, 3]

                                                      2
     - 192 %2 Bn1[0, 0] Jn0[0, 4] Un0[0, 0] Jbn0[0, 0]  Ubn1[0, 0]

                4
     + 48 %2 sK1  Un0[0, 0] Un1[0, 0] Jbn0[0, 3] Ubn1[0, 0]

                                           2
     + 48 %2 Jn1[0, 2] Un0[0, 0] Jbn0[0, 0]  Ubn0[0, 0] Ubn1[0, 0]

                      2                     3
     + 48 %2 Un0[0, 0]  Un0[0, 2] Jbn0[0, 0]  Jbn2[0, 0] Jn0[0, 0]

                 2          2           3
     - 144 %2 sK1  Un1[0, 0]  Jbn0[0, 0]  Ubn0[0, 2] Jn0[0, 0]

                2          2           4                     2
     + 96 %2 sK1  Un1[0, 0]  Jbn0[0, 0]  Wcn0[0, 0] Jn0[0, 0]

                2           2
     + 48 %4 sK1  Jbn0[0, 0]  Jbn0[2, 2] Wcn0[0, 0] Jn0[0, 0]

                                           2
     - 32 %2 Jn0[0, 0] Un1[0, 0] Jbn0[0, 0]  Ubn1[0, 0] Wcn0[0, 0]

                                           2
     + 48 %2 Jn0[0, 0] Un1[0, 0] Jbn0[0, 0]  Ubn0[0, 2] Ubn1[0, 0]

                                           2
     + 48 %2 Jn0[0, 0] Un0[0, 0] Jbn0[0, 0]  Ubn1[0, 0] Ubn1[0, 2]

                                           2
     + 48 %2 Jn0[0, 0] Un0[0, 0] Jbn0[0, 0]  Ubn0[0, 2] Ubn2[0, 0]

                2                                         2
     + 48 %2 sK1  Un0[0, 0] Un1[0, 0] Un1[0, 3] Jbn0[0, 0]

                 2          2           4                     2
     - 144 %2 sK1  Un1[0, 0]  Jbn0[0, 0]  Ubn0[0, 2] Jn0[0, 0]

                                            3          2
     - 144 Un0[0, 3] Un0[0, 0] %2 Jbn0[0, 0]  Jn0[0, 0]  Ubn2[0, 0]

                2                                2
     + 48 %2 sK1  Jn0[0, 2] Jbn0[0, 0] Ubn0[0, 0]  Ubn2[0, 0]

                       2                     3
     + 144 %2 Jn0[0, 0]  Un1[0, 0] Jbn0[0, 0]  Ubn0[0, 2] Ubn1[0, 0]

                 2                     2           2
     + 240 %2 sK1  Jn0[0, 4] Jbn0[0, 0]  Ubn1[0, 0]  Jn0[0, 0]

                                                     2
     + 80 %2 Un0[0, 0] Un0[0, 2] Un1[0, 0] Jbn0[0, 0]  Jbn1[0, 0]

                2                                          2
     + 32 %2 sK1  Kn2[0, 2] Un0[0, 0] Jbn0[0, 0] Ubn0[0, 0]

                2          2           4                     3
     + 48 %2 sK1  Un1[0, 0]  Jbn0[0, 0]  Jbn0[0, 4] Jn0[0, 0]

               4          2           2
     - 8 %2 sK1  Jn0[0, 0]  Ubn0[0, 0]  Ubn1[0, 3] Jbn1[0, 0]

                                           2
     + 48 %2 Jn0[0, 2] Un1[0, 0] Jbn0[0, 0]  Ubn0[0, 0] Ubn1[0, 0]

                                          2           2
     - 96 %2 Bn1[0, 0] Jn0[0, 3] Un0[0, 0]  Jbn0[0, 0]  Ubn1[0, 0]

                                                     2
     + 96 %2 Jn0[0, 3] Un0[0, 0] Un1[0, 0] Jbn0[0, 0]  Ubn1[0, 0]

                4                     2           2
     - 24 %2 sK1  Un2[0, 0] Jbn0[0, 0]  Ubn0[0, 0]  Jn0[0, 2]

                4
     + 48 %2 sK1  Un0[0, 3] Un1[0, 0] Jbn0[0, 0] Ubn1[0, 0]

                                          2           3
     + 48 %2 Jn0[0, 0] Kn2[0, 2] Un0[0, 0]  Jbn0[0, 0]  Ubn0[0, 0]

               4                     2
     - 8 %4 sK1  Bn0[0, 3] Jbn0[0, 0]  Wcn0[0, 0] Jn0[0, 2]

                               4           4
     - 8 %4 Bn0[0, 2] Jn0[0, 0]  Jbn0[0, 0]  Wcn0[0, 0] Jbn0[0, 3]

                2          2
     + 64 %3 sK1  Un1[0, 0]  Jbn0[0, 0] Ubn0[0, 0] Ubn1[0, 0]

                2                                          2
     + 64 %3 sK1  Un0[0, 0] Un1[0, 0] Jbn0[0, 0] Ubn1[0, 0]

                 4                     3                     2
     + 144 %4 sK1  Bn0[0, 3] Jbn0[0, 0]  Wcn0[0, 2] Jn0[0, 0]

                 4                     2
     + 144 %4 sK1  Bn0[0, 3] Jbn0[0, 0]  Wcn0[0, 2] Jn0[0, 0]

                                            4                     2
     + 192 %2 Jn0[0, 4] Un0[0, 0] Jbn0[0, 0]  Ubn2[0, 0] Jn0[0, 0]

                2                               2
     + 48 %2 sK1  Un1[0, 0] Un1[0, 2] Jbn0[0, 0]  Ubn0[0, 0]

                                            3
     + 240 %2 Jn0[0, 4] Un1[0, 0] Jbn0[0, 0]  Ubn1[0, 0] Jn0[0, 0]

                                            3
     + 240 %2 Jn0[0, 4] Un0[0, 0] Jbn0[0, 0]  Ubn2[0, 0] Jn0[0, 0]

                                                                4
     + 144 %2 Jn0[0, 0] Un0[0, 0] Un1[0, 0] Un1[0, 2] Jbn0[0, 0]

                                                    4
     + 8 %2 Un0[0, 0] Un0[0, 2] Un1[0, 0] Jbn0[0, 0]  Jn1[0, 0]

                4                     4                     3
     + 48 %4 sK1  Bn0[0, 3] Jbn0[0, 0]  Wcn0[0, 2] Jn0[0, 0]

                                           5                     3
     + 48 %2 Jn0[0, 4] Un0[0, 0] Jbn0[0, 0]  Ubn2[0, 0] Jn0[0, 0]

                                            4                     2
     + 192 %2 Jn0[0, 4] Un1[0, 0] Jbn0[0, 0]  Ubn1[0, 0] Jn0[0, 0]

                                           5                     3
     + 48 %2 Jn0[0, 4] Un1[0, 0] Jbn0[0, 0]  Ubn1[0, 0] Jn0[0, 0]

                       2                                         5
     + 144 %2 Jn0[0, 0]  Un0[0, 0] Un1[0, 0] Un1[0, 2] Jbn0[0, 0]

                      3                                         6
     + 48 %2 Jn0[0, 0]  Un0[0, 0] Un1[0, 0] Un1[0, 2] Jbn0[0, 0]

                2          4           3           2
     - 48 %2 sK1  Jn0[0, 0]  Jbn0[0, 0]  Ubn1[0, 0]  Jbn0[0, 4]

                       3                     4
     + 144 %2 Jn0[0, 0]  Un0[0, 0] Jbn0[0, 0]  Ubn1[0, 0] Ubn1[0, 2]

                      4                     5
     + 48 %2 Jn0[0, 0]  Un0[0, 0] Jbn0[0, 0]  Ubn1[0, 0] Ubn1[0, 2]

                       3                     4
     + 144 %2 Jn0[0, 0]  Un0[0, 0] Jbn0[0, 0]  Ubn0[0, 2] Ubn2[0, 0]

                      4                     5
     + 48 %2 Jn0[0, 0]  Un0[0, 0] Jbn0[0, 0]  Ubn0[0, 2] Ubn2[0, 0]

                2          2
     + 48 %2 sK1  Un1[0, 0]  Jbn0[0, 0] Jbn0[0, 2] Ubn0[0, 0]

                2          3           2           2
     - 96 %2 sK1  Jn0[0, 0]  Jbn0[0, 0]  Ubn1[0, 0]  Jbn0[0, 4]

                2          2                      2
     - 48 %2 sK1  Jn0[0, 0]  Jbn0[0, 0] Ubn1[0, 0]  Jbn0[0, 4]

                2          3           4           2
     + 48 %2 sK1  Jn0[0, 0]  Jbn0[0, 0]  Ubn1[0, 0]  Jn0[0, 4]

                 2          2           3           2
     + 192 %2 sK1  Jn0[0, 0]  Jbn0[0, 0]  Ubn1[0, 0]  Jn0[0, 4]

                4
     + 48 %2 sK1  Jn0[0, 0] Ubn0[0, 0] Ubn1[0, 0] Ubn1[0, 3]

                                           2
     + 48 %2 Jn1[0, 0] Un0[0, 0] Jbn0[0, 0]  Ubn0[0, 2] Ubn1[0, 0]

                       2                     3
     + 144 %2 Jn0[0, 0]  Un0[0, 0] Jbn0[0, 0]  Ubn1[0, 0] Ubn1[0, 2]

                       2                     3
     + 144 %2 Jn0[0, 0]  Un0[0, 0] Jbn0[0, 0]  Ubn0[0, 2] Ubn2[0, 0]

                                 3                     4
     - 288 %2 Bn1[0, 0] Jn0[0, 0]  Un0[0, 0] Jbn0[0, 0]  Ubn0[0, 2] Ubn1[0, 0]

                2                                         2
     + 96 %2 sK1  Bn1[0, 0] Un0[0, 0] Un1[0, 0] Jbn0[0, 0]  Ubn0[0, 2]

                                                     2
     - 96 %2 Bn1[0, 0] Jn0[0, 0] Un0[0, 0] Jbn0[0, 0]  Ubn0[0, 2] Ubn1[0, 0]

                                                   2                        3
     + 288 Un0[0, 3] Un0[0, 0] Ubn1[0, 0] Jn0[0, 0]  %2 Bn1[0, 0] Jbn0[0, 0]

                2
     - 48 %2 sK1  Jn0[0, 0] Un1[0, 0] Jbn0[0, 0] Ubn0[0, 0] Ubn1[0, 3]

                 4                               2
     + 144 %2 sK1  Un0[0, 3] Un2[0, 0] Jbn0[0, 0]  Ubn0[0, 0] Jn0[0, 0]

                 4                               3                     2
     + 144 %2 sK1  Un0[0, 3] Un2[0, 0] Jbn0[0, 0]  Ubn0[0, 0] Jn0[0, 0]

                4                               4                     3
     + 48 %2 sK1  Un0[0, 3] Un2[0, 0] Jbn0[0, 0]  Ubn0[0, 0] Jn0[0, 0]

                 4                     3                                2
     - 144 %2 sK1  Un2[0, 0] Jbn0[0, 0]  Ubn0[0, 0] Ubn0[0, 2] Jn0[0, 0]

                4                     4                                3
     - 48 %2 sK1  Un2[0, 0] Jbn0[0, 0]  Ubn0[0, 0] Ubn0[0, 2] Jn0[0, 0]

                                           4                                2
     + 96 %2 Jn0[0, 2] Un0[0, 0] Jbn0[0, 0]  Ubn0[0, 0] Ubn2[0, 0] Jn0[0, 0]

                                           5                                3
     + 24 %2 Jn0[0, 2] Un0[0, 0] Jbn0[0, 0]  Ubn0[0, 0] Ubn2[0, 0] Jn0[0, 0]

                                                      4                     2
     + 192 %2 Jn0[0, 3] Un0[0, 0] Un1[0, 0] Jbn0[0, 0]  Ubn1[0, 0] Jn0[0, 0]

                                                     5                     3
     + 48 %2 Jn0[0, 3] Un0[0, 0] Un1[0, 0] Jbn0[0, 0]  Ubn1[0, 0] Jn0[0, 0]

                4                               2
     + 24 %2 sK1  Un0[0, 3] Un1[0, 0] Jbn0[0, 0]  Ubn0[0, 0] Jn1[0, 0]

                2
     - 16 %2 sK1  Un0[0, 0] Un0[0, 2] Jbn0[0, 0] Jbn1[0, 0] Ubn1[0, 0]

                2
     + 64 %2 sK1  Kn2[0, 0] Un0[0, 0] Jbn0[0, 0] Ubn0[0, 0] Wcn0[0, 0]

                      3                               3
     - 80 %2 Jn0[0, 0]  Un0[0, 0] Un1[0, 0] Jbn0[0, 0]  Ubn0[0, 3] Jbn1[0, 0]

                      2                               2
     - 40 %2 Jn0[0, 0]  Un0[0, 0] Un1[0, 0] Jbn0[0, 0]  Ubn0[0, 3] Jbn1[0, 0]

                4                     2
     - 40 %2 sK1  Un0[0, 2] Jbn0[0, 0]  Ubn0[0, 0] Ubn1[0, 0] Jn1[0, 0]

                 2          2          2           3
     + 192 %3 sK1  Jn0[0, 0]  Un1[0, 0]  Jbn0[0, 0]  Ubn0[0, 0] Ubn1[0, 0]

                4                     2
     - 48 %2 sK1  Un1[0, 0] Jbn0[0, 0]  Ubn0[0, 0] Wcn0[0, 0] Jn1[0, 0]

                                                      3
     - 480 %2 Bn1[0, 0] Jn0[0, 0] Un0[0, 0] Jbn0[0, 0]  Ubn1[0, 0] Jn0[0, 4]

                2                               4           2          3
     + 32 %2 sK1  Kn2[0, 2] Un0[0, 0] Jbn0[0, 0]  Ubn0[0, 0]  Jn0[0, 0]

                2                               3
     - 24 %2 sK1  Un0[0, 0] Un1[0, 0] Jbn0[0, 0]  Ubn1[0, 0] Jn0[0, 2]

                2                     2
     - 96 %4 sK1  Bn0[0, 2] Jbn0[0, 0]  Wcn0[0, 0] Jn0[0, 0] Jbn0[0, 2]

                 2
     - 192 %2 sK1  Bn1[0, 0] Jn0[0, 4] Jbn0[0, 0] Ubn0[0, 0] Ubn1[0, 0]

                4                               2
     - 24 %2 sK1  Un0[0, 0] Un1[0, 0] Jbn0[0, 0]  Ubn1[0, 0] Jn0[0, 3]

                 4                     2
     - 144 %2 sK1  Un2[0, 0] Jbn0[0, 0]  Ubn0[0, 0] Ubn0[0, 2] Jn0[0, 0]

                                            3
     + 120 %2 Jn0[0, 2] Un0[0, 0] Jbn0[0, 0]  Ubn0[0, 0] Ubn2[0, 0] Jn0[0, 0]

                4
     + 96 %2 sK1  Bn1[0, 0] Un1[0, 0] Jbn0[0, 0] Ubn0[0, 0] Ubn0[0, 2]

                2                                         2
     + 96 %2 sK1  Bn1[0, 0] Un0[0, 0] Un0[0, 2] Jbn0[0, 0]  Ubn1[0, 0]

                2                                         2
     - 96 %2 sK1  Bn1[0, 0] Un0[0, 2] Un1[0, 0] Jbn0[0, 0]  Ubn0[0, 0]

                                                      3
     + 240 %2 Jn0[0, 3] Un0[0, 0] Un1[0, 0] Jbn0[0, 0]  Ubn1[0, 0] Jn0[0, 0]

                      4                     4
     + 24 %2 Jn0[0, 0]  Un0[0, 0] Jbn0[0, 0]  Ubn0[0, 2] Ubn1[0, 0] Jbn1[0, 0]

                      3                     3
     + 48 %2 Jn0[0, 0]  Un0[0, 0] Jbn0[0, 0]  Ubn0[0, 2] Ubn1[0, 0] Jbn1[0, 0]

                      2                     2
     + 24 %2 Jn0[0, 0]  Un0[0, 0] Jbn0[0, 0]  Ubn0[0, 2] Ubn1[0, 0] Jbn1[0, 0]

                2
     + 64 %3 sK1  Un0[0, 0] Un2[0, 0] Jbn0[0, 0] Ubn0[0, 0] Ubn1[0, 0]

                2                               3
     - 48 %2 sK1  Un0[0, 0] Un1[0, 0] Jbn0[0, 0]  Wcn0[0, 0] Jn1[0, 0]

                4                     4                               2
     - 48 %2 sK1  Un2[0, 0] Jbn0[0, 0]  Ubn0[0, 0] Jn0[0, 4] Jn0[0, 0]

                2                               4                     3
     + 48 %2 sK1  Un0[0, 0] Un2[0, 0] Jbn0[0, 0]  Jbn0[0, 4] Jn0[0, 0]

                 4                     3                                2
     - 144 %2 sK1  Un1[0, 0] Jbn0[0, 0]  Ubn0[0, 2] Ubn1[0, 0] Jn0[0, 0]

                4                     4                                3
     - 48 %2 sK1  Un1[0, 0] Jbn0[0, 0]  Ubn0[0, 2] Ubn1[0, 0] Jn0[0, 0]

                 4                     3                                2
     - 144 %2 sK1  Un1[0, 0] Jbn0[0, 0]  Ubn0[0, 0] Ubn1[0, 2] Jn0[0, 0]

                4                     4                                3
     - 48 %2 sK1  Un1[0, 0] Jbn0[0, 0]  Ubn0[0, 0] Ubn1[0, 2] Jn0[0, 0]

                 2                     2
     + 240 %2 sK1  Jn0[0, 0] Jbn0[0, 0]  Ubn0[0, 0] Ubn2[0, 0] Jn0[0, 4]

                2
     - 48 %2 sK1  Jn0[0, 0] Un1[0, 3] Jbn0[0, 0] Ubn0[0, 0] Ubn1[0, 0]

                 4                     2
     - 144 %2 sK1  Un1[0, 0] Jbn0[0, 0]  Ubn0[0, 2] Ubn1[0, 0] Jn0[0, 0]

                 4                     2
     - 144 %2 sK1  Un1[0, 0] Jbn0[0, 0]  Ubn0[0, 0] Ubn1[0, 2] Jn0[0, 0]

                                                   3                        4
     + 288 Un0[0, 3] Un0[0, 0] Ubn1[0, 0] Jn0[0, 0]  %2 Bn1[0, 0] Jbn0[0, 0]

                                                  4                        5
     + 96 Un0[0, 3] Un0[0, 0] Ubn1[0, 0] Jn0[0, 0]  %2 Bn1[0, 0] Jbn0[0, 0]

                 2          2                     2
     - 144 %2 sK1  Jn0[0, 0]  Un1[0, 0] Jbn0[0, 0]  Ubn0[0, 0] Ubn1[0, 3]

                 2          3                     3
     - 144 %2 sK1  Jn0[0, 0]  Un1[0, 0] Jbn0[0, 0]  Ubn0[0, 0] Ubn1[0, 3]

                2                               4
     - 96 %2 sK1  Un0[0, 0] Un2[0, 0] Jbn0[0, 0]  Jn0[0, 4] Jn0[0, 0]

                2                    2           4
     - 96 %2 sK1  Un0[0, 0] Un1[0, 0]  Jbn0[0, 0]  Jn0[0, 3] Jn0[0, 0]

                2          2                     4
     - 48 %2 sK1  Un0[0, 0]  Un2[0, 0] Jbn0[0, 0]  Jn0[0, 3] Jn0[0, 0]

                2                    2           4                     3
     + 48 %2 sK1  Un0[0, 0] Un1[0, 0]  Jbn0[0, 0]  Jbn0[0, 3] Jn0[0, 0]

                                           3          3
     - 48 Un0[0, 3] Un0[0, 0] %2 Jbn0[0, 0]  Jn0[0, 0]  Ubn1[0, 0] Jbn1[0, 0]

                                           4          4
     - 24 Un0[0, 3] Un0[0, 0] %2 Jbn0[0, 0]  Jn0[0, 0]  Ubn1[0, 0] Jbn1[0, 0]

                                                       3
     - 168 Un0[0, 3] Un0[0, 0] Ubn1[0, 0] %2 Jbn0[0, 0]  Jn1[0, 0] Jn0[0, 0]

                                           2          2
     - 24 Un0[0, 3] Un0[0, 0] %2 Jbn0[0, 0]  Jn0[0, 0]  Ubn1[0, 0] Jbn1[0, 0]

                2                               3
     - 24 %2 sK1  Un0[0, 0] Un2[0, 0] Jbn0[0, 0]  Ubn0[0, 0] Jn0[0, 2]

                                                     2
     - 96 %2 Bn1[0, 0] Jn0[0, 2] Un0[0, 0] Jbn0[0, 0]  Ubn0[0, 0] Ubn1[0, 0]

                2          4           3                      2
     - 48 %2 sK1  Jn0[0, 0]  Jbn0[0, 0]  Ubn0[0, 0] Ubn1[0, 0]  Jbn0[0, 2]

                2          3           2                      2
     - 96 %2 sK1  Jn0[0, 0]  Jbn0[0, 0]  Ubn0[0, 0] Ubn1[0, 0]  Jbn0[0, 2]

                2          2                                 2
     - 48 %2 sK1  Jn0[0, 0]  Jbn0[0, 0] Ubn0[0, 0] Ubn1[0, 0]  Jbn0[0, 2]

                                4                     5
     - 96 %2 Bn1[0, 0] Jn0[0, 0]  Un0[0, 0] Jbn0[0, 0]  Ubn0[0, 2] Ubn1[0, 0]

                                                   3                        4
     + 288 Un1[0, 0] Un0[0, 0] Ubn0[0, 3] Jn0[0, 0]  %2 Bn1[0, 0] Jbn0[0, 0]

                                                  4                        5
     + 96 Un1[0, 0] Un0[0, 0] Ubn0[0, 3] Jn0[0, 0]  %2 Bn1[0, 0] Jbn0[0, 0]

                                                   2                        3
     + 288 Un1[0, 0] Un0[0, 0] Ubn0[0, 3] Jn0[0, 0]  %2 Bn1[0, 0] Jbn0[0, 0]

                4                     2
     - 24 %2 sK1  Un1[0, 0] Jbn0[0, 0]  Ubn0[0, 0] Ubn0[0, 2] Jn1[0, 0]

                                                                          2
     + 96 Un1[0, 0] Un0[0, 0] Ubn0[0, 3] Jn0[0, 0] %2 Bn1[0, 0] Jbn0[0, 0]

                2                               5                    2
     - 48 %2 sK1  Un0[0, 0] Un2[0, 0] Jbn0[0, 0]  Jn0[0, 4] Jn0[0, 0]

                2                    2           5                    2
     - 48 %2 sK1  Un0[0, 0] Un1[0, 0]  Jbn0[0, 0]  Jn0[0, 3] Jn0[0, 0]

                2          2                     5                    2
     - 24 %2 sK1  Un0[0, 0]  Un2[0, 0] Jbn0[0, 0]  Jn0[0, 3] Jn0[0, 0]

                2
     + 48 %2 sK1  Jn0[0, 3] Un0[0, 0] Jbn0[0, 0] Ubn0[0, 0] Ubn2[0, 0]

                2
     + 48 %2 sK1  Jn1[0, 3] Un0[0, 0] Jbn0[0, 0] Ubn0[0, 0] Ubn1[0, 0]

                2                    2                     3
     + 48 %2 sK1  Bn1[0, 0] Un0[0, 0]  Un1[0, 0] Jbn0[0, 0]  Jn0[0, 3]

                2                                         3
     + 96 %2 sK1  Bn1[0, 0] Un0[0, 0] Un1[0, 0] Jbn0[0, 0]  Jn0[0, 4]

                2
     + 96 %2 sK1  Jn1[0, 0] Jbn0[0, 0] Ubn0[0, 0] Ubn1[0, 0] Wcn0[0, 0]

                 2                               2           2
     + 120 %2 sK1  Jn0[0, 3] Un0[0, 0] Jbn0[0, 0]  Ubn1[0, 0]  Jn0[0, 0]

                2
     + 64 %3 sK1  Un0[0, 0] Un1[0, 0] Jbn0[0, 0] Ubn0[0, 0] Ubn2[0, 0]

                4                     3
     - 96 %2 sK1  Un2[0, 0] Jbn0[0, 0]  Ubn0[0, 0] Jn0[0, 4] Jn0[0, 0]

                4                               2           2
     + 16 %2 sK1  Bn1[0, 0] Un0[0, 2] Jbn0[0, 0]  Ubn0[0, 0]  Jn1[0, 0]

                2          2           5                               2
     - 24 %2 sK1  Un1[0, 0]  Jbn0[0, 0]  Ubn0[0, 0] Jn0[0, 2] Jn0[0, 0]

                2          2           4
     - 48 %2 sK1  Un1[0, 0]  Jbn0[0, 0]  Ubn0[0, 0] Jn0[0, 2] Jn0[0, 0]

                4          2           4                               2
     - 24 %2 sK1  Un1[0, 0]  Jbn0[0, 0]  Ubn0[0, 0] Jn0[0, 3] Jn0[0, 0]

                                                               6          3
     - 96 %2 Bn1[0, 0] Un0[0, 0] Un0[0, 2] Un1[0, 0] Jbn0[0, 0]  Jn0[0, 0]

                 2                                         3
     + 144 %2 sK1  Un0[0, 0] Un1[0, 0] Un1[0, 3] Jbn0[0, 0]  Jn0[0, 0]

                 2                                         4          2
     + 144 %2 sK1  Un0[0, 0] Un1[0, 0] Un1[0, 3] Jbn0[0, 0]  Jn0[0, 0]

                2                                         5          3
     + 48 %2 sK1  Un0[0, 0] Un0[0, 3] Un2[0, 0] Jbn0[0, 0]  Jn0[0, 0]

                2                                         5          3
     + 48 %2 sK1  Un0[0, 0] Un1[0, 0] Un1[0, 3] Jbn0[0, 0]  Jn0[0, 0]

                4                     2
     - 48 %2 sK1  Un1[0, 0] Jbn0[0, 0]  Ubn0[0, 0] Ubn1[0, 0] Jn0[0, 2]

                2          3                     2           2
     - 48 %2 sK1  Jn0[0, 0]  Un0[0, 0] Jbn0[0, 0]  Ubn1[0, 0]  Jbn0[0, 3]

                2          4                     3           2
     - 24 %2 sK1  Jn0[0, 0]  Un0[0, 0] Jbn0[0, 0]  Ubn1[0, 0]  Jbn0[0, 3]

                2          3                     4           2
     + 24 %2 sK1  Jn0[0, 0]  Un0[0, 0] Jbn0[0, 0]  Ubn1[0, 0]  Jn0[0, 3]

                 2                     2           2
     + 120 %2 sK1  Jn0[0, 2] Jbn0[0, 0]  Ubn0[0, 0]  Ubn2[0, 0] Jn0[0, 0]

                2                     3           2                     2
     + 96 %2 sK1  Jn0[0, 2] Jbn0[0, 0]  Ubn0[0, 0]  Ubn2[0, 0] Jn0[0, 0]

                                 2                     4
     - 384 %2 Bn1[0, 0] Jn0[0, 0]  Un0[0, 0] Jbn0[0, 0]  Ubn1[0, 0] Jn0[0, 4]

                2                     3                     2
     - 96 %4 sK1  Bn0[0, 2] Jbn0[0, 0]  Wcn0[0, 0] Jn0[0, 0]  Jbn0[0, 2]

                2                     4                     3
     - 32 %4 sK1  Bn0[0, 2] Jbn0[0, 0]  Wcn0[0, 0] Jn0[0, 0]  Jbn0[0, 2]

                2
     + 32 %2 sK1  Jn1[0, 0] Un0[0, 0] Jbn0[0, 0] Ubn0[0, 0] Ubn1[0, 3]

                2
     - 48 %2 sK1  Jn1[0, 0] Un0[0, 3] Jbn0[0, 0] Ubn0[0, 0] Ubn1[0, 0]

                2          2                                2
     - 24 %2 sK1  Jn0[0, 0]  Un0[0, 0] Jbn0[0, 0] Ubn1[0, 0]  Jbn0[0, 3]

                2          2                     3           2
     + 96 %2 sK1  Jn0[0, 0]  Un0[0, 0] Jbn0[0, 0]  Ubn1[0, 0]  Jn0[0, 3]

                2                               3
     - 16 %2 sK1  Un0[0, 0] Un1[0, 2] Jbn0[0, 0]  Ubn0[0, 0] Jn1[0, 0]

                4          2           3
     - 48 %2 sK1  Un1[0, 0]  Jbn0[0, 0]  Ubn0[0, 0] Jn0[0, 3] Jn0[0, 0]

                4
     - 96 %2 sK1  Bn1[0, 0] Un0[0, 0] Un1[0, 0] Jbn0[0, 3] Ubn0[0, 0]

                2                               3
     - 24 %2 sK1  Un0[0, 0] Un1[0, 0] Jbn0[0, 0]  Ubn0[0, 2] Jn1[0, 0]

                 2          3                     3
     - 144 %2 sK1  Jn0[0, 0]  Un1[0, 3] Jbn0[0, 0]  Ubn0[0, 0] Ubn1[0, 0]

                                                                          2
     + 96 Un0[0, 3] Un0[0, 0] Ubn1[0, 0] Jn0[0, 0] %2 Bn1[0, 0] Jbn0[0, 0]

                2
     + 48 %2 sK1  Jn0[0, 3] Un1[0, 0] Jbn0[0, 0] Ubn0[0, 0] Ubn1[0, 0]

                      4                     4
     - 24 %2 Jn0[0, 0]  Un1[0, 0] Jbn0[0, 0]  Ubn0[0, 0] Ubn1[0, 0] Jbn0[0, 2]

                      3                     3
     - 48 %2 Jn0[0, 0]  Un1[0, 0] Jbn0[0, 0]  Ubn0[0, 0] Ubn1[0, 0] Jbn0[0, 2]

                      3                     5
     + 24 %2 Jn0[0, 0]  Un1[0, 0] Jbn0[0, 0]  Ubn0[0, 0] Ubn1[0, 0] Jn0[0, 2]

                      2                     4
     + 96 %2 Jn0[0, 0]  Un1[0, 0] Jbn0[0, 0]  Ubn0[0, 0] Ubn1[0, 0] Jn0[0, 2]

                                            3
     + 120 %2 Jn0[0, 0] Un1[0, 0] Jbn0[0, 0]  Ubn0[0, 0] Ubn1[0, 0] Jn0[0, 2]

                      2                     2
     - 24 %2 Jn0[0, 0]  Un1[0, 0] Jbn0[0, 0]  Ubn0[0, 0] Ubn1[0, 0] Jbn0[0, 2]

                                4          2           4
     + 48 %2 Bn1[0, 0] Jn0[0, 0]  Un0[0, 0]  Jbn0[0, 0]  Ubn1[0, 0] Jbn0[0, 3]

                                3          2           3
     + 96 %2 Bn1[0, 0] Jn0[0, 0]  Un0[0, 0]  Jbn0[0, 0]  Ubn1[0, 0] Jbn0[0, 3]

                                2          2           2
     + 48 %2 Bn1[0, 0] Jn0[0, 0]  Un0[0, 0]  Jbn0[0, 0]  Ubn1[0, 0] Jbn0[0, 3]

                      4                     4
     - 24 %2 Jn0[0, 0]  Un0[0, 0] Jbn0[0, 0]  Ubn0[0, 0] Ubn2[0, 0] Jbn0[0, 2]

                      3                     3
     - 48 %2 Jn0[0, 0]  Un0[0, 0] Jbn0[0, 0]  Ubn0[0, 0] Ubn2[0, 0] Jbn0[0, 2]

                      2                     2
     - 24 %2 Jn0[0, 0]  Un0[0, 0] Jbn0[0, 0]  Ubn0[0, 0] Ubn2[0, 0] Jbn0[0, 2]

                4                     4           2                    2
     - 24 %2 sK1  Un2[0, 0] Jbn0[0, 0]  Ubn0[0, 0]  Jn0[0, 2] Jn0[0, 0]

                4                     3           2
     - 48 %2 sK1  Un2[0, 0] Jbn0[0, 0]  Ubn0[0, 0]  Jn0[0, 2] Jn0[0, 0]

                4                     4                                3
     - 48 %2 sK1  Un0[0, 2] Jbn0[0, 0]  Ubn0[0, 0] Ubn2[0, 0] Jn0[0, 0]

                      3                                         5
     + 88 %2 Jn0[0, 0]  Un0[0, 0] Un0[0, 2] Un1[0, 0] Jbn0[0, 0]  Jbn1[0, 0]

                4                                2          2           2
     + 96 %2 sK1  Un2[0, 0] Jbn0[0, 2] Ubn0[0, 0]  Jn0[0, 0]  Jbn0[0, 0]

                4                                2          3           3
     + 24 %2 sK1  Un2[0, 0] Jbn0[0, 2] Ubn0[0, 0]  Jn0[0, 0]  Jbn0[0, 0]

                2          2                     4                     3
     + 24 %2 sK1  Un0[0, 0]  Un2[0, 0] Jbn0[0, 0]  Jbn0[0, 3] Jn0[0, 0]

                 4                                          2           2
     + 192 %2 sK1  Un2[0, 0] Jbn0[0, 4] Ubn0[0, 0] Jn0[0, 0]  Jbn0[0, 0]

                4                                          3           3
     + 48 %2 sK1  Un2[0, 0] Jbn0[0, 4] Ubn0[0, 0] Jn0[0, 0]  Jbn0[0, 0]

                4                     2                     2           2
     + 48 %2 sK1  Jn2[0, 0] Ubn0[0, 0]  Ubn0[0, 3] Jn0[0, 0]  Jbn0[0, 0]

                4                     2                     3           3
     + 16 %2 sK1  Jn2[0, 0] Ubn0[0, 0]  Ubn0[0, 3] Jn0[0, 0]  Jbn0[0, 0]

                 2          2                     2
     + 144 %2 sK1  Jn0[0, 0]  Un0[0, 0] Jbn0[0, 0]  Ubn0[0, 3] Ubn2[0, 0]

                2          3                               4           2
     + 64 %3 sK1  Jn0[0, 0]  Un0[0, 0] Un1[0, 0] Jbn0[0, 0]  Ubn1[0, 0]

                2          3           4
     + 48 %2 sK1  Jn0[0, 0]  Jbn0[0, 0]  Ubn0[0, 0] Ubn2[0, 0] Jn0[0, 4]

                       2                                         4
     + 256 %2 Jn0[0, 0]  Un0[0, 0] Un0[0, 2] Un1[0, 0] Jbn0[0, 0]  Jbn1[0, 0]

     +

              2                                         3
    288 %2 sK1  Bn1[0, 0] Un0[0, 0] Un1[0, 0] Jbn0[0, 0]  Ubn0[0, 2] Jn0[0, 0]

     +

              2                                         4                     2
    288 %2 sK1  Bn1[0, 0] Un0[0, 0] Un1[0, 0] Jbn0[0, 0]  Ubn0[0, 2] Jn0[0, 0]

                4                                         4
     + 48 %2 sK1  Bn1[0, 0] Un0[0, 0] Un1[0, 0] Jbn0[0, 0]  Ubn0[0, 0]

                       2            4                                         3
    Jn0[0, 3] Jn0[0, 0]  + 96 %2 sK1  Bn1[0, 0] Un0[0, 0] Un1[0, 0] Jbn0[0, 0]

    Ubn0[0, 0] Jn0[0, 3] Jn0[0, 0] +

             4                                         2
    48 %2 sK1  Bn1[0, 0] Un0[0, 0] Un1[0, 0] Jbn0[0, 0]  Ubn0[0, 0] Jn0[0, 3]

     +

              2                               2
    120 %2 sK1  Jn0[0, 0] Un1[0, 0] Jbn0[0, 0]  Ubn0[0, 0] Ubn1[0, 0] Jn0[0, 3]

     +

             2          2                     3
    96 %2 sK1  Jn0[0, 0]  Un1[0, 0] Jbn0[0, 0]  Ubn0[0, 0] Ubn1[0, 0] Jn0[0, 3]

     +

             2          3                     4
    24 %2 sK1  Jn0[0, 0]  Un1[0, 0] Jbn0[0, 0]  Ubn0[0, 0] Ubn1[0, 0] Jn0[0, 3]

     +

              2                                         4
    192 %2 sK1  Bn1[0, 0] Un0[0, 0] Un1[0, 0] Jbn0[0, 0]  Jn0[0, 4] Jn0[0, 0]

     +

             2                                         5                    2
    96 %2 sK1  Bn1[0, 0] Un0[0, 0] Un1[0, 0] Jbn0[0, 0]  Jn0[0, 4] Jn0[0, 0]

     +

             2
    96 %2 sK1  Bn1[0, 0] Jn0[0, 0] Un0[0, 3] Jbn0[0, 0] Ubn0[0, 0] Ubn1[0, 0]

                 2                    2                     2
     + 288 %2 sK1  Bn1[0, 0] Jn0[0, 0]  Un0[0, 3] Jbn0[0, 0]  Ubn0[0, 0]

                           2                    3                     3
    Ubn1[0, 0] + 288 %2 sK1  Bn1[0, 0] Jn0[0, 0]  Un0[0, 3] Jbn0[0, 0]

    Ubn0[0, 0] Ubn1[0, 0] +

             2                    4                     4
    96 %2 sK1  Bn1[0, 0] Jn0[0, 0]  Un0[0, 3] Jbn0[0, 0]  Ubn0[0, 0] Ubn1[0, 0]

                 2                                         3
     - 768 %3 sK1  Bn1[0, 0] Un0[0, 0] Un1[0, 0] Jbn0[0, 0]  Ubn0[0, 0]

                        2             2
    Ubn1[0, 0] Jn0[0, 0]  - 768 %3 sK1  Bn1[0, 0] Un0[0, 0] Un1[0, 0]

              2
    Jbn0[0, 0]  Ubn0[0, 0] Ubn1[0, 0] Jn0[0, 0] -

             2
    64 %2 sK1  Bn1[0, 0] Jn1[0, 0] Un0[0, 0] Jbn0[0, 0] Ubn0[0, 0] Ubn0[0, 3]

     +

             4                               3
    48 %2 sK1  Un0[0, 3] Un1[0, 0] Jbn0[0, 0]  Ubn0[0, 0] Jn1[0, 0] Jn0[0, 0]

     +

             4                               4                               2
    24 %2 sK1  Un0[0, 3] Un1[0, 0] Jbn0[0, 0]  Ubn0[0, 0] Jn1[0, 0] Jn0[0, 0]

     +

              4
    168 %2 sK1  Un0[0, 3] Un1[0, 0] Jbn0[0, 0] Ubn0[0, 0] Jbn1[0, 0] Jn0[0, 0]

                 4                               2
     + 192 %2 sK1  Un0[0, 3] Un1[0, 0] Jbn0[0, 0]  Ubn0[0, 0] Jbn1[0, 0]

             2
    Jn0[0, 0]  +

             4                               3                                3
    72 %2 sK1  Un0[0, 3] Un1[0, 0] Jbn0[0, 0]  Ubn0[0, 0] Jbn1[0, 0] Jn0[0, 0]

     -

             2                               2
    88 %2 sK1  Un0[0, 0] Un0[0, 2] Jbn0[0, 0]  Jbn1[0, 0] Ubn1[0, 0] Jn0[0, 0]

                 2                               3
     - 128 %2 sK1  Un0[0, 0] Un0[0, 2] Jbn0[0, 0]  Jbn1[0, 0] Ubn1[0, 0]

             2
    Jn0[0, 0]  -

             2                               4                                3
    56 %2 sK1  Un0[0, 0] Un0[0, 2] Jbn0[0, 0]  Jbn1[0, 0] Ubn1[0, 0] Jn0[0, 0]

     +

              2                               2
    192 %2 sK1  Kn2[0, 0] Un0[0, 0] Jbn0[0, 0]  Ubn0[0, 0] Wcn0[0, 0] Jn0[0, 0]

                 2                               3
     + 192 %2 sK1  Kn2[0, 0] Un0[0, 0] Jbn0[0, 0]  Ubn0[0, 0] Wcn0[0, 0]

             2
    Jn0[0, 0]  +

             2                               4                                3
    64 %2 sK1  Kn2[0, 0] Un0[0, 0] Jbn0[0, 0]  Ubn0[0, 0] Wcn0[0, 0] Jn0[0, 0]

                 2                     2
     + 240 %2 sK1  Jn0[0, 0] Jbn0[0, 0]  Ubn0[0, 0] Ubn1[0, 0] Wcn0[0, 0]

                          2          2           3
    Jn1[0, 0] + 192 %2 sK1  Jn0[0, 0]  Jbn0[0, 0]  Ubn0[0, 0] Ubn1[0, 0]

                                    2          3           4
    Wcn0[0, 0] Jn1[0, 0] + 48 %2 sK1  Jn0[0, 0]  Jbn0[0, 0]  Ubn0[0, 0]

                                                4                     2
    Ubn1[0, 0] Wcn0[0, 0] Jn1[0, 0] + 192 %2 sK1  Un1[0, 0] Jbn0[0, 0]

                                              2            4
    Ubn0[0, 0] Wcn0[0, 0] Jbn1[0, 0] Jn0[0, 0]  + 48 %2 sK1  Un1[0, 0]

              3                                           3
    Jbn0[0, 0]  Ubn0[0, 0] Wcn0[0, 0] Jbn1[0, 0] Jn0[0, 0]  -

             4                     3
    96 %2 sK1  Un1[0, 0] Jbn0[0, 0]  Ubn0[0, 0] Wcn0[0, 0] Jn1[0, 0] Jn0[0, 0]

     -

             4                     4                                          2
    48 %2 sK1  Un1[0, 0] Jbn0[0, 0]  Ubn0[0, 0] Wcn0[0, 0] Jn1[0, 0] Jn0[0, 0]

     +

              4
    240 %2 sK1  Un1[0, 0] Jbn0[0, 0] Ubn0[0, 0] Wcn0[0, 0] Jbn1[0, 0] Jn0[0, 0]

     -

              2
    256 %3 sK1  Bn1[0, 0] Un0[0, 0] Un1[0, 0] Jbn0[0, 0] Ubn0[0, 0] Ubn1[0, 0]

     -

             2                               4
    48 %2 sK1  Un0[0, 0] Un1[0, 0] Jbn0[0, 0]  Ubn1[0, 0] Jn0[0, 2] Jn0[0, 0]

     +

             2          3                     4
    88 %2 sK1  Jn0[0, 0]  Un0[0, 0] Jbn0[0, 0]  Ubn0[0, 3] Ubn1[0, 0] Jn1[0, 0]

                 2          2                     3
     + 256 %2 sK1  Jn0[0, 0]  Un0[0, 0] Jbn0[0, 0]  Ubn0[0, 3] Ubn1[0, 0]

    Jn1[0, 0] +

              2                               2
    248 %2 sK1  Jn0[0, 0] Un0[0, 0] Jbn0[0, 0]  Ubn0[0, 3] Ubn1[0, 0] Jn1[0, 0]

     +

              4
    120 %2 sK1  Un0[0, 0] Un2[0, 0] Jbn0[0, 3] Ubn0[0, 0] Jn0[0, 0] Jbn0[0, 0]

     +

             4                                                    2           2
    96 %2 sK1  Un0[0, 0] Un2[0, 0] Jbn0[0, 3] Ubn0[0, 0] Jn0[0, 0]  Jbn0[0, 0]

     +

             4                                                    3           3
    24 %2 sK1  Un0[0, 0] Un2[0, 0] Jbn0[0, 3] Ubn0[0, 0] Jn0[0, 0]  Jbn0[0, 0]

     -

              2                               2
    480 %2 sK1  Bn1[0, 0] Jn0[0, 4] Jbn0[0, 0]  Ubn0[0, 0] Ubn1[0, 0] Jn0[0, 0]

                 2                               3
     - 384 %2 sK1  Bn1[0, 0] Jn0[0, 4] Jbn0[0, 0]  Ubn0[0, 0] Ubn1[0, 0]

             2
    Jn0[0, 0]  -

             2                               4                                3
    96 %2 sK1  Bn1[0, 0] Jn0[0, 4] Jbn0[0, 0]  Ubn0[0, 0] Ubn1[0, 0] Jn0[0, 0]

     -

             2          2
    24 %2 sK1  Jn0[0, 0]  Un1[0, 0] Jbn0[0, 0] Ubn0[0, 0] Ubn1[0, 0] Jbn0[0, 3]

                2          3                     2
     - 48 %2 sK1  Jn0[0, 0]  Un1[0, 0] Jbn0[0, 0]  Ubn0[0, 0] Ubn1[0, 0]

                          2          4                     3
    Jbn0[0, 3] - 24 %2 sK1  Jn0[0, 0]  Un1[0, 0] Jbn0[0, 0]  Ubn0[0, 0]

    Ubn1[0, 0] Jbn0[0, 3] +

              4                               2
    288 %2 sK1  Bn1[0, 0] Un1[0, 0] Jbn0[0, 0]  Ubn0[0, 0] Ubn0[0, 2] Jn0[0, 0]

                 4                               3
     + 288 %2 sK1  Bn1[0, 0] Un1[0, 0] Jbn0[0, 0]  Ubn0[0, 0] Ubn0[0, 2]

             2
    Jn0[0, 0]  +

             4                               4                                3
    96 %2 sK1  Bn1[0, 0] Un1[0, 0] Jbn0[0, 0]  Ubn0[0, 0] Ubn0[0, 2] Jn0[0, 0]

     +

             4                               4                               2
    96 %2 sK1  Bn1[0, 0] Un1[0, 0] Jbn0[0, 0]  Ubn0[0, 0] Jn0[0, 4] Jn0[0, 0]

     +

              4                               3
    192 %2 sK1  Bn1[0, 0] Un1[0, 0] Jbn0[0, 0]  Ubn0[0, 0] Jn0[0, 4] Jn0[0, 0]

     +

              2                                         3
    288 %2 sK1  Bn1[0, 0] Un0[0, 0] Un0[0, 2] Jbn0[0, 0]  Ubn1[0, 0] Jn0[0, 0]

     +

              2                                         4                     2
    288 %2 sK1  Bn1[0, 0] Un0[0, 0] Un0[0, 2] Jbn0[0, 0]  Ubn1[0, 0] Jn0[0, 0]

     -

              2                                                   3
    288 %2 sK1  Bn1[0, 0] Jn0[0, 0] Un0[0, 2] Un1[0, 0] Jbn0[0, 0]  Ubn0[0, 0]

     -

              2                    2                               4
    288 %2 sK1  Bn1[0, 0] Jn0[0, 0]  Un0[0, 2] Un1[0, 0] Jbn0[0, 0]  Ubn0[0, 0]

     -

             2                    3                               5
    96 %2 sK1  Bn1[0, 0] Jn0[0, 0]  Un0[0, 2] Un1[0, 0] Jbn0[0, 0]  Ubn0[0, 0]

     -

             2
    96 %2 sK1  Bn1[0, 0] Jn0[0, 0] Un0[0, 0] Jbn0[0, 0] Ubn0[0, 3] Ubn1[0, 0]

                 2                    2                     2
     - 288 %2 sK1  Bn1[0, 0] Jn0[0, 0]  Un0[0, 0] Jbn0[0, 0]  Ubn0[0, 3]

                           2                    3                     3
    Ubn1[0, 0] - 288 %2 sK1  Bn1[0, 0] Jn0[0, 0]  Un0[0, 0] Jbn0[0, 0]

    Ubn0[0, 3] Ubn1[0, 0] +

              2                               2
    192 %3 sK1  Un0[0, 0] Un2[0, 0] Jbn0[0, 0]  Ubn0[0, 0] Ubn1[0, 0] Jn0[0, 0]

                2          4           3
     - 48 %2 sK1  Jn0[0, 0]  Jbn0[0, 0]  Ubn0[0, 0] Ubn1[0, 0] Wcn0[0, 0]

    Jbn1[0, 0] -

             2                               4
    96 %2 sK1  Un0[0, 0] Un1[0, 0] Jbn0[0, 0]  Wcn0[0, 0] Jn1[0, 0] Jn0[0, 0]

                 4
     - 192 %2 sK1  Bn1[0, 0] Un0[0, 0] Un1[0, 0] Jbn0[0, 3] Ubn0[0, 0]

             2           2            4
    Jn0[0, 0]  Jbn0[0, 0]  - 48 %2 sK1  Bn1[0, 0] Un0[0, 0] Un1[0, 0]

                                   3           3             4
    Jbn0[0, 3] Ubn0[0, 0] Jn0[0, 0]  Jbn0[0, 0]  - 192 %2 sK1  Un1[0, 0]

              2                                           2            4
    Jbn0[0, 0]  Ubn0[0, 0] Ubn0[0, 2] Jbn1[0, 0] Jn0[0, 0]  - 72 %2 sK1

                        3                                           3
    Un1[0, 0] Jbn0[0, 0]  Ubn0[0, 0] Ubn0[0, 2] Jbn1[0, 0] Jn0[0, 0]  -

             2                               5                               2
    24 %2 sK1  Un0[0, 0] Un1[0, 0] Jbn0[0, 0]  Ubn1[0, 0] Jn0[0, 2] Jn0[0, 0]

     -

             2                               4
    48 %2 sK1  Un0[0, 0] Un2[0, 0] Jbn0[0, 0]  Ubn0[0, 0] Jn0[0, 2] Jn0[0, 0]

     -

             2                               5                               2
    24 %2 sK1  Un0[0, 0] Un2[0, 0] Jbn0[0, 0]  Ubn0[0, 0] Jn0[0, 2] Jn0[0, 0]

     +

             2                    2
    96 %2 sK1  Bn1[0, 0] Jn0[0, 0]  Jbn0[0, 0] Ubn0[0, 0] Ubn1[0, 0] Jbn0[0, 4]

                 2                    3           2
     + 192 %2 sK1  Bn1[0, 0] Jn0[0, 0]  Jbn0[0, 0]  Ubn0[0, 0] Ubn1[0, 0]

                          2                    4           3
    Jbn0[0, 4] + 96 %2 sK1  Bn1[0, 0] Jn0[0, 0]  Jbn0[0, 0]  Ubn0[0, 0]

                                     2                    2
    Ubn1[0, 0] Jbn0[0, 4] + 48 %2 sK1  Bn1[0, 0] Jn0[0, 0]  Jbn0[0, 0]

              2                                  2                    3
    Ubn0[0, 0]  Ubn1[0, 0] Jbn0[0, 2] + 96 %2 sK1  Bn1[0, 0] Jn0[0, 0]

              2           2                                  2
    Jbn0[0, 0]  Ubn0[0, 0]  Ubn1[0, 0] Jbn0[0, 2] + 48 %2 sK1  Bn1[0, 0]

             4           3           2
    Jn0[0, 0]  Jbn0[0, 0]  Ubn0[0, 0]  Ubn1[0, 0] Jbn0[0, 2] -

             4                     3
    48 %2 sK1  Un1[0, 0] Jbn0[0, 0]  Ubn0[0, 0] Ubn0[0, 2] Jn1[0, 0] Jn0[0, 0]

     -

             4                     4                                          2
    24 %2 sK1  Un1[0, 0] Jbn0[0, 0]  Ubn0[0, 0] Ubn0[0, 2] Jn1[0, 0] Jn0[0, 0]

     +

             2                    2                     4
    96 %2 sK1  Bn1[0, 0] Un0[0, 0]  Un1[0, 0] Jbn0[0, 0]  Jn0[0, 3] Jn0[0, 0]

     +

             2                    2                     5                    2
    48 %2 sK1  Bn1[0, 0] Un0[0, 0]  Un1[0, 0] Jbn0[0, 0]  Jn0[0, 3] Jn0[0, 0]

     +

             2                                         3
    48 %2 sK1  Bn1[0, 0] Un0[0, 0] Un1[0, 0] Jbn0[0, 0]  Ubn0[0, 0] Jn0[0, 2]

                2                                         4
     + 96 %2 sK1  Bn1[0, 0] Un0[0, 0] Un1[0, 0] Jbn0[0, 0]  Ubn0[0, 0]

                                   2                                         5
    Jn0[0, 2] Jn0[0, 0] + 48 %2 sK1  Bn1[0, 0] Un0[0, 0] Un1[0, 0] Jbn0[0, 0]

                                  2             4
    Ubn0[0, 0] Jn0[0, 2] Jn0[0, 0]  - 240 %2 sK1  Bn1[0, 0] Un0[0, 0] Un1[0, 0]

                                                          2
    Jbn0[0, 3] Ubn0[0, 0] Jn0[0, 0] Jbn0[0, 0] + 48 %2 sK1  Bn1[0, 0]

             2
    Jn0[0, 0]  Un0[0, 0] Jbn0[0, 0] Ubn0[0, 0] Ubn1[0, 0] Jbn0[0, 3] + 96 %2

       2                    3                     2
    sK1  Bn1[0, 0] Jn0[0, 0]  Un0[0, 0] Jbn0[0, 0]  Ubn0[0, 0] Ubn1[0, 0]

                          2                    4                     3
    Jbn0[0, 3] + 48 %2 sK1  Bn1[0, 0] Jn0[0, 0]  Un0[0, 0] Jbn0[0, 0]

    Ubn0[0, 0] Ubn1[0, 0] Jbn0[0, 3] +

              2                               2
    192 %3 sK1  Un0[0, 0] Un1[0, 0] Jbn0[0, 0]  Ubn0[0, 0] Ubn2[0, 0] Jn0[0, 0]

     -

             2
    64 %2 sK1  Bn1[0, 0] Un0[0, 0] Un0[0, 2] Jbn0[0, 0] Jbn1[0, 0] Ubn0[0, 0]

     +

             4                               3           2
    32 %2 sK1  Bn1[0, 0] Un0[0, 2] Jbn0[0, 0]  Ubn0[0, 0]  Jn0[0, 0] Jn1[0, 0]

     +

             4                               4           2          2
    16 %2 sK1  Bn1[0, 0] Un0[0, 2] Jbn0[0, 0]  Ubn0[0, 0]  Jn0[0, 0]  Jn1[0, 0]

     -

             4                     3
    96 %2 sK1  Un1[0, 0] Jbn0[0, 0]  Ubn0[0, 0] Ubn1[0, 0] Jn0[0, 2] Jn0[0, 0]

     -

             4                     4                                          2
    48 %2 sK1  Un1[0, 0] Jbn0[0, 0]  Ubn0[0, 0] Ubn1[0, 0] Jn0[0, 2] Jn0[0, 0]

     +

              4
    240 %2 sK1  Un1[0, 0] Jbn0[0, 0] Ubn0[0, 0] Ubn1[0, 0] Jn0[0, 0] Jbn0[0, 2]

                 4                     2                                2
     + 192 %2 sK1  Un1[0, 0] Jbn0[0, 0]  Ubn0[0, 0] Ubn1[0, 0] Jn0[0, 0]

                          4                     3
    Jbn0[0, 2] + 48 %2 sK1  Un1[0, 0] Jbn0[0, 0]  Ubn0[0, 0] Ubn1[0, 0]

             3
    Jn0[0, 0]  Jbn0[0, 2] -

             2                               4
    32 %2 sK1  Un0[0, 0] Un1[0, 2] Jbn0[0, 0]  Ubn0[0, 0] Jn0[0, 0] Jn1[0, 0]

     -

             2                               5                               2
    48 %2 sK1  Un0[0, 0] Un1[0, 0] Jbn0[0, 0]  Wcn0[0, 0] Jn1[0, 0] Jn0[0, 0]

                2          4                     3
     - 24 %2 sK1  Jn0[0, 0]  Un0[0, 0] Jbn0[0, 0]  Ubn0[0, 0] Ubn2[0, 0]

                          2          3                     2
    Jbn0[0, 3] - 48 %2 sK1  Jn0[0, 0]  Un0[0, 0] Jbn0[0, 0]  Ubn0[0, 0]

    Ubn2[0, 0] Jbn0[0, 3] -

             2          2
    24 %2 sK1  Jn0[0, 0]  Un0[0, 0] Jbn0[0, 0] Ubn0[0, 0] Ubn2[0, 0] Jbn0[0, 3]

     +

             2          3                     4
    24 %2 sK1  Jn0[0, 0]  Un0[0, 0] Jbn0[0, 0]  Ubn0[0, 0] Ubn2[0, 0] Jn0[0, 3]

     +

             2          2                     3
    96 %2 sK1  Jn0[0, 0]  Un0[0, 0] Jbn0[0, 0]  Ubn0[0, 0] Ubn2[0, 0] Jn0[0, 3]

     +

             4                               4                                3
    96 %2 sK1  Bn1[0, 0] Un0[0, 2] Jbn0[0, 0]  Ubn0[0, 0] Ubn1[0, 0] Jn0[0, 0]

     +

              2                               2
    120 %2 sK1  Jn0[0, 0] Un0[0, 0] Jbn0[0, 0]  Ubn0[0, 0] Ubn2[0, 0] Jn0[0, 3]

     -

             4                     3
    80 %2 sK1  Un0[0, 2] Jbn0[0, 0]  Ubn0[0, 0] Ubn1[0, 0] Jn0[0, 0] Jn1[0, 0]

     -

             4                     4                                2
    40 %2 sK1  Un0[0, 2] Jbn0[0, 0]  Ubn0[0, 0] Ubn1[0, 0] Jn0[0, 0]  Jn1[0, 0]

     +

             2          3                     4
    16 %2 sK1  Jn0[0, 0]  Un0[0, 0] Jbn0[0, 0]  Ubn0[0, 0] Ubn1[0, 3] Jn1[0, 0]

                 2          2                               3           2
     + 192 %3 sK1  Jn0[0, 0]  Un0[0, 0] Un1[0, 0] Jbn0[0, 0]  Ubn1[0, 0]

                 2          2           3
     + 192 %2 sK1  Jn0[0, 0]  Jbn0[0, 0]  Ubn0[0, 0] Ubn2[0, 0] Jn0[0, 4]

                2          2
     - 48 %2 sK1  Jn0[0, 0]  Jbn0[0, 0] Ubn0[0, 0] Ubn2[0, 0] Jbn0[0, 4]

                                                      3
     + 248 %2 Un0[0, 0] Un0[0, 2] Un1[0, 0] Jbn0[0, 0]  Jbn1[0, 0] Jn0[0, 0]

                 4          3           2
     + 144 %2 sK1  Jn0[0, 0]  Jbn0[0, 0]  Ubn0[0, 0] Ubn1[0, 0] Ubn1[0, 3]

                4          4           3
     + 48 %2 sK1  Jn0[0, 0]  Jbn0[0, 0]  Ubn0[0, 0] Ubn1[0, 0] Ubn1[0, 3]

                 4          3           2
     + 144 %2 sK1  Jn0[0, 0]  Jbn0[0, 0]  Ubn0[0, 0] Ubn0[0, 3] Ubn2[0, 0]

                4          4           3
     + 48 %2 sK1  Jn0[0, 0]  Jbn0[0, 0]  Ubn0[0, 0] Ubn0[0, 3] Ubn2[0, 0]

                 2          2                     2
     + 144 %2 sK1  Jn0[0, 0]  Un0[0, 0] Jbn0[0, 0]  Ubn1[0, 0] Ubn1[0, 3]

                4                     2
     + 96 %2 sK1  Kn2[0, 0] Ubn0[0, 0]  Wcn0[0, 0] Jn0[0, 0] Jbn0[0, 0]

                4                     2                     2           2
     + 96 %2 sK1  Kn2[0, 0] Ubn0[0, 0]  Wcn0[0, 0] Jn0[0, 0]  Jbn0[0, 0]

                4                     2                     3           3
     + 32 %2 sK1  Kn2[0, 0] Ubn0[0, 0]  Wcn0[0, 0] Jn0[0, 0]  Jbn0[0, 0]

                 4          2
     + 144 %2 sK1  Jn0[0, 0]  Jbn0[0, 0] Ubn0[0, 0] Ubn1[0, 0] Ubn1[0, 3]

                 4          2
     + 144 %2 sK1  Jn0[0, 0]  Jbn0[0, 0] Ubn0[0, 0] Ubn0[0, 3] Ubn2[0, 0]

                4                     3                     3
     + 48 %2 sK1  Un1[0, 0] Jbn0[0, 0]  Ubn1[0, 0] Jn0[0, 0]  Jbn0[0, 4]

                2
     + 48 %2 sK1  Un0[0, 0] Un1[0, 0] Jbn0[0, 0] Jbn1[0, 2] Ubn0[0, 0]

                2
     + 48 %2 sK1  Jn0[0, 0] Un0[0, 0] Jbn0[0, 0] Ubn1[0, 0] Ubn1[0, 3]

                2                               5                     3
     - 48 %2 sK1  Un0[0, 0] Un2[0, 0] Jbn0[0, 0]  Ubn0[0, 2] Jn0[0, 0]

                2
     - 16 %2 sK1  Jn1[0, 0] Un1[0, 0] Jbn0[0, 0] Ubn0[0, 0] Ubn0[0, 3]

                2                                                   2
     - 96 %2 sK1  Bn1[0, 0] Un0[0, 0] Un0[0, 3] Un1[0, 0] Jbn0[0, 0]

                2
     + 48 %2 sK1  Jn1[0, 0] Jbn0[0, 0] Ubn0[0, 0] Ubn0[0, 2] Ubn1[0, 0]

                2
     + 80 %2 sK1  Un0[0, 2] Un1[0, 0] Jbn0[0, 0] Jbn1[0, 0] Ubn0[0, 0] + 16 %2

       2          3                     2
    sK1  Jn0[0, 0]  Un0[0, 0] Jbn0[0, 0]  Ubn0[0, 3] Ubn1[0, 0] Jbn1[0, 0] +

            2          2
    8 %2 sK1  Jn0[0, 0]  Un0[0, 0] Jbn0[0, 0] Ubn0[0, 3] Ubn1[0, 0] Jbn1[0, 0]

                 2          2                               3
     + 192 %3 sK1  Jn0[0, 0]  Un0[0, 0] Un1[0, 0] Jbn0[0, 0]  Ubn0[0, 0]

    Ubn2[0, 0] -

              2                                                   3
    288 %2 sK1  Bn1[0, 0] Un0[0, 0] Un0[0, 3] Un1[0, 0] Jbn0[0, 0]  Jn0[0, 0]

     -

              2                                                   4          2
    288 %2 sK1  Bn1[0, 0] Un0[0, 0] Un0[0, 3] Un1[0, 0] Jbn0[0, 0]  Jn0[0, 0]

     -

             2                                                   5          3
    96 %2 sK1  Bn1[0, 0] Un0[0, 0] Un0[0, 3] Un1[0, 0] Jbn0[0, 0]  Jn0[0, 0]

             2                     4              1/2
     - 96 sK1  Un1[0, 2] Jbn0[0, 0]  Ubn0[0, 0] %1    Jn0[0, 2] Jn0[0, 0] + 96

          4                               2                         1/2
    %2 sK1  Jn0[0, 0] Un1[0, 0] Jbn0[0, 0]  Ubn0[0, 0] Ubn0[0, 3] %1

                         4                                   1/2
    Jn1[0, 0] + 48 %2 sK1  Un0[0, 0] Ubn0[0, 0] Ubn1[0, 0] %1    Jbn1[0, 3]

             2                                                            4
    Jn0[0, 0]  Jbn0[0, 0] - 96 %2 Bn1[0, 0] Un0[0, 0] Un1[0, 0] Jbn0[0, 0]

                 1/2                                4           2
    Ubn0[0, 0] %1    Jn0[0, 2] Jn0[0, 0] + 84 %2 sK1  Ubn0[0, 0]  Ubn1[0, 0]

      1/2                                                      4
    %1    Jbn0[0, 0] Jbn0[0, 2] Jn0[0, 0] Jn1[0, 0] + 72 %2 sK1  Un0[0, 0]

                            1/2
    Ubn0[0, 0] Ubn1[0, 0] %1    Jbn0[0, 0] Jbn0[0, 3] Jn0[0, 0] Jn1[0, 0] + 24

          4                                   1/2                     3
    %2 sK1  Un0[0, 0] Ubn0[0, 0] Ubn1[0, 0] %1    Jbn1[0, 3] Jn0[0, 0]

              2             2                               2              1/2
    Jbn0[0, 0]  + 192 %2 sK1  Bn1[0, 0] Un1[0, 0] Jbn0[0, 0]  Ubn0[0, 0] %1

             2                                                 3
    Jn0[0, 0]  Jbn0[0, 4] - 8 %2 Un0[0, 0] Un1[0, 0] Jbn0[0, 0]  Ubn0[0, 0]

      1/2                     3
    %1    Jbn1[0, 0] Jn0[0, 0]  Jbn0[0, 2] - 8 %2 Un0[0, 0] Un1[0, 0]

              2              1/2                     2                       2
    Jbn0[0, 0]  Ubn0[0, 0] %1    Jbn1[0, 0] Jn0[0, 0]  Jbn0[0, 2] + 96 %2 sK1

                                                1/2
    Bn1[0, 0] Un1[0, 0] Jbn0[0, 0] Ubn0[0, 0] %1    Jn0[0, 0] Jbn0[0, 4] + 96

          2                     2                         1/2
    %2 sK1  Un0[0, 0] Jbn0[0, 0]  Ubn1[0, 0] Wcn0[0, 0] %1    Jbn1[0, 0]

             2         4                    2                     2
    Jn0[0, 0]  - 48 sK1  Bn0[0, 3] Jn0[0, 0]  Un0[0, 0] Jbn0[0, 0]  Jbn0[0, 2]

                 1/2            4
    Ubn1[0, 0] %1    + 96 %2 sK1  Bn1[0, 0] Ubn0[0, 0] Ubn0[0, 2] Ubn1[0, 0]

      1/2                                  4
    %1    Jn0[0, 0] Jbn0[0, 0] - 240 %2 sK1  Bn1[0, 0] Un0[0, 3] Ubn0[0, 0]

                 1/2          2           2             4
    Ubn1[0, 0] %1    Jn0[0, 0]  Jbn0[0, 0]  + 192 %2 sK1  Bn1[0, 0] Ubn0[0, 0]

                            1/2          2           2            2
    Ubn0[0, 2] Ubn1[0, 0] %1    Jn0[0, 0]  Jbn0[0, 0]  + 72 %2 sK1  Un1[0, 0]

              2           2   1/2                                            4
    Jbn0[0, 0]  Ubn0[0, 0]  %1    Jbn1[0, 0] Jn0[0, 2] Jn0[0, 0] + 144 %2 sK1

                                                                      1/2
    Jn0[0, 0] Jn1[0, 0] Jbn0[0, 0] Jbn0[0, 4] Ubn0[0, 0] Ubn1[0, 0] %1    + 96

          4                                              1/2          3
    %2 sK1  Bn1[0, 0] Ubn0[0, 0] Ubn0[0, 2] Ubn1[0, 0] %1    Jn0[0, 0]

              3            2          2
    Jbn0[0, 0]  + 16 %2 sK1  Jn0[0, 0]  Un0[0, 0] Jbn0[0, 0] Jbn1[0, 0]

                            1/2            4          2                     2
    Jbn1[0, 4] Ubn0[0, 0] %1    + 64 %2 sK1  Jn0[0, 0]  Jn1[0, 0] Jbn0[0, 0]

                                       1/2             2
    Jbn0[0, 4] Ubn0[0, 0] Ubn1[0, 0] %1    + 128 %3 sK1  Jn0[0, 0] Un0[0, 0]

                                  3              1/2            2          2
    Un1[0, 0] Un2[0, 0] Jbn0[0, 0]  Ubn0[0, 0] %1    + 64 %3 sK1  Jn0[0, 0]

                                            4              1/2             2
    Un0[0, 0] Un1[0, 0] Un2[0, 0] Jbn0[0, 0]  Ubn0[0, 0] %1    - 256 %3 sK1

                       2                     2                      2   1/2
    Bn1[0, 0] Jn0[0, 0]  Un0[0, 0] Jbn0[0, 0]  Ubn0[0, 0] Ubn1[0, 0]  %1    +

             2
    64 %3 sK1  Jn0[0, 0] Un0[0, 0] Jbn0[0, 0] Ubn0[0, 0] Ubn1[0, 0] Ubn2[0, 0]

      1/2
    %1    -

                                                   3              1/2
    224 %2 Bn1[0, 2] Un0[0, 0] Un1[0, 0] Jbn0[0, 0]  Ubn0[0, 0] %1    Jn0[0, 0]

                 2                    3                     3
     - 128 %3 sK1  Bn1[0, 0] Jn0[0, 0]  Un0[0, 0] Jbn0[0, 0]  Ubn0[0, 0]

              2   1/2         2                                         3
    Ubn1[0, 0]  %1    + 48 sK1  Bn0[0, 2] Un0[0, 0] Un0[0, 3] Jbn0[0, 0]

                 1/2          2         4
    Jbn1[0, 0] %1    Jn0[0, 0]  + 48 sK1  Bn0[2, 3] Un0[0, 0] Jbn1[0, 0]

                 1/2          2           2         2                    2
    Ubn0[0, 0] %1    Jn0[0, 0]  Jbn0[0, 0]  + 96 sK1  Bn0[0, 2] Jn0[0, 0]

                        3                         1/2          2
    Jn1[0, 0] Jbn0[0, 0]  Ubn0[0, 0] Ubn0[0, 3] %1    + 192 sK1  Bn0[0, 2]

                                  2                         1/2            2
    Jn0[0, 0] Jn1[0, 0] Jbn0[0, 0]  Ubn0[0, 0] Ubn0[0, 3] %1    + 64 %3 sK1

             3                     3                                    1/2
    Jn0[0, 0]  Un0[0, 0] Jbn0[0, 0]  Ubn0[0, 0] Ubn1[0, 0] Ubn2[0, 0] %1    +

              2          2                     2
    128 %3 sK1  Jn0[0, 0]  Un0[0, 0] Jbn0[0, 0]  Ubn0[0, 0] Ubn1[0, 0]

                 1/2            2                    3
    Ubn2[0, 0] %1    - 96 %2 sK1  Bn1[0, 0] Jn0[0, 0]  Un0[0, 0] Un0[0, 3]

              4              1/2
    Jbn0[0, 0]  Ubn1[0, 0] %1

                    4                                             1/2
     + 48 Jbn0[0, 0]  Ubn0[0, 2] Jn0[0, 2] Ubn0[0, 0] Jn1[0, 0] %1    Jn0[0, 0]

                 4                                             1/2
     - 144 %2 sK1  Bn1[0, 0] Un1[0, 0] Ubn0[0, 0] Ubn0[0, 3] %1

               4                     3              1/2          2
     - 8 %4 sK1  Jn0[3, 3] Jbn0[0, 0]  Wcn0[0, 0] %1    Jn0[0, 0]

                                2           4              1/2          2
     - 32 %2 Bn2[0, 2] Un0[0, 0]  Jbn0[0, 0]  Ubn0[0, 0] %1    Jn0[0, 0]

                                                     4   1/2          2
     - 96 %2 Bn0[0, 4] Un0[0, 0] Un2[0, 0] Jbn0[0, 0]  %1    Jn0[0, 0]

                2                    3           4              1/2
     - 96 %4 sK1  Bn0[0, 2] Jn0[0, 0]  Jbn0[0, 0]  Wcn0[0, 3] %1

                2          2                     3              1/2
     - 64 %2 sK1  Jn0[0, 0]  Un1[0, 0] Jbn0[0, 0]  Ubn0[0, 0] %1

                      4                     3          2             1/2
     - 8 %2 Jbn0[0, 0]  Jbn1[0, 0] Jn0[0, 0]  Un0[0, 0]  Un1[0, 3] %1

                                3          2           4           2   1/2
     - 64 %3 Bn1[0, 0] Jn0[0, 0]  Un0[0, 0]  Jbn0[0, 0]  Ubn1[0, 0]  %1

                     3           4   1/2                     2
     - 4 %2 Un0[0, 0]  Jbn0[0, 0]  %1    Jbn1[0, 0] Jn0[0, 0]  Jn1[0, 3]

                     2           4   1/2                               2
     - 8 %2 Un0[0, 0]  Jbn0[0, 0]  %1    Jn1[0, 0] Jbn1[0, 4] Jn0[0, 0]

                4                        1/2          2           2
     + 32 %4 sK1  Bn0[3, 3] Wcn0[0, 0] %1    Jn0[0, 0]  Jbn0[0, 0]

                                2           3              1/2
     - 96 %2 Bn0[0, 2] Un1[0, 0]  Jbn0[0, 0]  Ubn0[0, 0] %1    Jn0[0, 0]

                                2           3              1/2
     - 32 %2 Bn0[0, 2] Un0[0, 0]  Jbn0[0, 0]  Ubn2[0, 0] %1    Jn0[0, 0]

               4                                          2   1/2
     - 8 %2 sK1  Jn0[0, 0] Un0[0, 3] Jbn2[0, 0] Ubn0[0, 0]  %1

                                 2          2           4   1/2
     - 128 %3 Bn1[0, 0] Un0[0, 0]  Un1[0, 0]  Jbn0[0, 0]  %1    Jn0[0, 0]

                2          2           2                         1/2
     + 48 %4 sK1  Jn0[0, 0]  Jbn0[0, 0]  Jbn0[0, 2] Wcn0[0, 3] %1

             2          2                                               1/2
     - 48 sK1  Jn0[0, 0]  Jbn0[0, 0] Jbn1[0, 2] Ubn0[0, 0] Ubn0[0, 3] %1

             4                     3   1/2          2
     + 24 sK1  Un0[0, 0] Jbn0[0, 0]  %1    Jn0[0, 0]  Jbn0[3, 4] Jn1[0, 0]

             4                     3                         1/2          2
     + 96 sK1  Jn0[0, 4] Jbn0[0, 0]  Jbn1[0, 0] Ubn0[0, 2] %1    Jn0[0, 0]  -

          4
    96 sK1  Bn0[0, 3] Jn0[0, 0] Un0[0, 0] Jbn0[0, 0] Jbn0[0, 2] Ubn1[0, 0]

      1/2            2                               2              1/2
    %1    + 96 %2 sK1  Un0[0, 0] Un1[0, 0] Jbn0[0, 0]  Ubn0[0, 0] %1

                                              2
    Jbn1[0, 0] Jn0[0, 3] Jn0[0, 0] + 48 %2 sK1  Un0[0, 0] Jbn0[0, 0] Ubn1[0, 0]

                 1/2                                 2                     4
    Wcn0[0, 0] %1    Jbn1[0, 0] Jn0[0, 0] - 48 %2 sK1  Un0[0, 0] Jbn0[0, 0]

                            1/2                    2         2
    Ubn1[0, 0] Wcn0[0, 0] %1    Jn1[0, 0] Jn0[0, 0]  + 96 sK1  Jn0[0, 2]

                        3                         1/2                   4
    Jn1[0, 0] Jbn0[0, 0]  Ubn0[0, 0] Ubn0[0, 3] %1    Jn0[0, 0] + 36 sK1

                                  2                         1/2
    Jn0[2, 3] Un0[0, 0] Jbn0[0, 0]  Jbn1[0, 0] Ubn0[0, 0] %1    Jn0[0, 0]

                    3                     4              1/2
     - 144 Jn0[0, 0]  Un1[0, 3] Jbn0[0, 0]  Ubn0[0, 2] %1

                                        3              1/2
     - 96 Jn0[0, 3] Un0[0, 0] Jbn0[0, 0]  Wcn1[0, 0] %1    Jn0[0, 0]

             4          3           2   1/2
     + 48 sK1  Jn0[0, 0]  Ubn0[0, 3]  %1    Jbn1[0, 0] Jbn0[0, 0]

             2                                         2              1/2
     - 48 sK1  Jn0[0, 0] Un0[0, 0] Un1[0, 3] Jbn0[0, 0]  Jbn0[0, 2] %1    +

                 3                               2   1/2
    36 Jbn0[0, 0]  Un0[0, 0] Ubn0[0, 0] Jn0[0, 0]  %1    Jbn0[2, 3] Jn1[0, 0]

     -

                 2                               3   1/2
    12 Jbn0[0, 0]  Un0[0, 0] Ubn0[0, 0] Jn0[0, 0]  %1    Jbn0[2, 3] Jbn1[0, 0]

             4          2           4              1/2          2
     + 72 sK1  Un0[0, 2]  Jbn0[0, 0]  Jbn1[0, 0] %1    Jn0[0, 0]

             4           3                         1/2          2
     + 32 sK1  Jbn0[0, 0]  Wcn0[0, 0] Wcn1[0, 0] %1    Jn0[0, 0]

             2                                                       1/2
     + 16 sK1  Bn0[0, 3] Jn0[0, 3] Un0[0, 0] Jbn0[0, 0] Ubn1[0, 0] %1    - 80

          2                    2                     3
    %2 sK1  Bn1[0, 0] Jn0[0, 0]  Un0[0, 0] Jbn0[0, 0]  Ubn0[0, 0] Ubn1[0, 2]

      1/2                                                 2              1/2
    %1    + 48 %2 Bn1[0, 0] Un0[0, 0] Un1[0, 0] Jbn0[0, 0]  Ubn0[0, 0] %1

                                     4                                    1/2
    Jn0[0, 0] Jbn0[0, 2] - 128 %2 sK1  Ubn0[0, 0] Ubn0[0, 2] Ubn1[0, 0] %1

              2                                4
    Jbn0[0, 0]  Jn1[0, 0] Jn0[0, 0] + 96 %2 sK1  Ubn0[0, 0] Ubn1[0, 0]

                 1/2                     2                        2
    Wcn0[0, 0] %1    Jbn1[0, 0] Jn0[0, 0]  Jbn0[0, 0] - 240 %2 sK1  Bn1[0, 0]

             2                               3              1/2             2
    Jn0[0, 0]  Un0[0, 0] Un0[0, 3] Jbn0[0, 0]  Ubn1[0, 0] %1    - 192 %2 sK1

                                                      2              1/2
    Bn1[0, 0] Jn0[0, 0] Un0[0, 0] Un0[0, 3] Jbn0[0, 0]  Ubn1[0, 0] %1    + 8 %2

       2                     2                         1/2           2
    sK1  Un0[0, 0] Jbn0[0, 0]  Ubn0[0, 0] Wcn0[0, 0] %1    Jbn1[0, 0]

             3           2                                              1/2
    Jn0[0, 0]  + 8 %2 sK1  Un0[0, 0] Jbn0[0, 0] Ubn0[0, 0] Wcn0[0, 0] %1

              2          2                                                 5
    Jbn1[0, 0]  Jn0[0, 0]  - 48 %2 Bn1[0, 0] Un0[0, 0] Un1[0, 0] Jbn0[0, 0]

                 1/2                    2            2
    Ubn0[0, 0] %1    Jn0[0, 2] Jn0[0, 0]  - 32 %2 sK1  Bn1[0, 0] Un0[0, 0]

                        2              1/2                     2
    Un0[0, 3] Jbn0[0, 0]  Ubn0[0, 0] %1    Jn1[0, 0] + 8 %2 sK1  Un0[0, 0]

              4                         1/2          2                       4
    Jbn0[0, 0]  Ubn0[0, 0] Wcn0[0, 0] %1    Jn1[0, 0]  Jn0[0, 0] + 128 %2 sK1

                                            2   1/2
    Bn1[0, 0] Bn1[0, 3] Un0[0, 0] Ubn0[0, 0]  %1    Jn0[0, 0] Jbn0[0, 0] + 12

          4                     2   1/2
    %2 sK1  Un1[0, 0] Ubn0[0, 0]  %1    Jbn1[0, 0] Jn0[0, 3] Jn0[0, 0]

                          2                               3
    Jbn0[0, 0] + 64 %2 sK1  Jn1[0, 0] Un1[0, 0] Jbn0[0, 0]  Ubn0[0, 0]

                 1/2                       4
    Ubn0[0, 2] %1    Jn0[0, 0] - 224 %2 sK1  Bn1[0, 3] Un0[0, 0] Ubn0[0, 0]

                 1/2                                 2
    Ubn1[0, 0] %1    Jn0[0, 0] Jbn0[0, 0] + 96 %2 sK1  Jn1[0, 0] Un1[0, 0]

              3                         1/2                      2
    Jbn0[0, 0]  Ubn0[0, 0] Wcn0[0, 0] %1    Jn0[0, 0] - 96 %2 sK1  Bn1[0, 0]

             3                     3                         1/2
    Jn0[0, 0]  Un0[0, 0] Jbn0[0, 0]  Jbn0[0, 4] Ubn1[0, 0] %1

             2                                         3   1/2
     + 96 sK1  Jn0[0, 0] Un0[0, 3] Un1[0, 2] Jbn0[0, 0]  %1    -

               3          2           3              1/2
    6 Jn0[0, 0]  Un0[0, 0]  Jbn0[0, 0]  Jbn0[0, 3] %1    Jbn1[0, 0] Jn0[0, 3]

             2                               3              1/2          2
     + 96 sK1  Bn1[0, 3] Jn0[0, 4] Jbn0[0, 0]  Ubn0[0, 0] %1    Jn0[0, 0]  + 4

          2          2           3              1/2
    %2 sK1  Un0[0, 0]  Jbn0[0, 0]  Ubn0[0, 0] %1    Jbn0[0, 3] Jn0[0, 0]

             2           2          2                         1/2           2
    Jn1[0, 0]  - 4 %2 sK1  Un0[0, 0]  Jbn0[0, 0] Ubn0[0, 0] %1    Jbn1[0, 0]

             3
    Jn0[0, 0]  Jbn0[0, 3]

                 2                               2              1/2
     - 192 %2 sK1  Bn0[0, 4] Un0[0, 0] Jbn0[0, 0]  Ubn2[0, 0] %1    Jn0[0, 0]

                 2                    2                     2
     - 192 %2 sK1  Bn1[0, 0] Jn0[0, 0]  Un0[0, 0] Jbn0[0, 0]  Jbn0[0, 4]

                 1/2            2                               4
    Ubn1[0, 0] %1    + 48 %2 sK1  Jn1[0, 0] Un1[0, 0] Jbn0[0, 0]  Ubn0[0, 0]

                 1/2          2
    Wcn0[0, 0] %1    Jn0[0, 0]

                                        2              1/2
     - 48 Jn0[0, 0] Un0[0, 3] Jbn0[0, 0]  Ubn1[0, 2] %1

             2          2                     2              1/2
     - 48 sK1  Jn0[0, 0]  Un0[0, 0] Jbn0[0, 0]  Ubn1[3, 3] %1

              2          2                     2              1/2
     - 288 sK1  Jn0[0, 0]  Un0[0, 3] Jbn0[0, 0]  Ubn1[0, 3] %1

             2          2                     2              1/2
     - 48 sK1  Jn0[0, 0]  Un1[0, 0] Jbn0[0, 0]  Ubn0[3, 3] %1

                4                                3   1/2
     - 12 %2 sK1  Jn1[0, 0] Jbn1[0, 2] Ubn0[0, 0]  %1    Jn0[0, 0] Jbn0[0, 0]

               4           2   1/2                                2          2
     + 4 %2 sK1  Ubn0[0, 0]  %1    Jn0[0, 0] Jbn0[0, 4] Jbn0[0, 0]  Jn1[0, 0]

                4                                   1/2
     + 48 %2 sK1  Un1[0, 0] Ubn0[0, 0] Ubn0[0, 3] %1    Jbn0[0, 0] Jn1[0, 0] -

             4                    3           2           2           2   1/2
    64 %3 sK1  Bn1[0, 0] Jn0[0, 0]  Jbn0[0, 0]  Ubn0[0, 0]  Ubn1[0, 0]  %1

     -

              4                                2   1/2          2           2
    128 %2 sK1  Bn0[0, 2] Ubn0[0, 0] Ubn1[0, 0]  %1    Jn0[0, 0]  Jbn0[0, 0]

             2                    2           2              1/2
     + 96 sK1  Bn0[2, 3] Un0[0, 0]  Jbn0[0, 0]  Jbn1[0, 0] %1    Jn0[0, 0]

                2                               4              1/2          2
     - 48 %2 sK1  Jn0[0, 4] Un0[0, 0] Jbn0[0, 0]  Ubn2[0, 0] %1    Jn0[0, 0]

                2                     4              1/2                    2
     + 48 %2 sK1  Un2[0, 0] Jbn0[0, 0]  Ubn0[0, 0] %1    Jn0[0, 4] Jn0[0, 0]

                2                    2           4              1/2          2
     + 24 %2 sK1  Jn0[0, 3] Un1[0, 0]  Jbn0[0, 0]  Ubn0[0, 0] %1    Jn0[0, 0]

                4                               2   1/2
     - 96 %2 sK1  Bn1[0, 3] Un1[0, 0] Ubn0[0, 0]  %1    Jn0[0, 0] Jbn0[0, 0]

                4                     2   1/2                     2
     - 16 %2 sK1  Un1[0, 3] Ubn0[0, 0]  %1    Jbn1[0, 0] Jn0[0, 0]  Jbn0[0, 0]

             2                               2           2   1/2
     + 96 sK1  Bn0[2, 3] Jn1[0, 0] Jbn0[0, 0]  Ubn0[0, 0]  %1    Jn0[0, 0]

              2          2                     2              1/2
     - 288 sK1  Jn0[0, 0]  Un1[0, 3] Jbn0[0, 0]  Ubn0[0, 3] %1

                  2                     5           2   1/2
     + 9 Jn0[0, 2]  Jn1[0, 0] Jbn0[0, 0]  Ubn0[0, 0]  %1    Jn0[0, 0]

                   4
     + 6 Jbn0[0, 0]  Un0[0, 2] Un0[0, 0] Jn1[0, 0] Jn0[0, 3]

             4
     - 24 sK1  Bn1[0, 3] Jn0[0, 3] Un0[0, 0] Jbn0[0, 0] Ubn0[0, 0]

            4                     2           2
     - 4 sK1  Bn0[0, 2] Ubn0[0, 0]  Jbn0[0, 0]  Jn1[0, 0] Jn0[0, 3]

             4
     - 96 sK1  Bn1[3, 4] Ubn0[0, 0]

             2
     - 36 sK1  Jn0[0, 0] Un1[0, 0] Jbn0[0, 0] Jbn0[0, 2] Ubn0[0, 3]

             2                               2
     - 36 sK1  Jn0[0, 3] Un1[0, 2] Jbn0[0, 0]  Ubn0[0, 0]

             4          2           3
     - 96 sK1  Jn0[0, 0]  Jbn0[0, 0]  Ubn1[0, 3] Jn0[0, 4]

             4                     2
     - 48 sK1  Jn0[0, 0] Jbn0[0, 0]  Ubn1[0, 3] Jn0[0, 4]

             2                     4                                3
     - 96 sK1  Bn0[2, 2] Jbn0[0, 0]  Ubn0[0, 0] Ubn1[0, 0] Jn0[0, 0]

             2                                2
     - 64 sK1  Bn1[0, 0] Jbn0[0, 0] Wcn0[0, 0]

             2                     4                     3         4
     - 96 sK1  Un0[0, 0] Jbn0[0, 0]  Wcn1[0, 3] Jn0[0, 0]  + 96 sK1  Ubn1[3, 4]

             2          2
     - 24 sK1  Jn0[0, 0]  Un0[0, 3] Jbn0[0, 0] Jbn0[0, 4] Jbn1[0, 0]

             2
     + 48 sK1  Un0[0, 0] Un1[0, 0] Jbn0[0, 0] Jn0[0, 3] Jbn0[0, 3]

                4                              2           2           3   1/2
     + 64 %2 sK1  Bn1[0, 0] Bn1[0, 2] Jn0[0, 0]  Jbn0[0, 0]  Ubn0[0, 0]  %1

                4                     2           2              1/2
     - 32 %2 sK1  Jn2[0, 0] Jbn0[0, 0]  Ubn0[0, 0]  Wcn0[0, 0] %1    Jn0[0, 0]

                                                                      3   1/2
     + 96 Bn0[0, 3] Jn0[0, 0] Jn1[0, 0] Un0[0, 0] Un0[0, 3] Jbn0[0, 0]  %1

             2                     2
     - 48 sK1  Bn0[2, 4] Jbn0[0, 0]  Ubn0[0, 0] Jn1[0, 0]

             2                     2           2
     - 24 sK1  Bn0[2, 2] Jbn0[0, 0]  Ubn0[0, 0]  Jn1[0, 0]

             4                                3                    2
     - 48 sK1  Bn0[3, 4] Ubn0[0, 0] Jbn0[0, 0]  Jn1[0, 0] Jn0[0, 0]

             4
     + 48 sK1  Un0[0, 0] Ubn1[3, 3]

             2                    2
     - 48 sK1  Bn0[0, 4] Jn0[0, 0]  Un0[0, 0] Jbn0[0, 0] Jbn1[0, 0] Jbn0[0, 3]

                                                  2
     - 24 Bn1[0, 2] Jn0[0, 0] Un0[0, 0] Jbn0[0, 0]  Jbn0[0, 2] Ubn0[0, 0]

                                        3
     - 24 Bn0[2, 2] Un0[0, 0] Jbn0[0, 0]  Ubn0[0, 0] Jn1[0, 0]

                2                                         2              1/2
     + 96 %2 sK1  Bn1[0, 0] Jn0[0, 4] Un0[0, 0] Jbn0[0, 0]  Ubn1[0, 0] %1    +

                                                2           4              1/2
    8 %2 Bn1[0, 0] Jn0[0, 2] Jn1[0, 0] Un0[0, 0]  Jbn0[0, 0]  Ubn0[0, 0] %1

                                2                     3   1/2          2
     + 96 %2 Bn1[0, 0] Un0[0, 0]  Un1[0, 0] Jbn0[0, 0]  %1    Jn0[0, 0]

                       4                                3                    2
    Jbn0[0, 3] - 96 sK1  Bn0[0, 4] Ubn0[0, 3] Jbn0[0, 0]  Jn1[0, 0] Jn0[0, 0]

                4
     - 32 %4 sK1  Jbn0[0, 0] Wcn0[0, 0]

                       2
     - 32 %4 Jbn0[0, 0]  Jn0[0, 0] Wcn0[0, 0]

                                2           2
     + 32 %2 Kn2[0, 4] Un0[0, 0]  Jbn0[0, 0]

                                 2
     + 24 %4 Jn0[0, 2] Jbn0[0, 0]  Wcn0[0, 3]

                4                                  4
     + 48 %4 sK1  Jbn0[0, 0] Wcn0[2, 3] + 24 %4 sK1  Jbn0[0, 3] Wcn0[0, 2]

                                 2
     + 48 %4 Jn0[0, 0] Jbn0[0, 0]  Wcn0[2, 3]

                                3           2
     + 16 %2 Kn2[0, 3] Un0[0, 0]  Jbn0[0, 0]

                4                     3
     + 16 %2 sK1  Kn2[0, 2] Ubn0[0, 0]

                                2           3
     + 48 %2 Un0[0, 2] Un1[0, 0]  Jbn0[0, 0]

                2           2                       4
     + 48 %4 sK1  Jbn0[0, 0]  Wcn0[2, 2] - 24 %4 sK1  Jbn0[0, 2] Wcn0[0, 3]

                4                     2
     + 32 %2 sK1  Kn2[0, 4] Ubn0[0, 0]

                                 2
     - 24 %4 Jn0[0, 3] Jbn0[0, 0]  Wcn0[0, 2]

                      2           3
     - 96 %4 Jn0[0, 0]  Jbn0[0, 0]  Wcn0[0, 0]

                                 2                     3
     - 288 %2 Bn1[0, 0] Jn0[0, 0]  Un0[0, 0] Jbn0[0, 0]  Ubn0[0, 2] Ubn1[0, 0]

             2                                                     2
     + 24 sK1  Bn0[0, 2] Jn0[0, 0] Jbn0[0, 0] Jbn1[0, 2] Ubn0[0, 0]

             2
     + 48 sK1  Bn0[0, 2] Jn0[0, 0] Jbn0[0, 0] Jbn1[0, 4] Ubn0[0, 0]

            4                    2                      2
     - 4 sK1  Bn0[0, 2] Jn0[0, 0]  Jbn1[0, 0] Ubn0[0, 0]  Jbn0[0, 3]

             2                                                     2
     + 24 sK1  Bn0[0, 2] Jn1[0, 0] Jbn0[0, 0] Jbn0[0, 2] Ubn0[0, 0]

             2
     + 48 sK1  Bn0[0, 2] Jn1[0, 0] Jbn0[0, 0] Jbn0[0, 4] Ubn0[0, 0]

             4                    2
     + 24 sK1  Bn0[0, 3] Jn0[0, 0]  Jbn1[0, 0] Ubn0[0, 0] Jbn0[0, 4]

             2
     - 48 sK1  Jn0[0, 0] Un0[0, 0] Jbn0[0, 0] Jbn1[2, 3] Ubn0[0, 0]

             2
     + 48 sK1  Jn0[0, 0] Un0[0, 0] Jbn0[0, 0] Jbn0[0, 3] Wcn1[0, 0]

             2
     + 12 sK1  Jbn0[0, 0] Ubn0[0, 0] Ubn0[2, 2] Jbn1[0, 0] Jn0[0, 0]

             2
     - 12 sK1  Un0[2, 3] Jbn0[0, 0] Ubn0[0, 0] Jbn1[0, 0] Jn0[0, 0]

             2                                         2
     + 12 sK1  Jn1[0, 0] Un0[0, 0] Un0[3, 3] Jbn0[0, 0]

             2           2                                           2
     + 24 sK1  Jbn0[0, 0]  Ubn0[0, 0] Ubn0[2, 2] Jbn1[0, 0] Jn0[0, 0]

             2           3                                           3
     + 12 sK1  Jbn0[0, 0]  Ubn0[0, 0] Ubn0[2, 2] Jbn1[0, 0] Jn0[0, 0]

             2                     2                                2
     - 24 sK1  Un0[2, 3] Jbn0[0, 0]  Ubn0[0, 0] Jbn1[0, 0] Jn0[0, 0]

             2                     3                                3
     - 12 sK1  Un0[2, 3] Jbn0[0, 0]  Ubn0[0, 0] Jbn1[0, 0] Jn0[0, 0]

                  3                     4                      2   1/2
     + 6 Jn0[0, 0]  Jn0[2, 2] Jbn0[0, 0]  Jbn1[0, 0] Ubn0[0, 0]  %1    + 16

       4                                   1/2                     2
    sK1  Un0[0, 0] Jbn0[0, 0] Wcn0[0, 0] %1    Jbn1[0, 0] Jn0[0, 0]  Jbn0[0, 3]

             4                     2              1/2                     3
     + 16 sK1  Un0[0, 0] Jbn0[0, 0]  Wcn0[0, 0] %1    Jbn1[0, 0] Jn0[0, 0]

                        4          2          2           2              1/2
    Jbn0[0, 3] + 144 sK1  Jn0[0, 0]  Un0[0, 3]  Jbn0[0, 0]  Jbn1[0, 0] %1

             4          3                               4   1/2
     + 48 sK1  Jn0[0, 0]  Un0[0, 3] Un1[0, 3] Jbn0[0, 0]  %1

             2
     - 48 sK1  Jn0[0, 0] Un0[0, 4] Jbn0[0, 0] Jbn1[0, 3]

             4
     - 12 sK1  Jn0[0, 3] Jbn0[0, 0] Ubn0[0, 2] Ubn1[0, 0]

             4
     - 12 sK1  Jn0[0, 3] Jbn0[0, 0] Ubn0[0, 0] Ubn1[0, 2]

             4
     + 24 sK1  Jn0[0, 3] Un1[0, 3] Jbn0[0, 0] Ubn0[0, 0]

             2                                           2
     - 48 sK1  Jn0[0, 0] Jbn0[0, 0] Jbn1[0, 0] Ubn0[0, 2]

             2
     + 96 sK1  Jn0[0, 0] Jbn0[0, 0] Jbn0[0, 4] Wcn1[0, 0]

             2
     + 48 sK1  Jn0[0, 0] Jbn0[0, 0] Jbn0[0, 4] Ubn1[0, 2]

                    2
     - 12 Jbn0[0, 0]  Un0[0, 2] Un1[0, 0] Jn0[0, 0] Jbn0[0, 3]

             4
     + 24 sK1  Jn1[0, 3] Jbn0[0, 4] Ubn0[0, 0]

              2          2                     3                         1/2
     + 144 sK1  Jn0[0, 0]  Un0[0, 2] Jbn0[0, 0]  Jbn0[0, 2] Ubn1[0, 0] %1

              2          2                     3                         1/2
     + 208 sK1  Jn0[0, 0]  Un0[0, 2] Jbn0[0, 0]  Jbn1[0, 0] Wcn0[0, 0] %1

             4                                   1/2          2           2
     - 24 sK1  Un0[0, 0] Jbn1[0, 0] Ubn0[2, 3] %1    Jn0[0, 0]  Jbn0[0, 0]

             4                                   1/2          2           2
     + 24 sK1  Un0[0, 0] Jbn1[0, 0] Wcn0[0, 3] %1    Jn0[0, 0]  Jbn0[0, 0]  +

          4           4                         1/2
    16 sK1  Jbn0[0, 0]  Ubn0[0, 0] Wcn0[0, 0] %1    Jn1[0, 0] Jn0[0, 2]

                      4           3              1/2
    Jn0[0, 0] - 12 sK1  Jbn0[0, 0]  Ubn0[0, 0] %1    Jn0[0, 2] Jbn0[0, 4]

    Jn0[0, 0] Jn1[0, 0]

               4                     2   1/2                                2
     + 4 %2 sK1  Un0[0, 0] Ubn0[0, 0]  %1    Jbn0[0, 0] Jbn0[0, 3] Jn1[0, 0]

               4                     2   1/2                                2
     + 4 %2 sK1  Un0[0, 0] Ubn0[0, 0]  %1    Jbn1[0, 0] Jbn1[0, 3] Jn0[0, 0]

     +

                             3                                         5   1/2
    96 %2 Bn1[0, 0] Jn0[0, 0]  Un0[0, 0] Un0[0, 3] Un1[0, 0] Jbn0[0, 0]  %1

             4                                  1/2          3           3
     + 24 sK1  Un0[0, 0] Un1[0, 3] Jbn0[0, 3] %1    Jn0[0, 0]  Jbn0[0, 0]

              4                                  1/2          2           2
     + 144 sK1  Un0[0, 0] Un1[0, 3] Jbn0[0, 3] %1    Jn0[0, 0]  Jbn0[0, 0]

             4                                    1/2          2           2
     - 48 sK1  Jbn0[0, 2] Ubn0[0, 2] Ubn1[0, 0] %1    Jn0[0, 0]  Jbn0[0, 0]

             4                                    1/2          2           2
     + 16 sK1  Jbn0[2, 2] Ubn0[0, 0] Ubn1[0, 0] %1    Jn0[0, 0]  Jbn0[0, 0]  +

          2                               3                         1/2
    16 sK1  Bn0[0, 2] Un0[0, 0] Jbn0[0, 0]  Jbn0[0, 2] Ubn1[0, 0] %1

             2
    Jn0[0, 0]

                2                                2   1/2
     - 24 %2 sK1  Un1[0, 0] Jbn0[0, 0] Ubn0[0, 0]  %1    Jbn1[0, 2] Jn0[0, 0]

                2          2                     3                         1/2
     + 40 %2 sK1  Jn0[0, 0]  Un0[0, 0] Jbn0[0, 0]  Ubn0[0, 0] Ubn2[0, 2] %1

     -

                             2                     4   1/2
    96 %2 Bn1[0, 0] Un0[0, 0]  Un1[0, 0] Jbn0[0, 0]  %1    Jn0[0, 3] Jn0[0, 0]

     -

                             2                     5   1/2                    2
    48 %2 Bn1[0, 0] Un0[0, 0]  Un1[0, 0] Jbn0[0, 0]  %1    Jn0[0, 3] Jn0[0, 0]

                                2                     4   1/2
     + 36 %2 Jn0[0, 3] Un0[0, 0]  Un1[0, 0] Jbn0[0, 0]  %1    Jbn1[0, 0]

             2
    Jn0[0, 0]  +

                              2                                         4   1/2
    192 %2 Bn1[0, 0] Jn0[0, 0]  Un0[0, 0] Un0[0, 3] Un1[0, 0] Jbn0[0, 0]  %1

                4                                   1/2
     + 24 %2 sK1  Un0[0, 0] Ubn0[0, 0] Ubn2[0, 0] %1    Jn0[0, 0] Jbn0[0, 3]

             4                                    1/2          2           2
     - 48 sK1  Jbn1[0, 2] Ubn0[0, 0] Ubn0[0, 2] %1    Jn0[0, 0]  Jbn0[0, 0]

            4          3           2                      2   1/2
     - 6 sK1  Jn0[0, 0]  Jbn0[0, 0]  Jbn0[2, 2] Ubn0[0, 0]  %1    Jbn1[0, 0]

            4          2           3                      2   1/2
     + 6 sK1  Jn0[0, 0]  Jbn0[0, 0]  Jbn0[2, 2] Ubn0[0, 0]  %1    Jn1[0, 0]

             4                                    1/2          2           2
     - 48 sK1  Jbn0[0, 2] Ubn0[0, 0] Wcn1[0, 0] %1    Jn0[0, 0]  Jbn0[0, 0]

             4                                  1/2          2           2
     + 24 sK1  Un0[0, 0] Un0[3, 3] Jbn1[0, 0] %1    Jn0[0, 0]  Jbn0[0, 0]

             4                                   1/2          3           3
     + 24 sK1  Un1[0, 3] Jbn0[0, 2] Ubn0[0, 0] %1    Jn0[0, 0]  Jbn0[0, 0]

             4                                   1/2          2           2
     + 96 sK1  Un1[0, 3] Jbn0[0, 2] Ubn0[0, 0] %1    Jn0[0, 0]  Jbn0[0, 0]

             4                         1/2           2                     3
     + 32 sK1  Jbn0[0, 4] Wcn0[0, 0] %1    Jbn0[0, 0]  Jbn1[0, 0] Jn0[0, 0]

             4                         1/2           3                    2
     - 32 sK1  Jbn0[0, 4] Wcn0[0, 0] %1    Jbn0[0, 0]  Jn1[0, 0] Jn0[0, 0]

              2          2                               3              1/2
     + 208 sK1  Jn0[0, 0]  Kn1[2, 3] Un0[0, 0] Jbn0[0, 0]  Ubn0[0, 0] %1

             4                     2                         1/2
     + 96 sK1  Bn0[0, 2] Jbn0[0, 0]  Ubn0[0, 2] Ubn1[0, 0] %1    Jn0[0, 0]

             2          3                     4
     + 48 sK1  Jn0[0, 0]  Un1[0, 0] Jbn0[0, 0]  Jn0[0, 3] Jbn0[0, 4]

             4                     2                         1/2
     + 96 sK1  Bn0[0, 2] Jbn0[0, 0]  Ubn0[0, 0] Ubn1[0, 2] %1    Jn0[0, 0]

                                                  3              1/2
     - 96 Bn0[0, 2] Un0[0, 0] Un0[0, 2] Jbn0[0, 0]  Jbn1[0, 0] %1    Jn0[0, 0]

                                        3                         1/2
     - 96 Bn0[0, 2] Jn1[0, 0] Jbn0[0, 0]  Ubn0[0, 0] Ubn0[0, 2] %1    Jn0[0, 0]

             4          2           4                         1/2
     + 12 sK1  Jn0[0, 2]  Jbn0[0, 0]  Ubn0[0, 0] Ubn1[0, 0] %1    Jn0[0, 0]

            4          3          2           2              1/2
     + 9 sK1  Jn0[0, 0]  Un0[0, 0]  Jbn0[0, 3]  Jbn1[0, 0] %1    Jbn0[0, 0]

                                        3                         1/2
     - 96 Bn0[0, 2] Jn1[0, 0] Jbn0[0, 0]  Ubn0[0, 0] Wcn0[0, 0] %1    Jn0[0, 0]

                                                  3              1/2
     - 96 Bn0[0, 2] Jn1[0, 3] Un0[0, 0] Jbn0[0, 0]  Ubn0[0, 0] %1    Jn0[0, 0]

               4                     2   1/2           2                     2
     + 4 %2 sK1  Un1[0, 0] Ubn0[0, 0]  %1    Jbn0[0, 0]  Jbn0[0, 3] Jn0[0, 0]

                          2                                                   2
    Jn1[0, 0] - 384 %2 sK1  Bn1[0, 0] Jn0[0, 0] Un0[0, 0] Un1[0, 0] Jbn0[0, 0]

                 1/2            2                    2
    Ubn0[0, 3] %1    - 80 %2 sK1  Bn1[0, 0] Jn0[0, 0]  Un0[0, 0] Un1[0, 3]

              3              1/2
    Jbn0[0, 0]  Ubn0[0, 0] %1

                                        2              1/2            2
     - 48 Jn0[0, 0] Un0[0, 2] Jbn0[0, 0]  Ubn1[0, 3] %1    - 96 %2 sK1

                                                                     1/2
    Bn1[0, 0] Jn0[0, 0] Un0[0, 0] Jbn0[0, 0] Jbn0[0, 4] Ubn1[0, 0] %1    + 8 %2

                                 2           5              1/2
    Bn1[0, 0] Jn0[0, 0] Un0[0, 0]  Jbn0[0, 0]  Ubn0[0, 0] %1    Jn1[0, 0]

    Jn0[0, 2]

                                                  4   1/2
     - 48 Jn1[0, 0] Un0[0, 0] Un0[0, 3] Jbn0[0, 0]  %1    Jn0[0, 3] Jn0[0, 0]

                              5              1/2
     + 36 Jn1[0, 0] Jbn0[0, 0]  Ubn0[0, 0] %1    Jn0[0, 2] Jn0[0, 4] Jn0[0, 0]

                  4                     2                         1/2
     + 6 Jn0[0, 0]  Un0[0, 0] Jbn0[0, 0]  Jbn0[0, 3] Ubn0[0, 0] %1

    Jbn1[0, 0] Jbn0[0, 2]

                                        4              1/2
     - 48 Jn1[0, 0] Un0[0, 3] Jbn0[0, 0]  Ubn0[0, 0] %1    Jn0[0, 2] Jn0[0, 0]

             4                     2                         1/2
     + 64 sK1  Bn1[0, 2] Jbn0[0, 0]  Ubn0[0, 0] Wcn0[0, 0] %1    Jn0[0, 0]

              2                               2              1/2
     + 192 sK1  Bn0[0, 3] Jn1[0, 4] Jbn0[0, 0]  Ubn0[0, 0] %1    Jn0[0, 0]

             2                               2           2   1/2
     + 96 sK1  Bn0[0, 3] Jn1[0, 2] Jbn0[0, 0]  Ubn0[0, 0]  %1    Jn0[0, 0]

                    4                                  1/2
     + 48 Jbn0[0, 0]  Un0[0, 0] Ubn0[0, 2] Jn1[0, 0] %1    Jn0[0, 3] Jn0[0, 0]

                4                                   1/2
     + 32 %2 sK1  Un0[0, 3] Ubn0[0, 0] Ubn1[0, 0] %1    Jbn1[0, 0] Jn0[0, 0]

                4                                   1/2
     + 96 %2 sK1  Un0[0, 3] Ubn0[0, 0] Ubn2[0, 0] %1    Jn0[0, 0] Jbn0[0, 0]

                 4                                   1/2          2           2
     + 120 %2 sK1  Un0[0, 3] Ubn0[0, 0] Ubn2[0, 0] %1    Jn0[0, 0]  Jbn0[0, 0]

             4
     - 96 sK1  Bn0[0, 3] Jn0[0, 0] Un0[0, 0] Jbn0[0, 0] Jbn1[0, 0] Wcn0[0, 0]

      1/2         4                    2                     2
    %1    - 48 sK1  Bn0[0, 3] Jn0[0, 0]  Un0[0, 0] Jbn0[0, 0]  Jbn1[0, 0]

                 1/2
    Wcn0[0, 0] %1

             4                                    1/2          2           2
     + 72 sK1  Jbn1[0, 0] Ubn0[0, 0] Wcn0[0, 2] %1    Jn0[0, 0]  Jbn0[0, 0]

             4                                    1/2          3           3
     - 32 sK1  Jbn1[0, 0] Ubn0[0, 2] Wcn0[0, 0] %1    Jn0[0, 0]  Jbn0[0, 0]

             4                                    1/2          2           2
     - 64 sK1  Jbn1[0, 0] Ubn0[0, 2] Wcn0[0, 0] %1    Jn0[0, 0]  Jbn0[0, 0]

             4                                    1/2          2           2
     - 24 sK1  Jbn1[0, 0] Ubn0[0, 0] Ubn0[2, 2] %1    Jn0[0, 0]  Jbn0[0, 0]

             2                     5              1/2                    2
     - 96 sK1  Un0[0, 2] Jbn0[0, 0]  Ubn0[0, 2] %1    Jn1[0, 0] Jn0[0, 0]

              4                                  1/2
     - 192 sK1  Bn0[0, 4] Un0[0, 0] Jbn1[0, 3] %1    Jn0[0, 0] Jbn0[0, 0] - 12

          4           2              1/2                     3
    %2 sK1  Ubn0[0, 0]  Ubn1[0, 0] %1    Jbn1[0, 0] Jn0[0, 0]  Jbn0[0, 2]

                          4          3                     2
    Jbn0[0, 0] + 24 %2 sK1  Jn0[0, 0]  Un1[0, 0] Jbn0[0, 0]  Jbn0[0, 3]

                            1/2                                     2   1/2
    Ubn0[0, 0] Ubn1[0, 0] %1    - 192 Bn0[0, 4] Jn1[0, 4] Jbn0[0, 0]  %1

             4                                   1/2            4
     + 48 sK1  Jn1[0, 0] Jbn0[0, 0] Jbn0[4, 4] %1    - 16 %2 sK1  Un0[0, 0]

                            1/2                               2           2
    Ubn0[0, 0] Ubn1[0, 0] %1    Jbn1[0, 0] Jn0[0, 3] Jn0[0, 0]  Jbn0[0, 0]  +

             4                                   1/2           2
    32 %2 sK1  Un0[0, 0] Ubn0[0, 0] Ubn1[0, 0] %1    Jbn0[0, 0]  Jbn0[0, 3]

             2                      2                     3
    Jn0[0, 0]  Jn1[0, 0] + 48 %2 sK1  Un0[0, 0] Jbn0[0, 0]  Ubn1[0, 0]

                 1/2                     3            2                    2
    Wcn0[0, 0] %1    Jbn1[0, 0] Jn0[0, 0]  + 16 %2 sK1  Bn1[0, 0] Un0[0, 0]

                            1/2                     2                    2
    Jbn0[0, 0] Ubn0[0, 0] %1    Jbn1[0, 0] Jn0[0, 0]  Jbn0[0, 3] + 48 sK1

                                  4                         1/2          2
    Jn0[0, 2] Jn1[0, 0] Jbn0[0, 0]  Ubn0[0, 0] Ubn0[0, 3] %1    Jn0[0, 0]  + 16

          2                    2           2              1/2
    %2 sK1  Bn1[0, 0] Un0[0, 0]  Jbn0[0, 0]  Ubn0[0, 0] %1    Jbn1[0, 0]

             3                    2                    2                     3
    Jn0[0, 0]  Jbn0[0, 3] + 48 sK1  Bn0[0, 2] Jn0[0, 0]  Un0[0, 2] Jbn0[0, 0]

                            1/2
    Jbn1[0, 0] Ubn0[0, 0] %1

                                         4   1/2          2         2
     - 144 Jn0[0, 4] Un1[0, 3] Jbn0[0, 0]  %1    Jn0[0, 0]  + 96 sK1  Bn0[0, 2]

             2                               3              1/2
    Jn0[0, 0]  Un0[0, 0] Un1[0, 0] Jbn0[0, 0]  Jbn0[0, 3] %1

                             3          2           4   1/2
     + 32 Bn1[3, 3] Jn0[0, 0]  Un0[0, 0]  Jbn0[0, 0]  %1

             4                               2              1/2
     + 96 sK1  Bn1[0, 3] Un0[0, 0] Jbn0[0, 0]  Ubn0[0, 2] %1    Jn0[0, 0]

             4                               2              1/2
     + 64 sK1  Bn1[0, 3] Un0[0, 0] Jbn0[0, 0]  Wcn0[0, 0] %1    Jn0[0, 0]

            4          2           3                      2   1/2
     + 9 sK1  Jn0[0, 2]  Jbn0[0, 0]  Jbn1[0, 0] Ubn0[0, 0]  %1    Jn0[0, 0]

             4                                         3   1/2
     - 48 sK1  Jn0[0, 3] Un0[0, 3] Un1[0, 0] Jbn0[0, 0]  %1    Jn0[0, 0]

             4                                         3   1/2
     - 48 sK1  Jn0[0, 3] Un0[0, 0] Un1[0, 3] Jbn0[0, 0]  %1    Jn0[0, 0]

             4           4              1/2
     - 24 sK1  Jbn0[0, 0]  Ubn0[0, 0] %1    Jn0[2, 4] Jn1[0, 0] Jn0[0, 0]

            4          2           4   1/2
     - 6 sK1  Un0[0, 0]  Jbn0[0, 0]  %1    Jn0[3, 3] Jn1[0, 0] Jn0[0, 0]

             4              1/2           3
     - 24 sK1  Jbn0[0, 4] %1    Jbn0[0, 0]  Jn1[0, 0] Jn0[0, 4] Jn0[0, 0]

             2                     2                         1/2
     + 96 sK1  Jn1[0, 0] Jbn0[0, 0]  Ubn0[0, 0] Wcn0[0, 3] %1    Jn0[0, 0]

             2          2                                    1/2
     - 64 sK1  Jn0[0, 0]  Jbn0[0, 0] Ubn0[0, 3] Wcn0[0, 0] %1    Jbn1[0, 0]

             4                               2              1/2
     + 96 sK1  Bn0[2, 3] Un1[0, 0] Jbn0[0, 0]  Ubn0[0, 0] %1    Jn0[0, 0]

             2          4           3                         1/2
     - 64 sK1  Jn0[0, 0]  Jbn0[0, 0]  Ubn0[0, 3] Wcn0[0, 0] %1    Jbn1[0, 0]

              2          3           2                         1/2
     - 128 sK1  Jn0[0, 0]  Jbn0[0, 0]  Ubn0[0, 3] Wcn0[0, 0] %1    Jbn1[0, 0]

             4                               2              1/2
     + 96 sK1  Bn0[2, 3] Un0[0, 0] Jbn0[0, 0]  Ubn1[0, 0] %1    Jn0[0, 0] - 16

                                     3   1/2                     3
    %2 Un0[0, 0] Un1[0, 0] Jbn0[0, 0]  %1    Jbn1[0, 0] Jn0[0, 0]  Jbn0[0, 4]

              2                                                   2
     + 192 sK1  Bn0[0, 2] Jn0[0, 0] Un0[0, 0] Un1[0, 0] Jbn0[0, 0]  Jbn0[0, 3]

      1/2         4                               3              1/2          2
    %1    + 48 sK1  Bn0[2, 3] Un0[0, 0] Jbn0[0, 0]  Ubn1[0, 0] %1    Jn0[0, 0]

             2                               5              1/2          2
     - 48 sK1  Jn0[0, 2] Un0[0, 2] Jbn0[0, 0]  Ubn1[0, 0] %1    Jn0[0, 0]

               2                     3                         1/2          2
     + 8 %2 sK1  Un0[0, 0] Jbn0[0, 0]  Ubn0[0, 0] Wcn0[0, 0] %1    Jn1[0, 0]

                2                     2                         1/2
     + 32 %2 sK1  Un0[0, 0] Jbn0[0, 0]  Ubn1[0, 0] Ubn1[0, 2] %1    Jn0[0, 0]

                4                                    1/2
     - 48 %2 sK1  Ubn0[0, 0] Ubn1[0, 0] Wcn0[0, 0] %1    Jbn0[0, 0] Jn1[0, 0]

              2          2                     2
     - 192 sK1  Jn0[0, 0]  Jn1[0, 0] Jbn0[0, 0]  Jbn0[0, 2] Ubn0[0, 0]

                 1/2            4                     2   1/2
    Ubn0[0, 3] %1    + 12 %2 sK1  Un1[0, 0] Ubn0[0, 0]  %1    Jbn0[0, 3]

                                              2
    Jn1[0, 0] Jn0[0, 0] Jbn0[0, 0] + 48 %2 sK1  Un0[0, 0] Un1[0, 0] Jbn0[0, 0]

                 1/2                                 2
    Ubn0[0, 3] %1    Jbn1[0, 0] Jn0[0, 0] - 32 %2 sK1  Jn0[0, 0] Un0[0, 0]

                                                  1/2            2
    Jbn0[0, 0] Jbn2[0, 0] Ubn0[0, 0] Wcn0[0, 0] %1    + 96 %2 sK1  Un0[0, 0]

                        2              1/2                     2
    Un1[0, 0] Jbn0[0, 0]  Ubn0[0, 3] %1    Jbn1[0, 0] Jn0[0, 0]

             4                               2              1/2
     + 96 sK1  Bn0[0, 3] Un1[0, 0] Jbn0[0, 0]  Ubn0[0, 2] %1    Jn0[0, 0]

             4                               2              1/2
     + 32 sK1  Bn0[0, 3] Un1[0, 0] Jbn0[0, 0]  Wcn0[0, 0] %1    Jn0[0, 0]

             4                               2              1/2
     + 96 sK1  Bn0[0, 3] Un0[0, 0] Jbn0[0, 0]  Ubn1[0, 2] %1    Jn0[0, 0] - 96

          2          3                     3
    %2 sK1  Jn0[0, 0]  Jn1[0, 0] Jbn0[0, 0]  Ubn0[0, 0] Ubn0[0, 3] Ubn1[0, 0]

      1/2            2          2                     2
    %1    - 64 %2 sK1  Jn0[0, 0]  Un0[0, 0] Jbn0[0, 0]  Jbn2[0, 0] Ubn0[0, 0]

                 1/2            2                               4
    Wcn0[0, 0] %1    + 48 %2 sK1  Un0[0, 0] Un1[0, 0] Jbn0[0, 0]  Ubn0[0, 3]

      1/2          2                      2                               3
    %1    Jn0[0, 0]  Jn1[0, 0] + 96 %2 sK1  Un0[0, 0] Un1[0, 0] Jbn0[0, 0]

                 1/2
    Ubn0[0, 3] %1    Jn0[0, 0] Jn1[0, 0]

                                        2           2   1/2            2
     - 48 Bn0[0, 2] Jn1[0, 2] Jbn0[0, 0]  Ubn0[0, 0]  %1    + 48 %2 sK1

                                  3              1/2                     3
    Un0[0, 0] Un1[0, 0] Jbn0[0, 0]  Ubn0[0, 3] %1    Jbn1[0, 0] Jn0[0, 0]  - 12

          4           2              1/2           3
    %2 sK1  Ubn0[0, 0]  Ubn1[0, 0] %1    Jbn0[0, 0]  Jn1[0, 0] Jn0[0, 2]

                                                           2   1/2            2
    Jn0[0, 0] + 96 Bn0[0, 4] Jn0[0, 0] Un1[0, 3] Jbn0[0, 0]  %1    - 32 %2 sK1

             3                               3                         1/2
    Jn0[0, 0]  Kn2[0, 0] Un0[0, 0] Jbn0[0, 0]  Ubn0[0, 0] Ubn0[0, 3] %1    - 4

          2          3                                2           2   1/2
    %2 sK1  Jn0[0, 0]  Un0[0, 0] Jbn0[0, 0] Jbn1[0, 0]  Ubn0[0, 0]  %1

                                                  2              1/2         2
    Jbn0[0, 2] - 96 Bn0[0, 2] Jn1[0, 4] Jbn0[0, 0]  Ubn0[0, 0] %1    - 96 sK1

             3                     3                                    1/2
    Jn0[0, 0]  Jn1[0, 0] Jbn0[0, 0]  Jbn0[0, 2] Ubn0[0, 0] Ubn0[0, 3] %1

               4          2                     3           2              1/2
     - 8 %2 sK1  Jn0[0, 0]  Jn1[0, 0] Jbn0[0, 0]  Ubn0[0, 0]  Ubn1[0, 2] %1

              2                     4              1/2
     - 128 sK1  Un0[0, 2] Jbn0[0, 0]  Wcn0[0, 0] %1    Jn1[0, 0] Jn0[0, 0]

              2                     4              1/2
     - 192 sK1  Un0[0, 2] Jbn0[0, 0]  Ubn0[0, 2] %1    Jn1[0, 0] Jn0[0, 0]

                4                                         2           2   1/2
     + 16 %2 sK1  Bn1[0, 0] Jn0[0, 4] Jn1[0, 0] Jbn0[0, 0]  Ubn0[0, 0]  %1

                4                               2           2              1/2
     - 16 %2 sK1  Jn0[0, 0] Jn1[0, 0] Jbn0[0, 0]  Ubn0[0, 0]  Ubn1[0, 2] %1

               2                                2   1/2
     - 8 %2 sK1  Un1[0, 0] Jbn0[0, 0] Ubn0[0, 0]  %1    Jbn0[0, 2] Jn1[0, 0] +

             4          2                     2           2           2   1/2
    16 %3 sK1  Jn0[0, 0]  Jn1[0, 0] Jbn0[0, 0]  Ubn0[0, 0]  Ubn1[0, 0]  %1

             4                     4              1/2
     + 24 sK1  Jn0[0, 2] Jbn0[0, 0]  Ubn1[0, 0] %1    Jn0[0, 4] Jn0[0, 0]

             4                         1/2           2
     - 96 sK1  Jbn0[0, 4] Wcn0[0, 0] %1    Jbn0[0, 0]  Jn1[0, 0] Jn0[0, 0]

             4                         1/2           2
     + 72 sK1  Jbn0[2, 4] Ubn0[0, 0] %1    Jbn0[0, 0]  Jn1[0, 0] Jn0[0, 0] +

                4                     3                         1/2
    12 Jn0[0, 0]  Un0[0, 0] Jbn0[0, 0]  Jbn0[0, 3] Ubn1[0, 0] %1    Jbn0[0, 2]

     -

                3                     4                         1/2
    12 Jn0[0, 0]  Un0[0, 0] Jbn0[0, 0]  Jbn0[0, 3] Ubn1[0, 0] %1    Jn0[0, 2]

     +

                4                     3                         1/2
    12 Jn0[0, 0]  Un1[0, 0] Jbn0[0, 0]  Jbn0[0, 3] Ubn0[0, 0] %1    Jbn0[0, 2]

     -

                3                     4                         1/2
    12 Jn0[0, 0]  Un1[0, 0] Jbn0[0, 0]  Jbn0[0, 3] Ubn0[0, 0] %1    Jn0[0, 2]

                2                                         2              1/2
     - 48 %2 sK1  Bn1[0, 0] Un0[0, 0] Un1[0, 0] Jbn0[0, 0]  Ubn0[0, 0] %1

                         4          2
    Jn0[0, 3] + 48 %2 sK1  Jn0[0, 0]  Un1[0, 0] Jbn0[0, 3] Ubn0[0, 0]

                 1/2
    Ubn1[0, 0] %1    Jbn0[0, 0]

             2                                                       1/2
     + 16 sK1  Bn0[0, 3] Jn0[0, 3] Un1[0, 0] Jbn0[0, 0] Ubn0[0, 0] %1    - 24

          2                               3              1/2          3
    %2 sK1  Un0[0, 0] Un2[0, 0] Jbn0[0, 0]  Ubn0[0, 0] %1    Jn0[0, 0]

                          2                                          2   1/2
    Jbn0[0, 3] + 48 %2 sK1  Bn1[0, 0] Un1[0, 0] Jbn0[0, 0] Ubn0[0, 0]  %1

                                                            2              1/2
    Jn0[0, 0] Jbn0[0, 2] - 96 Bn0[0, 2] Jn0[0, 4] Jbn0[0, 0]  Ubn1[0, 0] %1

                 2                               3                         1/2
     - 176 %2 sK1  Bn0[0, 2] Un1[0, 0] Jbn0[0, 0]  Ubn0[0, 0] Ubn1[0, 0] %1

             2             2                               2
    Jn0[0, 0]  - 352 %2 sK1  Bn0[0, 2] Un1[0, 0] Jbn0[0, 0]  Ubn0[0, 0]

                 1/2
    Ubn1[0, 0] %1    Jn0[0, 0]

                                        2              1/2             2
     + 48 Jn0[0, 0] Jn0[4, 4] Jbn0[0, 0]  Jbn1[0, 0] %1    + 160 %2 sK1

                                                                    1/2
    Bn0[0, 3] Bn1[0, 0] Un0[0, 0] Un1[0, 0] Jbn0[0, 0] Ubn0[0, 0] %1    -

                3           4                                    1/2
    24 Jn0[0, 0]  Jbn0[0, 0]  Jbn0[0, 2] Ubn0[0, 0] Ubn1[0, 0] %1    Jn0[0, 2]

                2                    2           2              1/2
     - 48 %2 sK1  Bn1[0, 0] Un0[0, 0]  Jbn0[0, 0]  Ubn0[0, 0] %1    Jbn1[0, 0]

                                                           2              1/2
    Jn0[0, 3] Jn0[0, 0] - 96 Bn1[0, 0] Jn0[0, 4] Jbn0[0, 0]  Wcn0[0, 0] %1

               4                     2   1/2                               2
     + 4 %2 sK1  Un1[0, 0] Ubn0[0, 0]  %1    Jbn1[0, 0] Jn0[0, 3] Jn0[0, 0]

              2
    Jbn0[0, 0]

                4           2              1/2           2
     - 12 %2 sK1  Ubn0[0, 0]  Ubn1[0, 0] %1    Jbn0[0, 0]  Jn1[0, 0] Jn0[0, 2]

                 2                    2                               3
     - 336 %2 sK1  Bn1[0, 0] Jn0[0, 0]  Un0[0, 0] Un1[0, 0] Jbn0[0, 0]

                 1/2                         2           3   1/2           2
    Ubn0[0, 3] %1    - 16 Bn1[2, 2] Un0[0, 0]  Jbn0[0, 0]  %1    - 8 %2 sK1

             2          2                                    1/2
    Jn0[0, 0]  Un0[0, 0]  Jbn0[0, 0] Jbn0[0, 3] Ubn1[0, 0] %1    Jbn1[0, 0] -

             2                    3                               4
    96 %2 sK1  Bn1[0, 0] Jn0[0, 0]  Un0[0, 0] Un1[0, 0] Jbn0[0, 0]  Ubn0[0, 3]

      1/2                        2           2   1/2
    %1    + 8 Jn1[3, 3] Un0[0, 0]  Jbn0[0, 0]  %1

             4                               3              1/2          2
     - 48 sK1  Bn1[0, 0] Un0[0, 3] Jbn0[0, 0]  Wcn0[0, 0] %1    Jn0[0, 0]

              4                                   1/2
     - 192 sK1  Un0[0, 2] Jbn1[0, 0] Ubn0[0, 3] %1    Jn0[0, 0] Jbn0[0, 0]

             4                                   1/2          3           3
     - 96 sK1  Un0[0, 2] Jbn1[0, 0] Ubn0[0, 3] %1    Jn0[0, 0]  Jbn0[0, 0]

             4                     3                         1/2          2
     + 96 sK1  Bn1[0, 0] Jbn0[0, 0]  Ubn0[0, 0] Wcn0[0, 2] %1    Jn0[0, 0]  -

                                       2                     3              1/2
    12 %2 Jn0[0, 0] Jn1[0, 0] Un0[0, 0]  Un1[0, 0] Jbn0[0, 0]  Jbn0[0, 3] %1

             4          2           2                      2   1/2
     + 32 sK1  Jn0[0, 0]  Jbn0[0, 0]  Jbn1[2, 2] Ubn0[0, 0]  %1

                                                  3   1/2
     - 24 Jn1[0, 0] Un0[0, 0] Un0[0, 3] Jbn0[0, 0]  %1    Jn0[0, 3]

                2                    2           2              1/2
     - 16 %2 sK1  Jn2[0, 3] Un0[0, 0]  Jbn0[0, 0]  Ubn0[0, 0] %1

                                           2                     2   1/2
     + 128 %2 Bn0[0, 3] Bn1[0, 0] Un0[0, 0]  Un1[0, 0] Jbn0[0, 0]  %1

                                2           4   1/2
     + 96 %2 Un0[0, 0] Un1[0, 0]  Jbn0[0, 0]  %1    Jn0[0, 3] Jn0[0, 0]

                                2           2   1/2
     - 48 %2 Un0[0, 0] Un1[0, 0]  Jbn0[0, 0]  %1    Jn0[0, 0] Jbn0[0, 3]

             4           2              1/2
     + 72 sK1  Jbn0[0, 0]  Ubn0[0, 0] %1    Jn0[2, 4] Jbn1[0, 0] Jn0[0, 0]

             4                         1/2          2
     - 24 sK1  Jbn0[0, 0] Ubn0[0, 0] %1    Jn0[0, 0]  Jbn0[2, 4] Jbn1[0, 0]

                              4              1/2
     + 24 Jn1[0, 0] Jbn0[0, 0]  Ubn0[0, 0] %1    Jn0[0, 2] Jn0[0, 4]

             4           2              1/2
     - 24 sK1  Jbn0[0, 0]  Ubn0[0, 0] %1    Jn0[0, 2] Jbn0[0, 4] Jn1[0, 0]

             4          2           2   1/2
     + 18 sK1  Un0[0, 0]  Jbn0[0, 0]  %1    Jn0[3, 3] Jbn1[0, 0] Jn0[0, 0]

             4          2           2   1/2
     - 12 sK1  Un0[0, 0]  Jbn0[0, 0]  %1    Jn0[0, 3] Jbn0[0, 3] Jn1[0, 0]

             4                     4   1/2
     + 12 sK1  Un0[0, 0] Jbn0[0, 0]  %1    Jn0[0, 4] Jn1[0, 0] Jn0[0, 3]

             4                     2   1/2
     + 24 sK1  Un0[0, 0] Jbn0[0, 0]  %1    Jn0[0, 4] Jbn1[0, 0] Jn0[0, 3]

             4                               3              1/2
     + 48 sK1  Jn1[2, 3] Un0[0, 0] Jbn0[0, 0]  Ubn0[0, 0] %1    Jn0[0, 0]

             2          2                                              1/2
     - 48 sK1  Jn0[0, 0]  Un0[0, 0] Jbn0[0, 0] Jbn0[0, 3] Ubn1[0, 3] %1

             2                               2                         1/2
     + 48 sK1  Jn0[0, 2] Jn1[0, 0] Jbn0[0, 0]  Ubn0[0, 0] Ubn0[0, 3] %1

             4                                                        1/2
     + 24 sK1  Jn0[2, 3] Un0[0, 0] Jbn0[0, 0] Jbn1[0, 0] Ubn0[0, 0] %1

             2          3           2                                    1/2
     - 96 sK1  Jn0[0, 0]  Jbn0[0, 0]  Jbn0[0, 2] Ubn0[0, 0] Ubn1[0, 3] %1

             2          3           2                                    1/2
     - 96 sK1  Jn0[0, 0]  Jbn0[0, 0]  Jbn1[0, 2] Ubn0[0, 0] Ubn0[0, 3] %1

             2          3           2                                    1/2
     - 96 sK1  Jn0[0, 0]  Jbn0[0, 0]  Jbn0[0, 2] Ubn0[0, 3] Ubn1[0, 0] %1

             2          2                     3                         1/2
     + 72 sK1  Jn0[0, 0]  Jn0[0, 2] Jbn0[0, 0]  Ubn0[0, 3] Ubn1[0, 0] %1

             2          2                     3                         1/2
     + 72 sK1  Jn0[0, 0]  Jn0[0, 2] Jbn0[0, 0]  Ubn0[0, 0] Ubn1[0, 3] %1

              2          2                               3              1/2
     + 144 sK1  Jn0[0, 0]  Jn0[0, 3] Un1[0, 0] Jbn0[0, 0]  Ubn0[0, 3] %1

                                2                     3   1/2
     - 48 %2 Bn1[0, 0] Un0[0, 0]  Un1[0, 0] Jbn0[0, 0]  %1    Jn0[0, 3]

                4                     3   1/2          2           2
     - 32 %2 sK1  Bn2[0, 2] Ubn0[0, 0]  %1    Jn0[0, 0]  Jbn0[0, 0]

                                                     2              1/2
     - 48 %2 Bn0[0, 2] Un0[0, 0] Un2[0, 0] Jbn0[0, 0]  Ubn0[0, 0] %1

                4                        1/2          3           3
     + 16 %4 sK1  Bn0[3, 3] Wcn0[0, 0] %1    Jn0[0, 0]  Jbn0[0, 0]

                                          2                     4   1/2
     - 32 %2 Jn0[0, 0] Kn2[0, 0] Un0[0, 0]  Un0[0, 2] Jbn0[0, 0]  %1    - 16 %2

       2                    2           3              1/2
    sK1  Bn1[0, 0] Un0[0, 0]  Jbn0[0, 0]  Ubn0[0, 0] %1    Jbn1[0, 0] Jn0[0, 3]

             2            2                    2           4              1/2
    Jn0[0, 0]  + 16 %2 sK1  Bn1[0, 0] Un0[0, 0]  Jbn0[0, 0]  Ubn0[0, 0] %1

                                              2                               2
    Jn1[0, 0] Jn0[0, 3] Jn0[0, 0] - 160 %2 sK1  Bn0[0, 2] Un0[0, 0] Jbn0[0, 0]

                            1/2                       2
    Ubn0[0, 0] Ubn2[0, 0] %1    Jn0[0, 0] - 352 %2 sK1  Bn0[0, 3] Un0[0, 0]

                        2              1/2                       2
    Un1[0, 0] Jbn0[0, 0]  Ubn1[0, 0] %1    Jn0[0, 0] + 192 %2 sK1  Bn0[0, 3]

                       2           2              1/2                       2
    Bn1[0, 0] Un0[0, 0]  Jbn0[0, 0]  Ubn1[0, 0] %1    Jn0[0, 0] - 176 %2 sK1

                                            3              1/2          2
    Bn0[0, 3] Un0[0, 0] Un1[0, 0] Jbn0[0, 0]  Ubn1[0, 0] %1    Jn0[0, 0]  - 24

          4                                   1/2
    %2 sK1  Un0[0, 0] Ubn0[0, 0] Ubn1[0, 0] %1    Jbn1[0, 0] Jn0[0, 3]

                                    4                              2
    Jn0[0, 0] Jbn0[0, 0] + 96 %2 sK1  Bn0[0, 3] Bn1[0, 0] Jn0[0, 0]  Un0[0, 0]

              2                         1/2             2
    Jbn0[0, 0]  Ubn0[0, 0] Ubn1[0, 0] %1    + 160 %2 sK1  Bn0[0, 3] Bn1[0, 0]

                                  3              1/2          2            2
    Un0[0, 0] Un1[0, 0] Jbn0[0, 0]  Ubn0[0, 0] %1    Jn0[0, 0]  + 96 %2 sK1

                                            3                         1/2
    Bn1[0, 0] Jn0[0, 2] Un0[0, 0] Jbn0[0, 0]  Ubn0[0, 0] Ubn1[0, 0] %1

                        2                               3              1/2
    Jn0[0, 0] - 8 %2 sK1  Un0[0, 0] Un1[0, 0] Jbn0[0, 0]  Ubn0[0, 0] %1

                        2                       4
    Jbn0[0, 3] Jn0[0, 0]  Jn1[0, 0] + 192 %2 sK1  Bn0[0, 3] Bn1[0, 0] Jn0[0, 0]

                                                 1/2
    Un0[0, 0] Jbn0[0, 0] Ubn0[0, 0] Ubn1[0, 0] %1

              2          2                               3              1/2
     + 144 sK1  Jn0[0, 0]  Jn0[0, 3] Un0[0, 0] Jbn0[0, 0]  Ubn1[0, 3] %1

            2          2                               3              1/2
     - 8 sK1  Jn0[0, 0]  Jn0[3, 3] Un1[0, 0] Jbn0[0, 0]  Ubn0[0, 0] %1

            2          2                               3              1/2
     - 8 sK1  Jn0[0, 0]  Jn0[3, 3] Un0[0, 0] Jbn0[0, 0]  Ubn1[0, 0] %1

            2          2                               3              1/2
     - 8 sK1  Jn0[0, 0]  Jn1[3, 3] Un0[0, 0] Jbn0[0, 0]  Ubn0[0, 0] %1

              2          2                               3              1/2
     + 144 sK1  Jn0[0, 0]  Jn1[0, 3] Un0[0, 0] Jbn0[0, 0]  Ubn0[0, 3] %1

             4                                   1/2
     - 32 sK1  Un0[0, 0] Jbn0[0, 0] Wcn0[0, 0] %1    Jbn1[0, 0] Jn0[0, 3]

             4                                   1/2
     + 48 sK1  Un0[0, 0] Jbn0[0, 0] Wcn0[0, 0] %1    Jbn1[0, 3] Jn0[0, 0]

             4          2                                   1/2
     - 24 sK1  Jn0[0, 0]  Un0[0, 0] Jbn0[3, 4] Jbn1[0, 0] %1    Jbn0[0, 0]

                                           5              1/2          3
     + 48 %2 Un0[0, 2] Un1[0, 0] Jbn0[0, 0]  Ubn1[0, 0] %1    Jn0[0, 0]

                      2           3              1/2          2
     - 48 %2 Un1[0, 0]  Jbn0[0, 0]  Ubn0[0, 0] %1    Jn0[0, 0]  Jbn0[0, 2] - 96

          2                               2              1/2
    %2 sK1  Bn1[0, 0] Un0[0, 0] Jbn0[0, 0]  Ubn0[0, 0] %1    Jbn1[0, 0]

    Jn0[0, 4] Jn0[0, 0]

                2                     4              1/2          3
     + 64 %4 sK1  Bn0[2, 3] Jbn0[0, 0]  Wcn0[0, 0] %1    Jn0[0, 0]

                     3          2                     4              1/2
     - 8 %2 Jn0[0, 0]  Un0[0, 0]  Un0[0, 3] Jbn0[0, 0]  Jbn2[0, 0] %1

                2          3                     3           3   1/2
     + 32 %3 sK1  Jn0[0, 0]  Un0[0, 0] Jbn0[0, 0]  Ubn1[0, 0]  %1

                     2                    2           4              1/2
     - 8 %2 Jn0[0, 0]  Jn1[0, 4] Un0[0, 0]  Jbn0[0, 0]  Jbn1[0, 0] %1

                                2           3                         1/2
     + 32 %4 Bn0[0, 2] Jn0[0, 0]  Jbn0[0, 0]  Jbn0[0, 2] Wcn0[0, 0] %1

                 2                    2           3              1/2
     - 192 %4 sK1  Bn0[0, 2] Jn0[0, 0]  Jbn0[0, 0]  Wcn0[0, 3] %1    +

                 5                                             1/2          2
    24 Jbn0[0, 0]  Ubn0[0, 2] Jn0[0, 2] Ubn0[0, 0] Jn1[0, 0] %1    Jn0[0, 0]

                4                                             1/2
     - 48 %2 sK1  Bn1[0, 0] Un0[0, 3] Ubn0[0, 0] Ubn1[0, 0] %1

                      2                               2             1/2
     - 8 %2 Jbn0[0, 0]  Jbn1[0, 0] Jn0[0, 0] Un0[0, 0]  Un1[0, 3] %1

                2                               2           2   1/2
     + 24 %2 sK1  Jn0[0, 2] Un2[0, 0] Jbn0[0, 0]  Ubn0[0, 0]  %1

                                                  2                         1/2
     - 24 Jn0[0, 2] Jn1[0, 0] Un0[0, 0] Jbn0[0, 0]  Jbn0[0, 3] Ubn0[0, 0] %1

                                           4              1/2          2
     + 48 %2 Un0[0, 0] Un2[0, 0] Jbn0[0, 0]  Wcn0[0, 0] %1    Jn0[0, 0]

                2                                              1/2            2
     - 96 %2 sK1  Un0[0, 0] Jbn0[0, 0] Ubn0[0, 0] Wcn2[0, 0] %1    + 64 %2 sK1

                                                      3
    Bn1[0, 0] Jn0[0, 0] Jn1[0, 0] Un0[0, 0] Jbn0[0, 0]  Ubn0[0, 0] Ubn0[0, 2]

      1/2            2                               2              1/2
    %1    - 96 %2 sK1  Bn1[0, 0] Un0[0, 0] Jbn0[0, 0]  Ubn0[0, 0] %1

                                              2                    2
    Jbn0[0, 4] Jn1[0, 0] Jn0[0, 0] + 32 %2 sK1  Bn1[0, 0] Jn0[0, 0]  Jn1[0, 0]

                        4                         1/2            2
    Un0[0, 0] Jbn0[0, 0]  Ubn0[0, 0] Ubn0[0, 2] %1    + 16 %2 sK1  Bn1[0, 0]

                        2           2   1/2                     3
    Un0[0, 0] Jbn0[0, 0]  Ubn0[0, 0]  %1    Jbn1[0, 0] Jn0[0, 0]  Jbn0[0, 2] -

             2                                         2                      2
    48 %2 sK1  Bn1[0, 0] Jn0[0, 2] Un0[0, 0] Jbn0[0, 0]  Jbn1[0, 0] Ubn0[0, 0]

      1/2                      2                                         3
    %1    Jn0[0, 0] - 16 %2 sK1  Bn1[0, 0] Jn0[0, 2] Un0[0, 0] Jbn0[0, 0]

                         2   1/2          2           4
    Jbn1[0, 0] Ubn0[0, 0]  %1    Jn0[0, 0]  - 8 %2 sK1  Un0[0, 0] Ubn0[0, 0]

                 1/2                     3                                  2
    Ubn1[0, 0] %1    Jbn1[0, 0] Jn0[0, 0]  Jbn0[0, 3] Jbn0[0, 0] - 64 %2 sK1

                                            3              1/2
    Bn1[0, 0] Un0[0, 0] Un0[0, 3] Jbn0[0, 0]  Ubn0[0, 0] %1    Jn1[0, 0]

                      2                               3
    Jn0[0, 0] + 16 sK1  Bn0[0, 2] Un1[0, 0] Jbn0[0, 0]  Jbn0[0, 2] Ubn0[0, 0]

      1/2          2
    %1    Jn0[0, 0]

             2                                                       1/2
     + 96 sK1  Bn0[0, 3] Un0[0, 0] Un0[0, 2] Jbn0[0, 0] Jbn1[0, 0] %1

                4                                         2   1/2
     + 32 %2 sK1  Bn0[0, 3] Bn1[0, 0] Un1[0, 0] Ubn0[0, 0]  %1

                                           4   1/2
     - 16 %2 Un0[0, 0] Un1[0, 0] Jbn0[0, 0]  %1    Jn1[0, 0] Jn0[0, 4]

                     3           2   1/2           2
     + 4 %2 Un0[0, 0]  Jbn0[0, 0]  %1    Jbn1[0, 0]  Jn0[0, 0] Jn0[0, 3]

                     3           3   1/2           2          2
     + 2 %2 Un0[0, 0]  Jbn0[0, 0]  %1    Jbn1[0, 0]  Jn0[0, 0]  Jn0[0, 3] - 8

          2          3          2           2                         1/2
    %2 sK1  Jn0[0, 0]  Un0[0, 0]  Jbn0[0, 0]  Jbn0[0, 3] Ubn1[0, 0] %1

    Jbn1[0, 0] +

                                        5              1/2          2
    24 %2 Un0[0, 0] Un1[0, 0] Jbn0[0, 0]  Ubn0[0, 0] %1    Jn0[0, 0]  Jn1[0, 2]

                2                    3                     4
     + 96 %2 sK1  Bn1[0, 0] Jn0[0, 0]  Un0[0, 0] Jbn0[0, 0]  Ubn0[0, 2]

                 1/2                          2              1/2             2
    Ubn1[0, 0] %1    - 48 Jn0[0, 2] Jbn0[0, 0]  Ubn0[0, 0] %1    + 128 %2 sK1

                                            3              1/2
    Jn1[0, 0] Un0[0, 0] Un0[0, 3] Jbn0[0, 0]  Ubn1[0, 0] %1    Jn0[0, 0] - 32

          2                               3                         1/2
    %2 sK1  Jn1[0, 0] Un0[0, 0] Jbn0[0, 0]  Ubn0[0, 0] Ubn1[0, 2] %1

                         2                                         2
    Jn0[0, 0] + 96 %2 sK1  Bn1[0, 0] Jn0[0, 0] Un0[0, 0] Jbn0[0, 0]  Ubn0[0, 2]

                 1/2             2                    2                     3
    Ubn1[0, 0] %1    + 192 %2 sK1  Bn1[0, 0] Jn0[0, 0]  Un0[0, 0] Jbn0[0, 0]

                            1/2            4          3
    Ubn0[0, 2] Ubn1[0, 0] %1    - 16 %2 sK1  Jn0[0, 0]  Jbn0[0, 4] Jbn1[0, 0]

                            1/2
    Ubn0[0, 0] Ubn1[0, 0] %1    Jbn0[0, 0] +

                                        4              1/2
    48 %2 Un0[0, 0] Un1[0, 0] Jbn0[0, 0]  Ubn0[0, 0] %1    Jn0[0, 0] Jn1[0, 2]

                4                                         4              1/2
     + 96 %2 sK1  Bn1[0, 0] Un0[0, 2] Un1[0, 0] Jbn0[0, 0]  Ubn0[0, 0] %1

             2             4                                         3
    Jn0[0, 0]  + 192 %2 sK1  Bn1[0, 0] Un0[0, 2] Un1[0, 0] Jbn0[0, 0]

                 1/2                                               2
    Ubn0[0, 0] %1    Jn0[0, 0] - 8 %2 Bn1[0, 0] Jn1[0, 0] Un0[0, 0]

              4                         1/2          2             4
    Jbn0[0, 0]  Jbn0[0, 2] Ubn0[0, 0] %1    Jn0[0, 0]  - 320 %2 sK1  Bn1[0, 0]

                                       1/2                                  4
    Ubn0[0, 0] Ubn1[0, 0] Wcn0[0, 0] %1    Jn0[0, 0] Jbn0[0, 0] + 128 %2 sK1

                                  2              1/2          2           2
    Bn0[0, 2] Bn1[0, 0] Ubn0[0, 0]  Ubn1[0, 0] %1    Jn0[0, 0]  Jbn0[0, 0]  + 2

          4                     2   1/2           2          2
    %2 sK1  Un0[0, 0] Ubn0[0, 0]  %1    Jbn1[0, 0]  Jn0[0, 0]  Jn0[0, 3]

    Jbn0[0, 0] -

                                        2              1/2
    24 %2 Un0[0, 0] Un1[0, 0] Jbn0[0, 0]  Ubn0[0, 0] %1    Jbn1[0, 2] Jn0[0, 0]

                2                                              1/2
     + 56 %2 sK1  Un0[0, 0] Jbn0[0, 0] Ubn0[0, 0] Ubn1[0, 0] %1    Jbn0[0, 2]

                         2                    2           3
    Jn1[0, 0] + 32 %2 sK1  Jn1[0, 0] Un0[0, 0]  Jbn0[0, 0]  Jbn0[0, 3]

                 1/2          2                                     2
    Ubn1[0, 0] %1    Jn0[0, 0]  - 8 %2 Bn1[0, 0] Jn0[0, 2] Un0[0, 0]

              4                         1/2          2            2          3
    Jbn0[0, 0]  Jbn1[0, 0] Ubn0[0, 0] %1    Jn0[0, 0]  - 16 %2 sK1  Jn0[0, 0]

                                  3                         1/2            2
    Un0[0, 0] Un0[0, 3] Jbn0[0, 0]  Jbn2[0, 0] Ubn0[0, 0] %1    - 32 %2 sK1

             2                               2                         1/2
    Jn0[0, 0]  Un0[0, 0] Un0[0, 3] Jbn0[0, 0]  Jbn2[0, 0] Ubn0[0, 0] %1    - 16

          2                     3                         1/2
    %2 sK1  Un0[0, 0] Jbn0[0, 0]  Ubn0[0, 0] Wcn0[0, 0] %1    Jbn1[0, 0]

             2                      2
    Jn0[0, 0]  Jn1[0, 0] + 32 %2 sK1  Bn1[0, 0] Un0[0, 0] Un0[0, 3] Jbn0[0, 0]

                 1/2                                 2                     2
    Ubn0[0, 0] %1    Jbn1[0, 0] Jn0[0, 0] - 48 %2 sK1  Un0[0, 0] Jbn0[0, 0]

                            1/2                                           2
    Ubn0[0, 0] Wcn0[0, 0] %1    Jbn1[0, 0] Jn0[0, 0] Jn1[0, 0] + 64 %2 sK1

                                            2              1/2
    Bn1[0, 0] Un0[0, 0] Un0[0, 3] Jbn0[0, 0]  Ubn0[0, 0] %1    Jbn1[0, 0]

             2            2                    2                         1/2
    Jn0[0, 0]  - 48 %2 sK1  Bn1[0, 0] Un0[0, 0]  Jbn0[0, 0] Ubn1[0, 0] %1

                                     2
    Jn0[0, 0] Jbn0[0, 3] + 512 %2 sK1  Bn1[0, 0] Bn1[0, 4] Un0[0, 0]

              2              1/2                      2          2
    Jbn0[0, 0]  Ubn0[0, 0] %1    Jn0[0, 0] + 64 %2 sK1  Jn0[0, 0]  Un0[0, 0]

                        2                         1/2            2
    Un0[0, 3] Jbn0[0, 0]  Jbn1[0, 0] Ubn1[0, 0] %1    - 96 %2 sK1  Bn1[0, 0]

             2           2              1/2          2                        2
    Un0[0, 0]  Jbn0[0, 0]  Ubn1[0, 0] %1    Jn0[0, 0]  Jbn0[0, 3] - 128 %2 sK1

                                  3                         1/2
    Jn1[0, 0] Un0[0, 0] Jbn0[0, 0]  Ubn0[0, 2] Ubn1[0, 0] %1    Jn0[0, 0] + 144

          2                               2                         1/2
    %2 sK1  Jn1[0, 0] Un0[0, 0] Jbn0[0, 0]  Jbn0[0, 4] Ubn1[0, 0] %1

                                                    3              1/2
    Jn0[0, 0] - 48 %2 Un0[0, 0] Un1[0, 0] Jbn0[0, 0]  Ubn0[0, 0] %1

                        2            2
    Jbn1[0, 2] Jn0[0, 0]  + 32 %2 sK1  Bn1[0, 0] Un0[0, 0] Un0[0, 3]

              3              1/2                     3            2
    Jbn0[0, 0]  Ubn0[0, 0] %1    Jbn1[0, 0] Jn0[0, 0]  - 32 %2 sK1  Bn1[0, 0]

             2                               3                         1/2
    Jn0[0, 0]  Jn1[0, 0] Un0[0, 0] Jbn0[0, 0]  Jbn0[0, 4] Ubn0[0, 0] %1    - 48

          2                                         2           2   1/2
    %2 sK1  Bn1[0, 0] Jn1[0, 0] Un0[0, 0] Jbn0[0, 0]  Ubn0[0, 0]  %1

                                    2                                         3
    Jn0[0, 0] Jbn0[0, 2] - 16 %2 sK1  Bn1[0, 0] Jn1[0, 0] Un0[0, 0] Jbn0[0, 0]

              2   1/2          2                      4                    2
    Ubn0[0, 0]  %1    Jn0[0, 0]  Jbn0[0, 2] - 8 %2 sK1  Bn1[0, 0] Jn0[0, 0]

                                  2                      2   1/2            2
    Jn1[0, 0] Un0[0, 0] Jbn0[0, 0]  Jbn0[0, 3] Ubn0[0, 0]  %1    - 32 %2 sK1

                                            4              1/2
    Bn1[0, 0] Un0[0, 0] Un0[0, 3] Jbn0[0, 0]  Ubn0[0, 0] %1    Jn1[0, 0]

             2            4                               2   1/2
    Jn0[0, 0]  - 24 %2 sK1  Bn1[0, 0] Un0[0, 0] Ubn0[0, 0]  %1    Jbn0[0, 3]

    Jn1[0, 0] Jn0[0, 0] Jbn0[0, 0]

                                           2   1/2
     - 48 %2 Un0[0, 0] Un2[0, 0] Jbn0[0, 0]  %1    Jn0[0, 0] Jbn0[0, 4]

                     3           2   1/2           2          3
     - 2 %2 Un0[0, 0]  Jbn0[0, 0]  %1    Jbn1[0, 0]  Jn0[0, 0]  Jbn0[0, 3]

                                          2           2              1/2
     - 16 %2 Jn0[0, 0] Kn2[0, 0] Un0[0, 0]  Jbn0[0, 0]  Ubn0[0, 3] %1    - 24

                                               3                         1/2
    %2 Jn1[0, 0] Un0[0, 0] Un1[0, 0] Jbn0[0, 0]  Jbn0[0, 2] Ubn0[0, 0] %1

                         2                               3              1/2
    Jn0[0, 0] + 64 %2 sK1  Jn1[0, 0] Un0[0, 0] Jbn0[0, 0]  Ubn1[0, 0] %1

             2
    Jn0[0, 0]  Jbn0[0, 4]

             2          2                     5
     - 48 sK1  Jn0[0, 0]  Un1[0, 0] Jbn0[0, 0]  Jn0[0, 3] Jn0[0, 4]

             4
     - 48 sK1  Bn0[3, 3] Un1[0, 0] Ubn0[0, 0]

             4                                                  2
     - 96 sK1  Bn1[0, 0] Ubn0[0, 3] Wcn0[0, 0] - 12 %2 Jn0[0, 0]  Jn1[0, 0]

             2                     4              1/2
    Un0[0, 0]  Un1[0, 0] Jbn0[0, 0]  Jbn0[0, 3] %1

                4                                                        1/2
     - 96 %2 sK1  Un0[0, 2] Un1[0, 0] Jbn0[0, 0] Jbn1[0, 0] Ubn0[0, 0] %1    -

                                                  4              1/2          2
    48 %2 Bn0[0, 2] Un0[0, 0] Un2[0, 0] Jbn0[0, 0]  Ubn0[0, 0] %1    Jn0[0, 0]

                2          2                     2                         1/2
     - 96 %2 sK1  Jn0[0, 0]  Un1[0, 0] Jbn0[0, 0]  Jbn1[0, 4] Ubn0[0, 0] %1

                                           3              1/2
     - 96 %2 Un0[0, 0] Un1[0, 0] Jbn0[0, 0]  Wcn0[0, 0] %1    Jbn1[0, 0]

             2
    Jn0[0, 0]

                 2                                         2              1/2
     + 192 %2 sK1  Jn0[0, 0] Un0[0, 0] Un2[0, 0] Jbn0[0, 0]  Ubn0[0, 3] %1

                  2           3
     + 4 Un0[0, 0]  Jbn0[0, 0]  Jn0[0, 2] Jbn0[0, 3] Jn1[0, 0]

                    3                              2
     - 48 Jbn0[0, 0]  Un0[0, 2] Un0[0, 0] Jn0[0, 0]  Jbn1[0, 3]

             4           2   1/2                     2
     + 24 sK1  Jbn0[0, 4]  %1    Jbn1[0, 0] Jn0[0, 0]

                   2           3
     - 16 Un0[0, 0]  Jbn0[0, 0]  Jn0[0, 2] Jbn1[0, 3] Jn0[0, 0]

             4                                   1/2
     + 24 sK1  Jn0[0, 0] Ubn0[3, 3] Ubn1[0, 0] %1

                              3              1/2
     + 96 Jn0[0, 2] Jbn0[0, 0]  Ubn1[0, 4] %1    Jn0[0, 0]

               4                     4
     - 4 %4 sK1  Jn0[0, 0] Jbn0[0, 0]  Wcn0[0, 0] Jn0[0, 2] Jn0[0, 3]

               4          2           3
     + 8 %4 sK1  Jn0[0, 0]  Jbn0[0, 0]  Wcn0[0, 0] Jn0[0, 3] Jbn0[0, 2]

               4                     2
     + 4 %4 sK1  Jn0[0, 0] Jbn0[0, 0]  Wcn0[0, 0] Jn0[0, 2] Jbn0[0, 3]

                4                     2
     + 20 %4 sK1  Jn0[0, 0] Jbn0[0, 0]  Wcn0[0, 0] Jn0[0, 3] Jbn0[0, 2]

                            2          2           5
     + 8 Bn0[0, 3] Jn0[0, 0]  Un0[0, 0]  Jbn0[0, 0]  Jn1[0, 2]

                              3
     + 12 Un0[0, 0] Jbn0[0, 0]  Jn0[0, 2] Jbn0[0, 4] Jn1[0, 0]

                              3
     + 48 Un0[0, 0] Jbn0[0, 0]  Jbn0[0, 2] Jn0[0, 0] Jn1[0, 4]

                              4          2
     + 24 Un0[0, 0] Jbn0[0, 0]  Jn0[0, 0]  Jbn0[0, 2] Jn1[0, 4]

                              4                               2
     - 24 Un0[0, 0] Jbn0[0, 0]  Jn0[0, 2] Jbn1[0, 4] Jn0[0, 0]

              2          2                               3
     - 204 sK1  Jn0[0, 0]  Un0[0, 0] Un0[0, 3] Jbn0[0, 0]  Jbn0[0, 3] Jn1[0, 0]

                              3
     - 48 Un0[0, 0] Jbn0[0, 0]  Jn0[0, 2] Jbn1[0, 4] Jn0[0, 0]

                                        3   1/2
     + 96 Jn1[0, 3] Un0[0, 4] Jbn0[0, 0]  %1    Jn0[0, 0]

                             2           5   1/2
     + 48 Jn1[0, 0] Un0[0, 2]  Jbn0[0, 0]  %1    Jn0[0, 0]

                                         3   1/2
     - 384 Bn0[0, 4] Jn1[0, 4] Jbn0[0, 0]  %1    Jn0[0, 0]

                                        3   1/2
     + 96 Jn0[0, 3] Un1[0, 4] Jbn0[0, 0]  %1    Jn0[0, 0]

                   3                     5
     - 72 Jn0[0, 0]  Un0[0, 2] Jbn0[0, 0]  Jbn0[0, 4] Jn1[0, 0]

                   4                     4
     - 24 Jn0[0, 0]  Un0[0, 2] Jbn0[0, 0]  Jbn1[0, 0] Jbn0[0, 4]

                   2                     6
     + 24 Jn0[0, 0]  Un0[0, 2] Jbn0[0, 0]  Jn1[0, 0] Jn0[0, 4]

                    2                     4
     + 216 Jn0[0, 0]  Un0[0, 2] Jbn0[0, 0]  Jbn1[0, 0] Jn0[0, 4] +

          2                     3                                3
    48 sK1  Jn0[0, 4] Jbn0[0, 0]  Ubn0[0, 0] Jbn1[0, 0] Jn0[0, 0]  Jbn0[0, 2]

             2                     3
     - 48 sK1  Jn0[0, 4] Jbn0[0, 0]  Ubn0[0, 0] Jbn1[0, 0] Jn0[0, 2] Jn0[0, 0]

             2                     4                                          2
     - 48 sK1  Jn0[0, 4] Jbn0[0, 0]  Ubn0[0, 0] Jbn1[0, 0] Jn0[0, 2] Jn0[0, 0]

             2                     4                                2
     + 48 sK1  Jn0[0, 4] Jbn0[0, 0]  Ubn0[0, 0] Jbn0[0, 2] Jn0[0, 0]  Jn1[0, 0]

             2                     5
     - 48 sK1  Jn0[0, 4] Jbn0[0, 0]  Ubn0[0, 0] Jn1[0, 0] Jn0[0, 2] Jn0[0, 0]

                    2                     4
     - 168 Jn0[0, 0]  Un0[0, 2] Jbn0[0, 0]  Jbn0[0, 4] Jn1[0, 0]

                   3                     5
     + 72 Jn0[0, 0]  Un0[0, 2] Jbn0[0, 0]  Jbn1[0, 0] Jn0[0, 4]

                                         3
     + 240 Jn0[0, 0] Un0[0, 2] Jbn0[0, 0]  Jbn1[0, 0] Jn0[0, 4]

                                        3
     - 96 Jn0[0, 0] Un0[0, 2] Jbn0[0, 0]  Jbn0[0, 4] Jn1[0, 0]

                                        5
     + 24 Jn0[0, 0] Un0[0, 2] Jbn0[0, 0]  Jn1[0, 0] Jn0[0, 4]

                   3                     3
     - 72 Jn0[0, 0]  Un0[0, 2] Jbn0[0, 0]  Jbn1[0, 0] Jbn0[0, 4]

                                         3
     - 288 Jn0[0, 0] Un0[0, 2] Jbn0[0, 0]  -

                  2           5              1/2
    4 %2 Un0[0, 0]  Jbn0[0, 0]  Ubn1[0, 0] %1    Jn1[0, 0] Jn0[0, 2] Jn0[0, 0]

             4                                   1/2         4
     + 96 sK1  Jn0[0, 0] Ubn0[0, 3] Ubn1[0, 3] %1    + 48 sK1  Un0[0, 3]

              2              1/2
    Jbn0[0, 0]  Ubn0[0, 0] %1    Jbn0[0, 2] Jn1[0, 0] Jn0[0, 0]

                             2           3   1/2
     + 28 Jn1[3, 3] Un0[0, 0]  Jbn0[0, 0]  %1    Jn0[0, 0]

                                        3   1/2
     + 96 Jn0[3, 4] Un1[0, 0] Jbn0[0, 0]  %1    Jn0[0, 0]

             4                     3   1/2
     + 96 sK1  Jn1[4, 4] Jbn0[0, 0]  %1    Jn0[0, 0]

                  2           3
     - 4 Un0[0, 0]  Jbn0[0, 0]  Jn0[0, 3] Jbn0[0, 2] Jn1[0, 0]

                   2           3
     + 16 Un0[0, 0]  Jbn0[0, 0]  Jn0[0, 3] Jbn1[0, 2] Jn0[0, 0]

                2                               2                         1/2
     - 64 %2 sK1  Jn1[0, 0] Un0[0, 0] Jbn0[0, 0]  Ubn0[0, 2] Ubn1[0, 0] %1

                2                               3              1/2          2
     - 96 %2 sK1  Bn0[0, 4] Un0[0, 0] Jbn0[0, 0]  Ubn2[0, 0] %1    Jn0[0, 0]

     -

                             2                               4              1/2
    48 %2 Bn1[0, 0] Jn0[0, 0]  Un0[0, 0] Un1[0, 2] Jbn0[0, 0]  Ubn0[0, 0] %1

                4          2                                 2              1/2
     + 16 %2 sK1  Jn0[0, 0]  Jbn0[0, 0] Jbn1[0, 0] Ubn0[0, 0]  Ubn1[0, 2] %1

                2                                         2              1/2
     + 16 %2 sK1  Jn1[0, 0] Un0[0, 0] Un1[0, 3] Jbn0[0, 0]  Ubn0[0, 0] %1    +

             4          3           2                      2              1/2
    24 %2 sK1  Jn0[0, 0]  Jbn0[0, 0]  Jbn0[0, 2] Ubn0[0, 0]  Ubn2[0, 0] %1

                   2           3
     - 16 Un0[0, 0]  Jbn0[0, 0]  Jbn0[0, 3] Jn0[0, 0] Jn1[0, 2]

                             2           4   1/2
     - 32 Bn1[2, 2] Un0[0, 0]  Jbn0[0, 0]  %1    Jn0[0, 0]

                    4                              3
     - 60 Jbn0[0, 0]  Un0[0, 2] Un0[0, 0] Jn0[0, 0]  Jbn1[0, 3]

                   4                     4              1/2
     + 48 Jn0[0, 0]  Un0[0, 0] Jbn0[0, 0]  Jbn1[3, 4] %1

             4                                             1/2
     - 48 sK1  Bn1[0, 3] Jn0[0, 0] Ubn0[0, 0] Ubn0[0, 3] %1

             2                     5   1/2                    2
     - 96 sK1  Un0[0, 2] Jbn0[0, 0]  %1    Jn1[0, 4] Jn0[0, 0]

             4                     3           2   1/2          2
     + 32 sK1  Bn1[2, 2] Jbn0[0, 0]  Ubn0[0, 0]  %1    Jn0[0, 0]

             4                                   1/2
     + 24 sK1  Jn0[0, 0] Ubn0[0, 0] Ubn1[3, 3] %1

                    4
     + 96 Jbn0[0, 0]  Un0[0, 2] Un0[0, 0] Jn0[0, 0] Jn1[0, 3]

                   4                               5   1/2
     + 48 Jn0[0, 0]  Un0[0, 3] Un1[0, 3] Jbn0[0, 0]  %1

                   4          2           4              1/2
     + 24 Jn0[0, 0]  Un0[0, 3]  Jbn0[0, 0]  Jbn1[0, 0] %1

                   3                     4              1/2
     + 48 Jn0[0, 0]  Un0[0, 3] Jbn0[0, 0]  Wcn1[0, 0] %1

                   4                     4              1/2
     + 48 Jn0[0, 0]  Un0[0, 3] Jbn0[0, 0]  Jbn1[0, 4] %1

                             3                     4   1/2
     + 96 Bn0[0, 4] Jn0[0, 0]  Un1[0, 3] Jbn0[0, 0]  %1

                2                                         2              1/2
     + 24 %2 sK1  Jn1[0, 3] Un0[0, 0] Un1[0, 0] Jbn0[0, 0]  Ubn0[0, 0] %1

              2                                         3   1/2
     + 192 sK1  Bn0[0, 3] Un0[0, 0] Un1[0, 2] Jbn0[0, 0]  %1    Jn0[0, 0] +

             2          2                     3
    12 %2 sK1  Un0[0, 0]  Un1[0, 0] Jbn0[0, 0]  Jbn0[0, 3] Jn0[0, 0] Jn1[0, 0]

                4          3                     2                         1/2
     + 48 %2 sK1  Jn0[0, 0]  Un1[0, 0] Jbn0[0, 0]  Ubn0[0, 0] Ubn0[0, 3] %1

                                         3          2           3
    Jbn1[0, 0] + 8 %2 Bn1[0, 0] Jn0[0, 0]  Un0[0, 0]  Jbn0[0, 0]  Ubn0[0, 0]

      1/2
    %1    Jbn1[0, 0] Jbn0[0, 2]

             4          2
     + 48 sK1  Jn0[0, 0]  Jbn0[0, 0] Ubn1[0, 0] Jbn0[3, 4]

             4                     2
     + 48 sK1  Jn0[0, 0] Jbn0[0, 0]  Ubn1[0, 0] Jn0[3, 4]

                 2                                                        1/2
     - 160 %2 sK1  Bn1[0, 0] Un1[0, 0] Jbn0[0, 0] Ubn0[0, 0] Wcn0[0, 0] %1

                2                    2           3              1/2          2
     - 80 %2 sK1  Bn0[0, 3] Un1[0, 0]  Jbn0[0, 0]  Ubn0[0, 0] %1    Jn0[0, 0]

                4                                    1/2          2           2
     - 32 %2 sK1  Ubn0[0, 0] Ubn1[0, 0] Ubn1[0, 2] %1    Jn0[0, 0]  Jbn0[0, 0]

                4                               2                         1/2
     - 48 %2 sK1  Jn0[0, 3] Un0[0, 0] Jbn0[0, 0]  Ubn0[0, 0] Ubn2[0, 0] %1

                         4          2
    Jn0[0, 0] + 96 %2 sK1  Jn0[0, 0]  Un1[0, 0] Jbn0[0, 0] Ubn0[0, 0]

                 1/2                    2                               4
    Ubn0[0, 3] %1    Jbn1[0, 0] + 48 sK1  Jn0[0, 3] Un0[0, 0] Jbn0[0, 0]

                 1/2                    2
    Ubn0[0, 3] %1    Jn1[0, 0] Jn0[0, 0]

                4                     3           2                     3
     + 24 %2 sK1  Un1[0, 0] Jbn0[0, 0]  Ubn0[0, 0]  Jbn1[0, 2] Jn0[0, 0]  - 48

       4                     2                         1/2          2
    sK1  Bn1[0, 0] Jbn0[0, 0]  Ubn0[0, 0] Wcn0[0, 0] %1    Jn0[0, 0]

    Jbn0[0, 2]

                4                                    1/2
     - 48 %2 sK1  Ubn0[0, 0] Ubn0[0, 2] Ubn2[0, 0] %1    Jn0[0, 0] Jbn0[0, 0]

                4                                    1/2          2           2
     - 96 %2 sK1  Ubn0[0, 0] Ubn0[0, 2] Ubn2[0, 0] %1    Jn0[0, 0]  Jbn0[0, 0]

                4                    2                     2           2   1/2
     - 16 %2 sK1  Bn1[0, 0] Jn0[0, 0]  Un1[0, 3] Jbn0[0, 0]  Ubn0[0, 0]  %1

                4                                    1/2          3           3
     - 48 %2 sK1  Ubn0[0, 0] Ubn1[0, 0] Ubn1[0, 2] %1    Jn0[0, 0]  Jbn0[0, 0]

                 4                                          2              1/2
     - 128 %2 sK1  Bn1[0, 0] Jn0[0, 0] Jbn0[0, 0] Ubn0[0, 0]  Ubn1[0, 2] %1

             4                     2   1/2
     + 48 sK1  Jn1[4, 4] Jbn0[0, 0]  %1    + 128 %2 Un0[0, 0] Un1[0, 0]

              3              1/2                     2
    Jbn0[0, 0]  Ubn0[0, 2] %1    Jbn1[0, 0] Jn0[0, 0]

             2                     4                                2
     - 36 sK1  Jn0[0, 0] Jbn0[0, 0]  Ubn0[0, 0] Ubn1[0, 0] Jn0[0, 2]

             2          2           5                                2
     - 24 sK1  Jn0[0, 0]  Jbn0[0, 0]  Ubn0[0, 0] Ubn1[0, 0] Jn0[0, 2]

             2          3           2                                 2
     - 36 sK1  Jn0[0, 0]  Jbn0[0, 0]  Ubn0[0, 0] Ubn1[0, 0] Jbn0[0, 2]

             2          4           3                                 2
     - 24 sK1  Jn0[0, 0]  Jbn0[0, 0]  Ubn0[0, 0] Ubn1[0, 0] Jbn0[0, 2]

             2          3           3
     - 24 sK1  Jn0[0, 0]  Jbn0[0, 0]  Ubn0[0, 0] Wcn0[0, 0] Jbn1[0, 2]

             2                     3
     - 48 sK1  Jn0[0, 0] Jbn0[0, 0]  Ubn0[0, 0] Wcn0[0, 0] Jn1[0, 2]

             2          2           4
     - 24 sK1  Jn0[0, 0]  Jbn0[0, 0]  Ubn0[0, 0] Wcn0[0, 0] Jn1[0, 2]

             2          2           2
     - 48 sK1  Jn0[0, 0]  Jbn0[0, 0]  Ubn0[0, 0] Wcn0[0, 0] Jbn1[0, 2]

             2          4                     4
     - 48 sK1  Jn0[0, 0]  Un0[0, 3] Jbn0[0, 0]  Ubn0[0, 0] Jbn1[0, 2]

              2          3                     3
     - 180 sK1  Jn0[0, 0]  Un0[0, 3] Jbn0[0, 0]  Ubn0[0, 0] Jbn1[0, 2]

                      2                     5
     + 24 %2 Jn0[0, 0]  Un0[0, 0] Jbn0[0, 0]  Ubn1[0, 0] Jn1[0, 0] Jn0[0, 4]

                      4                     3
     + 24 %2 Jn0[0, 0]  Un0[0, 0] Jbn0[0, 0]  Ubn1[0, 0] Jbn1[0, 0] Jbn0[0, 4]

                      3                     4
     - 72 %2 Jn0[0, 0]  Un0[0, 0] Jbn0[0, 0]  Ubn1[0, 0] Jbn0[0, 4] Jn1[0, 0]

                4                               3                         1/2
     - 96 %2 sK1  Un0[0, 2] Un1[0, 0] Jbn0[0, 0]  Jbn1[0, 0] Ubn0[0, 0] %1

             2         4                         1/2
    Jn0[0, 0]  + 48 sK1  Jbn0[2, 4] Ubn1[0, 0] %1

             2           2
     - 48 sK1  Jbn0[0, 0]  Wcn0[0, 0] Jn1[0, 4]

             4                         1/2           2
     - 96 sK1  Jbn0[0, 4] Ubn0[0, 2] %1    Jbn0[0, 0]  Jn0[0, 0] Jn1[0, 0] - 24

          2                               4              1/2
    %2 sK1  Un0[0, 0] Un1[0, 0] Jbn0[0, 0]  Ubn1[0, 0] %1    Jn0[0, 3]

             2            2                               4
    Jn0[0, 0]  - 32 %2 sK1  Jn2[0, 0] Un0[0, 0] Jbn0[0, 0]  Ubn0[0, 0]

                 1/2          2
    Wcn0[0, 0] %1    Jn0[0, 0]

                 2                               2                         1/2
     + 192 %2 sK1  Jn0[0, 0] Un1[0, 0] Jbn0[0, 0]  Ubn1[0, 0] Wcn0[0, 0] %1

                2          3                     4                         1/2
     + 48 %2 sK1  Jn0[0, 0]  Un1[0, 2] Jbn0[0, 0]  Ubn0[0, 0] Ubn1[0, 0] %1

                2          2                     3                         1/2
     + 48 %2 sK1  Jn0[0, 0]  Un2[0, 0] Jbn0[0, 0]  Ubn0[0, 0] Wcn0[0, 0] %1

                 4                                   1/2          2           2
     + 192 %2 sK1  Un1[0, 0] Ubn0[0, 0] Ubn1[0, 3] %1    Jn0[0, 0]  Jbn0[0, 0]

                                           4              1/2
     + 64 %2 Un0[0, 0] Un1[0, 0] Jbn0[0, 0]  Ubn0[0, 2] %1    Jbn1[0, 0]

             3
    Jn0[0, 0]

            4           2                                2
     + 4 sK1  Ubn0[0, 0]  Jn0[0, 0] Jbn0[0, 3] Jbn0[0, 0]  Jn1[0, 0] Jn0[0, 2]

             2                               2              1/2
     + 48 sK1  Jn0[0, 3] Un0[0, 0] Jbn0[0, 0]  Ubn0[0, 3] %1    Jn1[0, 0] +

                                      3           2                         1/2
    4 %2 Jn0[0, 0] Jn1[0, 0] Un0[0, 0]  Jbn0[0, 0]  Jbn0[0, 3] Jbn1[0, 0] %1

               4                     2   1/2                     3           2
     - 8 %2 sK1  Un1[0, 3] Ubn0[0, 0]  %1    Jbn1[0, 0] Jn0[0, 0]  Jbn0[0, 0]

                                2                     4   1/2          3
     + 48 %2 Bn1[0, 0] Un0[0, 0]  Un1[0, 0] Jbn0[0, 0]  %1    Jn0[0, 0]

    Jbn0[0, 3]

                 2          2                     3                         1/2
     + 192 %2 sK1  Jn0[0, 0]  Un1[0, 0] Jbn0[0, 0]  Ubn1[0, 0] Wcn0[0, 0] %1

             2                    2                     2              1/2
     + 96 sK1  Bn0[0, 3] Jn0[0, 0]  Un0[0, 0] Jbn0[0, 0]  Ubn1[0, 3] %1

             2                               4          3
     - 96 sK1  Bn0[3, 4] Un1[0, 0] Jbn0[0, 0]  Jn0[0, 0]

            4           2                     2                     2
     - 8 sK1  Ubn0[0, 0]  Jn0[0, 2] Jbn0[0, 0]  Jbn1[0, 3] Jn0[0, 0]

             4           2
     - 16 sK1  Ubn0[0, 0]  Jn0[0, 2] Jbn0[0, 0] Jbn1[0, 3] Jn0[0, 0]

                              3
     - 12 Un0[0, 0] Jbn0[0, 0]  Jn0[0, 4] Jbn0[0, 2] Jn1[0, 0]

                              3
     - 48 Un0[0, 0] Jbn0[0, 0]  Jbn0[0, 4] Jn0[0, 0] Jn1[0, 2]

                              3
     + 48 Un0[0, 0] Jbn0[0, 0]  Jn0[0, 4] Jbn1[0, 2] Jn0[0, 0]

                              4                               2
     + 24 Un0[0, 0] Jbn0[0, 0]  Jn0[0, 4] Jbn1[0, 2] Jn0[0, 0]

                              4          2
     - 24 Un0[0, 0] Jbn0[0, 0]  Jn0[0, 0]  Jbn0[0, 4] Jn1[0, 2]

             4                     4                                3
     - 24 sK1  Un0[0, 2] Jbn0[0, 0]  Ubn0[0, 0] Jbn1[0, 2] Jn0[0, 0]  - 8 %2

       2                    2           3                         1/2
    sK1  Jn1[0, 0] Un0[0, 0]  Jbn0[0, 0]  Jbn1[0, 3] Ubn0[0, 0] %1

             2            2                               2
    Jn0[0, 0]  + 16 %2 sK1  Jn0[0, 4] Un0[0, 0] Jbn0[0, 0]  Jbn1[0, 0]

                 1/2                    4                        1/2
    Ubn0[0, 0] %1    Jn1[0, 0] + 144 sK1  Un1[0, 3] Jbn0[0, 4] %1

             4
     - 48 sK1  Jn0[0, 0] Un0[0, 0] Jbn0[0, 0] Ubn0[0, 3] Jbn1[0, 0] Jn0[0, 3]

             4          3
     + 12 sK1  Jn0[0, 0]  Un0[0, 0] Jbn0[0, 0] Ubn0[0, 3] Jbn1[0, 0] Jbn0[0, 3]

             4                               3
     - 36 sK1  Jn0[0, 0] Un0[0, 0] Jbn0[0, 0]  Ubn0[0, 3] Jn1[0, 0] Jn0[0, 3]

             4           2
     + 16 sK1  Ubn0[0, 0]  Jbn0[0, 0] Jbn0[0, 2] Jn0[0, 0] Jn1[0, 3]

              2                     2
     - 120 sK1  Un0[0, 0] Jbn0[0, 0]  Ubn0[0, 0] Jn0[0, 0] Jbn0[2, 3] Jn1[0, 0]

            4           2           2                     2
     + 8 sK1  Ubn0[0, 0]  Jbn0[0, 0]  Jbn0[0, 2] Jn0[0, 0]  Jn1[0, 3]

             2          2
     + 48 sK1  Jn0[0, 0]  Jbn0[0, 0] Jbn1[0, 0] Jbn0[4, 4]

             4          2                     2
     + 12 sK1  Jn0[0, 0]  Un0[0, 3] Jbn0[0, 0]  Ubn0[0, 0] Jbn1[0, 0] Jn0[0, 3]

             4
     + 36 sK1  Jn0[0, 0] Un0[0, 3] Jbn0[0, 0] Ubn0[0, 0] Jbn1[0, 0] Jn0[0, 3]

                                        5
     - 12 Jn0[0, 0] Un1[0, 0] Jbn0[0, 0]  Jn0[0, 2] Jn0[0, 4]

                   3                     3
     - 12 Jn0[0, 0]  Un1[0, 0] Jbn0[0, 0]  Jbn0[0, 2] Jbn0[0, 4]

                                        3
     - 12 Jn0[0, 0] Un1[0, 0] Jbn0[0, 0]  Jn0[0, 2] Jbn0[0, 4]

                                        3
     + 84 Jn0[0, 0] Un1[0, 0] Jbn0[0, 0]  Jn0[0, 4] Jbn0[0, 2]

                     2           2   1/2           2
     + 8 %2 Un0[0, 0]  Jbn0[0, 0]  %1    Jbn1[0, 0]  Jn0[0, 0] Jn0[0, 4]

                   2                     4
     - 12 Jn0[0, 0]  Un1[0, 0] Jbn0[0, 0]  Jn0[0, 2] Jbn0[0, 4]

                   2                     4
     + 36 Jn0[0, 0]  Un1[0, 0] Jbn0[0, 0]  Jn0[0, 4] Jbn0[0, 2]

             4          2                     2
     + 12 sK1  Jn0[0, 0]  Un0[0, 3] Jbn0[0, 0]  Ubn0[0, 0] Jbn0[0, 3] Jn1[0, 0]

             4          3
     - 12 sK1  Jn0[0, 0]  Un0[0, 3] Jbn0[0, 0] Ubn0[0, 0] Jbn1[0, 0] Jbn0[0, 3]

             4                               3
     - 12 sK1  Jn0[0, 0] Un0[0, 3] Jbn0[0, 0]  Ubn0[0, 0] Jn1[0, 0] Jn0[0, 3]

     -

          2                    3           2           2
    12 sK1  Bn0[0, 2] Jn0[0, 0]  Jbn0[0, 0]  Ubn0[0, 0]  Jbn1[0, 0] Jbn0[0, 2]

                2                     3                         1/2
     - 96 %2 sK1  Un0[0, 0] Jbn0[0, 0]  Ubn1[0, 0] Wcn0[0, 0] %1    Jn1[0, 0]

                         2                                         3
    Jn0[0, 0] + 32 %2 sK1  Jn1[0, 0] Un0[0, 0] Un1[0, 3] Jbn0[0, 0]  Ubn0[0, 0]

      1/2
    %1    Jn0[0, 0] +

                2                               2              1/2
    24 Jn0[0, 0]  Jn1[0, 0] Un0[0, 0] Jbn0[0, 0]  Jbn0[0, 4] %1    Jbn0[0, 3]

             2                               2   1/2
     - 96 sK1  Un0[0, 0] Un0[0, 2] Jbn0[0, 0]  %1    Jbn1[0, 0] Jn0[0, 3]

             2                                                       1/2
     + 48 sK1  Bn1[0, 3] Jn0[0, 0] Un0[0, 0] Jbn0[0, 0] Ubn0[0, 3] %1    + 192

       2                               2                         1/2
    sK1  Bn0[0, 3] Jn0[0, 0] Jbn0[0, 0]  Ubn0[0, 0] Ubn1[0, 0] %1    Jn0[0, 2]

                              2
     + 12 Un0[0, 0] Jbn0[0, 0]  Jn0[0, 2] Jbn0[0, 4] Jbn1[0, 0] Jn0[0, 0]

            4                     3
     + 6 sK1  Jn0[0, 0] Jbn0[0, 0]  Ubn0[0, 0] Ubn0[0, 2] Jn1[0, 0] Jn0[0, 3]

            4          2           2
     - 6 sK1  Jn0[0, 0]  Jbn0[0, 0]  Ubn0[0, 0] Ubn0[0, 2] Jbn1[0, 0] Jn0[0, 3]

             4
     - 18 sK1  Jn0[0, 0] Jbn0[0, 0] Ubn0[0, 0] Ubn0[0, 2] Jbn1[0, 0] Jn0[0, 3]

             4                     4              1/2                    2
     + 24 sK1  Un1[0, 0] Jbn0[0, 0]  Ubn0[0, 2] %1    Jn0[0, 3] Jn0[0, 0]

             4                                   1/2          3           3
     - 24 sK1  Un1[0, 0] Jbn0[0, 3] Ubn0[0, 2] %1    Jn0[0, 0]  Jbn0[0, 0]

             4                     4              1/2                    2
     + 24 sK1  Un0[0, 0] Jbn0[0, 0]  Ubn1[0, 2] %1    Jn0[0, 3] Jn0[0, 0]

             4                                   1/2          3           3
     - 24 sK1  Un0[0, 0] Jbn0[0, 3] Ubn1[0, 2] %1    Jn0[0, 0]  Jbn0[0, 0]  +

          4                     4              1/2
    12 sK1  Un0[0, 0] Jbn0[0, 0]  Ubn1[0, 0] %1    Jn0[0, 2] Jn0[0, 3]

                       4                               2
    Jn0[0, 0] - 120 sK1  Un0[0, 0] Un0[0, 2] Jbn0[0, 0]  Jbn1[0, 3] Jn0[0, 0]

             4                               4
     - 12 sK1  Un0[0, 0] Un0[0, 2] Jbn0[0, 0]  Jn1[0, 0] Jn0[0, 3]

             4                               2
     + 72 sK1  Un0[0, 0] Un0[0, 2] Jbn0[0, 0]  Jbn1[0, 0] Jn0[0, 3]

             2
     - 48 sK1  Jbn0[0, 0] Wcn0[0, 0] Jbn1[0, 4] Jn0[0, 0]

             2
     + 80 sK1  Jbn0[0, 0] Wcn0[0, 0] Jbn0[0, 4] Jn1[0, 0]

             2           2                                2
     - 96 sK1  Jbn0[0, 0]  Wcn0[0, 0] Jbn1[0, 4] Jn0[0, 0]

             2           3
     - 40 sK1  Jbn0[0, 0]  Wcn0[0, 0] Jn1[0, 0] Jn0[0, 4]

             2           4                               2
     - 48 sK1  Jbn0[0, 0]  Wcn0[0, 0] Jn1[0, 4] Jn0[0, 0]

             2           3                                3
     - 48 sK1  Jbn0[0, 0]  Wcn0[0, 0] Jbn1[0, 4] Jn0[0, 0]

                 2                                                       1/2
     - 208 %2 sK1  Bn1[0, 3] Un0[0, 0] Un1[0, 0] Jbn0[0, 0] Ubn0[0, 0] %1    -

              4                     2              1/2          2           2
    160 %2 sK1  Bn1[0, 2] Ubn0[0, 0]  Ubn1[0, 0] %1    Jn0[0, 0]  Jbn0[0, 0]

            4          2           2
     - 6 sK1  Jn0[0, 0]  Jbn0[0, 0]  Ubn0[0, 0] Ubn0[0, 2] Jbn0[0, 3] Jn1[0, 0]

            4          3
     + 6 sK1  Jn0[0, 0]  Jbn0[0, 0] Ubn0[0, 0] Ubn0[0, 2] Jbn1[0, 0] Jbn0[0, 3]

             2
     - 64 sK1  Jbn0[0, 0] Wcn0[0, 0]

             2           3
     - 96 sK1  Jbn0[0, 0]  Wcn0[0, 0] Jn0[0, 0] Jn1[0, 4]

             2                                                    2
     + 80 sK1  Jbn0[0, 0] Wcn0[0, 0] Jbn1[0, 0] Jn0[0, 4] + 48 sK1  Jn0[0, 3]

                        3              1/2                     3         2
    Un0[0, 0] Jbn0[0, 0]  Ubn0[0, 3] %1    Jbn1[0, 0] Jn0[0, 0]  + 48 sK1

                                                1/2
    Jn0[0, 3] Un0[0, 0] Jbn0[0, 0] Ubn0[0, 3] %1    Jbn1[0, 0] Jn0[0, 0]

             2                               2              1/2
     + 96 sK1  Bn1[0, 0] Un0[0, 2] Jbn0[0, 0]  Wcn0[0, 0] %1

                                        2                         1/2
     + 16 Bn0[0, 2] Jn0[0, 0] Jbn0[0, 0]  Ubn1[0, 0] Wcn0[0, 0] %1

                                                  2              1/2
     + 48 Bn0[0, 2] Jn0[0, 0] Un0[0, 3] Jbn0[0, 0]  Ubn1[0, 0] %1

                   4                     4              1/2
     + 24 Jn0[0, 0]  Un0[0, 3] Jbn0[0, 0]  Ubn0[0, 0] %1    Jbn1[0, 2]

             2                               2              1/2
     + 96 sK1  Bn1[0, 0] Un0[0, 0] Jbn0[0, 0]  Wcn0[0, 2] %1

                             2           3         2
     + 16 Jn1[0, 0] Un0[0, 0]  Jbn0[0, 0]  + 96 sK1  Jn0[0, 3] Un0[0, 0]

              2              1/2                     2
    Jbn0[0, 0]  Ubn0[0, 3] %1    Jbn1[0, 0] Jn0[0, 0]

             2                                              1/2
     - 72 sK1  Jn1[0, 0] Jbn0[0, 0] Ubn0[0, 0] Ubn0[2, 3] %1

                      3          2           3
     - 48 %2 Jn0[0, 0]  Un0[0, 0]  Jbn0[0, 0]  Ubn1[0, 0] Jbn1[0, 3]

                                 2           3
     + 120 %2 Jn0[0, 0] Un0[0, 0]  Jbn0[0, 0]  Ubn1[0, 0] Jn1[0, 3]

                      3          2           5
     + 24 %2 Jn0[0, 0]  Un0[0, 0]  Jbn0[0, 0]  Ubn1[0, 0] Jn1[0, 3]

                      2          2           4                              4
     + 96 %2 Jn0[0, 0]  Un0[0, 0]  Jbn0[0, 0]  Ubn1[0, 0] Jn1[0, 3] - 96 sK1

                                                 1/2
    Bn0[0, 2] Jbn1[0, 0] Ubn0[0, 0] Wcn0[0, 0] %1    Jn0[0, 0] Jbn0[0, 0]

                 2                               3              1/2          2
     - 224 %2 sK1  Bn1[0, 4] Un1[0, 0] Jbn0[0, 0]  Ubn0[0, 0] %1    Jn0[0, 0]

                 2                               2              1/2
     - 448 %2 sK1  Bn1[0, 4] Un1[0, 0] Jbn0[0, 0]  Ubn0[0, 0] %1    Jn0[0, 0]

                2                                                        1/2
     - 80 %2 sK1  Bn0[0, 2] Un0[0, 0] Jbn0[0, 0] Ubn0[0, 0] Ubn2[0, 0] %1

             2                    2                         1/2
     + 48 sK1  Bn0[2, 3] Un0[0, 0]  Jbn0[0, 0] Jbn1[0, 0] %1

             2                                         2   1/2
     + 96 sK1  Bn0[2, 3] Un0[0, 0] Un1[0, 0] Jbn0[0, 0]  %1

             2
     + 48 sK1  Jn0[0, 0] Un0[0, 0] Jbn0[0, 0] Jbn0[0, 3]

             2          2                     3
     - 18 sK1  Jn0[0, 0]  Un0[0, 2] Jbn0[0, 0]  Ubn0[0, 0] Jbn0[0, 3] Jn1[0, 0]

     +

          2          3                     2
    18 sK1  Jn0[0, 0]  Un0[0, 2] Jbn0[0, 0]  Ubn0[0, 0] Jbn1[0, 0] Jbn0[0, 3]

             2                               4
     + 18 sK1  Jn0[0, 0] Un0[0, 2] Jbn0[0, 0]  Ubn0[0, 0] Jn1[0, 0] Jn0[0, 3]

             2          2                     3
     - 18 sK1  Jn0[0, 0]  Un0[0, 2] Jbn0[0, 0]  Ubn0[0, 0] Jbn1[0, 0] Jn0[0, 3]

             2                               2
     - 54 sK1  Jn0[0, 0] Un0[0, 2] Jbn0[0, 0]  Ubn0[0, 0] Jbn1[0, 0] Jn0[0, 3]

            4           4           2   1/2          2
     + 3 sK1  Jbn0[0, 0]  Ubn0[0, 0]  %1    Jn0[0, 2]  Jn1[0, 0]

            4           3           2   1/2
     - 6 sK1  Jbn0[0, 0]  Ubn0[0, 0]  %1    Jn0[2, 2] Jn1[0, 0]

             2                                             1/2
     + 96 sK1  Bn0[3, 4] Jn0[0, 0] Jbn0[0, 0] Ubn1[0, 0] %1

             2                                             1/2
     + 96 sK1  Bn0[3, 4] Jn1[0, 0] Jbn0[0, 0] Ubn0[0, 0] %1

             2                                             1/2
     + 96 sK1  Bn0[2, 4] Un0[0, 0] Jbn0[0, 0] Jbn1[0, 0] %1

                4           2   1/2          2
     + 96 %2 sK1  Ubn1[0, 0]  %1    Jn0[0, 0]  Jbn0[0, 4] Jbn0[0, 0]

             4                                              1/2
     - 48 sK1  Bn1[0, 0] Jbn0[0, 2] Ubn0[0, 0] Wcn0[0, 0] %1

             2                    3           3                         1/2
     + 48 sK1  Bn1[0, 3] Jn0[0, 0]  Jbn0[0, 0]  Ubn0[0, 0] Ubn0[0, 2] %1

             2                                                        1/2
     + 96 sK1  Bn1[0, 2] Jn0[0, 0] Jbn0[0, 0] Ubn0[0, 0] Ubn0[0, 3] %1

              4                                                       1/2
     - 192 sK1  Bn0[0, 4] Jn0[0, 0] Un1[0, 0] Jbn0[0, 0] Jbn0[0, 3] %1

              2                                   1/2
     - 192 sK1  Jn0[0, 0] Jbn0[0, 0] Ubn0[0, 3] %1    Jbn0[0, 4] Jn1[0, 0]
[truncated: 694,868 more chars]
