# Supplementary material for: Extraction of gravitational waves in numerical relativity
Source: Living Rev Relativ. 2016 Oct 4;19(1):2. doi: 10.1007/s41114-016-0001-9 (PMC5297365; doi:10.1007/s41114-016-0001-9)
Supplement: Supplementary file 1 — Supplementary material 1 (zip 163 KB) [file 41114_2016_1_MOESM1_ESM.zip › SupplementaryFiles/psi4Lin.map]

#Script written by Nigel Bishop 2013
#Original version 2008

interface(echo=0):
nn:=array(1..4,[0,0,0,sqrt(2)]):
mmb:=array(1..4,[0,f1/2/sqrt(2),-I*f1/2/sqrt(2),0]):

read `weyl_asympt.map`:

f1:=1+fqo^2/4+fpo^2/4:

pr2:=proc(A,A0,A1,A2)
for a from 0 to 4 do for b from a to 4 do
  A[a,b]:=eps*A0[a,b]+rh*eps*A1[a,b]:
od:od:
A[0,1]:=eps*A1[0,0]+eps*rh*A2[0,0]:
A[1,1]:=eps*A2[0,0]+err*rh*eps:
for a from 2 to 4 do
  A[1,a]:=eps*A1[0,a]+eps*rh*A2[0,a]:
od:
end:

pr2(Bn,Bn0,Bn1,Bn2):
pr2(Un,Un0,Un1,Un2):
pr2(Ubn,Ubn0,Ubn1,Ubn2):
pr2(Jn,Jn0,Jn1,Jn2):
pr2(Jbn,Jbn0,Jbn1,Jbn2):
pr2(Kn,Kn0,Kn1,Kn2):
pr2(Wcn,Wcn0,Wcn1,Wcn2):
Kn[0,0]:=1:

psi4_lins:=series(subs(eps=0,psi4)+subs(eps=0,diff(psi4,eps)),rh,3):
psi40_lin:=simplify(coeff(psi4_lins,rh,0)):
psi41_lin:=simplify(coeff(psi4_lins,rh,1)):
psi4_lin:=psi40_lin+rh*psi41_lin;

FIN;
