# Supplementary material for: Extraction of gravitational waves in numerical relativity
Source: Living Rev Relativ. 2016 Oct 4;19(1):2. doi: 10.1007/s41114-016-0001-9 (PMC5297365; doi:10.1007/s41114-016-0001-9)
Supplement: Supplementary file 1 — Supplementary material 1 (zip 163 KB) [file 41114_2016_1_MOESM1_ESM.zip › SupplementaryFiles/psi4Lin.out]

    |\^/|     Maple 14 (IBM INTEL LINUX)
._|\|   |/|_. Copyright (c) Maplesoft, a division of Waterloo Maple Inc. 2010
 \  MAPLE  /  All rights reserved. Maple is a trademark of
 <____ ____>  Waterloo Maple Inc.
      |       Type ? for help.
#Script written by Nigel Bishop 2013
#Original version 2008
> 
> interface(echo=0):
Warning, `R` is implicitly declared local to procedure `prR`
Warning, `Riem` is implicitly declared local to procedure `prRiem`
memory used=41.9MB, alloc=37.8MB, time=0.56
memory used=80.1MB, alloc=37.8MB, time=1.12
memory used=118.2MB, alloc=39.1MB, time=1.63
memory used=160.3MB, alloc=43.1MB, time=2.14
memory used=198.5MB, alloc=43.1MB, time=2.69
memory used=236.6MB, alloc=43.1MB, time=3.25
memory used=274.8MB, alloc=43.1MB, time=3.75
memory used=313.0MB, alloc=43.1MB, time=4.28
memory used=351.1MB, alloc=43.1MB, time=4.80
memory used=389.2MB, alloc=43.1MB, time=5.32
memory used=427.4MB, alloc=43.1MB, time=5.83
memory used=465.5MB, alloc=43.1MB, time=6.32
memory used=503.7MB, alloc=43.1MB, time=6.79
memory used=541.8MB, alloc=43.1MB, time=7.33
memory used=580.0MB, alloc=43.1MB, time=7.85
memory used=618.1MB, alloc=43.1MB, time=8.41
memory used=656.3MB, alloc=43.1MB, time=8.98
memory used=694.4MB, alloc=43.1MB, time=9.51
memory used=732.6MB, alloc=43.1MB, time=10.02
memory used=770.7MB, alloc=43.1MB, time=10.51
memory used=809.3MB, alloc=43.1MB, time=11.18
memory used=847.4MB, alloc=43.9MB, time=11.62
memory used=885.6MB, alloc=43.9MB, time=12.13
memory used=923.7MB, alloc=43.9MB, time=12.63
memory used=963.3MB, alloc=43.9MB, time=13.21
memory used=1001.5MB, alloc=44.7MB, time=13.89
memory used=1039.6MB, alloc=44.7MB, time=14.55
memory used=1077.8MB, alloc=44.7MB, time=15.22
memory used=1116.3MB, alloc=44.7MB, time=15.83
memory used=1154.4MB, alloc=44.7MB, time=16.36
memory used=1192.6MB, alloc=44.7MB, time=16.87
memory used=1230.7MB, alloc=44.7MB, time=17.43
memory used=1268.9MB, alloc=44.7MB, time=18.00
memory used=1307.0MB, alloc=44.7MB, time=18.53
memory used=1345.2MB, alloc=44.7MB, time=19.25
memory used=1383.3MB, alloc=44.7MB, time=19.93
memory used=1421.5MB, alloc=44.7MB, time=20.70
memory used=1459.6MB, alloc=44.7MB, time=21.22
memory used=1497.8MB, alloc=44.7MB, time=21.82
                                   Riem done

memory used=1535.9MB, alloc=44.7MB, time=22.40
memory used=1574.0MB, alloc=44.7MB, time=23.07
memory used=1612.2MB, alloc=44.7MB, time=23.68
memory used=1650.3MB, alloc=44.7MB, time=24.32
memory used=1688.5MB, alloc=44.7MB, time=24.85
memory used=1726.6MB, alloc=45.0MB, time=25.87
memory used=1764.9MB, alloc=45.0MB, time=26.39
memory used=1803.0MB, alloc=45.3MB, time=27.25
memory used=1841.2MB, alloc=45.3MB, time=27.94
memory used=1879.3MB, alloc=45.3MB, time=28.67
memory used=1917.5MB, alloc=45.3MB, time=29.21
memory used=1955.6MB, alloc=45.3MB, time=30.09
memory used=1993.8MB, alloc=45.3MB, time=31.20
memory used=2031.9MB, alloc=45.3MB, time=31.71
memory used=2070.0MB, alloc=45.3MB, time=32.35
memory used=2108.2MB, alloc=45.3MB, time=32.87
memory used=2146.7MB, alloc=45.6MB, time=33.61
memory used=2184.9MB, alloc=46.3MB, time=34.67
memory used=2223.0MB, alloc=46.3MB, time=35.23
memory used=2261.2MB, alloc=46.7MB, time=36.42
memory used=2299.3MB, alloc=46.7MB, time=36.90
memory used=2337.5MB, alloc=46.7MB, time=37.79
                                   Riemd done

memory used=2375.6MB, alloc=46.7MB, time=38.65
memory used=2413.8MB, alloc=46.7MB, time=39.17
memory used=2451.9MB, alloc=46.7MB, time=39.79
memory used=2490.1MB, alloc=46.7MB, time=40.42
memory used=2528.2MB, alloc=46.7MB, time=40.92
memory used=2566.4MB, alloc=46.7MB, time=41.51
memory used=2604.5MB, alloc=46.7MB, time=42.02
memory used=2642.8MB, alloc=46.7MB, time=42.85
memory used=2681.0MB, alloc=49.0MB, time=43.41
memory used=2719.1MB, alloc=49.0MB, time=44.05
memory used=2757.3MB, alloc=49.0MB, time=44.78
memory used=2795.4MB, alloc=49.0MB, time=45.75
memory used=2833.6MB, alloc=49.0MB, time=46.53
memory used=2871.7MB, alloc=49.0MB, time=47.13
memory used=2909.9MB, alloc=49.0MB, time=47.78
memory used=2948.0MB, alloc=49.0MB, time=48.36
memory used=2986.2MB, alloc=49.0MB, time=48.96
memory used=3024.3MB, alloc=49.0MB, time=49.48
memory used=3062.5MB, alloc=49.0MB, time=50.03
memory used=3100.6MB, alloc=49.0MB, time=50.82
memory used=3139.0MB, alloc=49.0MB, time=51.49
memory used=3177.1MB, alloc=49.5MB, time=52.77
memory used=3215.3MB, alloc=53.0MB, time=53.46
memory used=3253.4MB, alloc=53.0MB, time=53.93
memory used=3291.6MB, alloc=53.0MB, time=54.40
memory used=3329.7MB, alloc=53.0MB, time=55.27
memory used=3367.9MB, alloc=53.0MB, time=55.72
memory used=3406.9MB, alloc=53.0MB, time=56.48
memory used=3445.0MB, alloc=53.0MB, time=58.90
memory used=3483.2MB, alloc=55.4MB, time=59.92
memory used=3521.3MB, alloc=55.4MB, time=60.38
memory used=3559.7MB, alloc=55.4MB, time=60.98
memory used=3597.8MB, alloc=55.4MB, time=62.26
memory used=3636.4MB, alloc=55.4MB, time=63.12
memory used=3675.1MB, alloc=55.4MB, time=64.31
memory used=3713.2MB, alloc=55.4MB, time=64.82
memory used=3751.4MB, alloc=55.4MB, time=65.70
memory used=3789.5MB, alloc=55.4MB, time=66.23
memory used=3827.7MB, alloc=55.4MB, time=67.30
memory used=3865.8MB, alloc=55.4MB, time=67.81
memory used=3907.9MB, alloc=55.6MB, time=70.86
memory used=3946.1MB, alloc=56.3MB, time=72.43
memory used=3984.2MB, alloc=56.3MB, time=72.91
memory used=4022.3MB, alloc=56.3MB, time=73.89
memory used=4061.2MB, alloc=57.0MB, time=76.07
memory used=4099.3MB, alloc=57.0MB, time=77.14
memory used=4137.5MB, alloc=57.0MB, time=77.60
memory used=4175.6MB, alloc=57.0MB, time=78.07
memory used=4214.2MB, alloc=57.0MB, time=78.81
memory used=4252.3MB, alloc=57.0MB, time=79.44
memory used=4290.5MB, alloc=57.0MB, time=79.90
memory used=4328.6MB, alloc=57.0MB, time=80.92
memory used=4366.8MB, alloc=57.0MB, time=81.56
memory used=4405.2MB, alloc=57.0MB, time=82.08
memory used=4443.4MB, alloc=57.0MB, time=83.05
                                   weyl done

Warning, `a` is implicitly declared local to procedure `pr2`
Warning, `b` is implicitly declared local to procedure `pr2`
memory used=4486.9MB, alloc=57.0MB, time=84.14
psi4_lin := Jbn0[4, 4] + Ubn0[3, 4]

     + rh (-Ubn0[0, 3] - Jbn0[0, 4] - 1/2 Wcn0[3, 3] + Jbn1[4, 4] + Ubn1[3, 4])

                                      FIN

memory used=4487.0MB, alloc=57.0MB, time=84.14
