# Supplementary material for: Extraction of gravitational waves in numerical relativity
Source: Living Rev Relativ. 2016 Oct 4;19(1):2. doi: 10.1007/s41114-016-0001-9 (PMC5297365; doi:10.1007/s41114-016-0001-9)
Supplement: Supplementary file 1 — Supplementary material 1 (zip 163 KB) [file 41114_2016_1_MOESM1_ESM.zip › SupplementaryFiles/R.map]

#Script written by Nigel Bishop and Luis Lehner
#Original version 1996

x:=array([r,q,p,u]);

J:=array(0..4); Jb:=array(0..4); K:=array(0..4); B:=array(0..4);
U:=array(0..4); Ub:=array(0..4); Vw:=array(0..4);
Jn:=array(0..4,0..4); Jbn:=array(0..4,0..4);
Kn:=array(0..4,0..4); Bn:=array(0..4,0..4);
Un:=array(0..4,0..4); Ubn:=array(0..4,0..4); Va:=array(0..4,0..4);
Wn:=array(0..4,0..4);

C:=array(1..4,1..4,1..4);
Csum:=array(1..4);
g:=array(1..4,1..4);
h:=array(1..4,1..4);
R:=array(1..4,1..4);

read `gamma.out`;

pr1:=proc(X,y,s)
X[0]:=y[0,0]+(r-ro)*y[0,1]+u*y[0,4]+q*(y[0,3]+y[0,2]-s*I*fp*y[0,0])/fo
	  +p*(y[0,3]-y[0,2]+s*fq*y[0,0])*I/fo:

X[1]:=y[0,1]+(r-ro)*y[1,1]+u*y[1,4]+q*(y[1,3]+y[1,2]-s*I*fp*y[0,1])/fo
	  +p*(y[1,3]-y[1,2]+s*fq*y[0,1])*I/fo:

X[2]:=y[0,2]+(r-ro)*y[1,2]+u*y[2,4]
	  +q*(y[2,3]+2*s*y[0,0]+y[2,2]-(s+1)*I*fp*y[0,2])/fo
	  +p*(y[2,3]+2*s*y[0,0]-y[2,2]+(s+1)*fq*y[0,2])*I/fo:

X[3]:=y[0,3]+(r-ro)*y[1,3]+u*y[3,4]+q*(y[3,3]+y[2,3]-(s-1)*I*fp*y[0,3])/fo
	  +p*(y[3,3]-y[2,3]+(s-1)*fq*y[0,3])*I/fo:

X[4]:=y[0,4]+(r-ro)*y[1,4]+u*y[4,4]+q*(y[3,4]+y[2,4]-s*I*fp*y[0,4])/fo
	  +p*(y[3,4]-y[2,4]+s*fq*y[0,4])*I/fo:
end;

#f:= 1+p^2+q^2;
fo:=f+q*fqo+p*fpo;
fq:=fqo+q*2;
fp:=fpo+p*2;

pr1(J,Jn,2);
pr1(Jb,Jbn,-2);
pr1(K,Kn,0);
pr1(B,Bn,0);
pr1(U,Un,1);
pr1(Ub,Ubn,-1);
pr1(Vw,Va,0);

prR:=proc(a,b) local a1,a2,a3,a4;
a1:=diff(C[a,b,1],x[1])+diff(C[a,b,2],x[2])+diff(C[a,b,3],x[3])
    +diff(C[a,b,4],x[4]);
a2:=-diff(Csum[a],x[b]);
a3:=sum( Csum[b2]*C[a,b,b2],b2=1..4);
a4:=-sum( sum( C[a,b3,b4]*C[b,b4,b3],b3=1..4),b4=1..4);

a1:=subs(ro=r,q=0,p=0,u=0,a1);
a2:=subs(ro=r,q=0,p=0,u=0,a2);
a3:=subs(ro=r,q=0,p=0,u=0,a3);
a4:=subs(ro=r,q=0,p=0,u=0,a4);

R[a,b]:=simplify(a1+a2+a3+a4);

end;

for a from 1 to 4 do for b from 1 to 4 do
h[a,b]:=subs(ro=r,u=0,q=0,p=0,h[a,b]);
g[a,b]:=subs(ro=r,u=0,q=0,p=0,g[a,b]);
od; od;

R[1,1]:=prR(1,1);
R[1,2]:=prR(1,2);
R[1,3]:=prR(1,3);
R[2,2]:=prR(2,2);
R[2,3]:=prR(2,3);
R[3,3]:=prR(3,3);

a5:=simplify(h[2,2]*R[2,2]);
a6:=simplify(2*h[2,3]*R[2,3]);
a7:=simplify(h[3,3]*R[3,3]);

read `k.map`;

R[1,1]:=simplify(R[1,1]);
CheckB:=simplify(subs(Bn[0,1]=r*(Jn[0,1]*Jbn[0,1]-Kn[0,1]^2)/8,R[1,1]));

Rq:=simplify(f*(R[1,2]+I*R[1,3])/2);
#Rq=q^A R_{1A}
read `U.map`;

Va[0,0]:=1+Wn[0,0]/r;
Va[0,1]:=(r*Wn[0,1]-Wn[0,0])/r^2;
f:=1+fqo^2/4+fpo^2/4;
Rw:=simplify(r^2*(a5+a6+a7));
#Rw=h^{AB} R_{AB}
read (`W.map`);

ev1:=simplify(f^2/4*(R[2,2]-R[3,3]+2*I*R[2,3]));
#ev1=q^A q^B R_{AB}
ev2:=simplify(ev1-Jn[0,0]*Rw):
read (`J.map`);

writeto(`R.out`);

R11p:=simplify(coeff(R[1,1],Bn[0,1]));
RqpU:=simplify(coeff(Rq,Un[1,1]));
RqpUb:=simplify(coeff(Rq,Ubn[1,1]));
Rwp:=simplify(coeff(Rw,Wn[0,1]));
ev2p:=simplify(coeff(ev2,Jn[1,4]));

`CheckB:=`;CheckB;
`checkq:=`;checkq;
`checkq2:=`;checkq2;
`checkRw:=`;checkRw;
`checkJ:=`;checkJ;

writeto(terminal);

FIN;
