# Supplementary material for: Extraction of gravitational waves in numerical relativity
Source: Living Rev Relativ. 2016 Oct 4;19(1):2. doi: 10.1007/s41114-016-0001-9 (PMC5297365; doi:10.1007/s41114-016-0001-9)
Supplement: Supplementary file 1 — Supplementary material 1 (zip 163 KB) [file 41114_2016_1_MOESM1_ESM.zip › SupplementaryFiles/R.out]

                                  R11p := 4/r

                                              1/2  2
          RqpU := 1/2 (1 + Jn[0, 0] Jbn[0, 0])    r  exp(-2 Bn[0, 0])

                                                  2
                   RqpUb := 1/2 exp(-2 Bn[0, 0]) r  Jn[0, 0]

                          Rwp := -2 exp(-2 Bn[0, 0])

                                    2
                         ev2p := 2 r  exp(-2 Bn[0, 0])

                                   CheckB:=

                                       0

                                   checkq:=

                                       0

                                   checkq2:=

                                       0

                                   checkRw:=

                                       0

                                   checkJ:=

                                       0
