# Supplementary material for: Extraction of gravitational waves in numerical relativity
Source: Living Rev Relativ. 2016 Oct 4;19(1):2. doi: 10.1007/s41114-016-0001-9 (PMC5297365; doi:10.1007/s41114-016-0001-9)
Supplement: Supplementary file 1 — Supplementary material 1 (zip 163 KB) [file 41114_2016_1_MOESM1_ESM.zip › SupplementaryFiles/READ.ME]

#Written by Nigel Bishop, June 2014

These notes describe the notation used in the Maple scripts in this directory. The scripts
have been written at various stages over a long period (1996 to date), during which time there
have been many notational changes. Thus, unfortunately, there is not a uniform notation used
throughout the scripts.

The notation most commonly used is given immediately below, and only deviations from this
notation will be discussed further.
	Bn (or B)	$\beta$
	Un (or U)	$U$
	Ubn (or Ub)	$\bar{U}$
	Jn (or J)	$J$
	Jbn (or Jb)	$\bar{J}$
	Kn (or K)	$K$
	Wn (or W)	$W$
with derivatives denoted by
	[0,0] or [0]	Undifferentiated
	[0,1] or [1]	$\partial_r$
	[0,2] or [2]	$\eth$
	[0,3] or [3]	$\bar{\eth}$
	[0,4] or [4]	$\partial_u$
	[1,1]		$\partial^2_r$
	[1,2]		$\partial_r\eth$
	[1,3]		$\partial_r\bar{\eth}$
	[1,4]		$\partial_r\partial_u$
	[2,2]			$\eth^2$
	[2,3]		$\eth\bar{\eth}$
	[2,4]		$\partial_u\eth$
	[3,3]		$\bar{\eth}^2$
	[3,4]		$\partial_u\bar{\eth}$
	[4,4]		$\partial^2_u$

The script R.map uses gamma.map and calculates the vacuum characteristic Einstein equations
used in the formulation of an evolution problem. The metric coordinates are $(r,q,p,u)$.
The content of R.out is that various check values are zero. This means that the formulas given
in R.map, J.map, U.map and W.map are confirmed.

The script constraint.map calculates the vacuum Einstein quantities $R_{00}, R_{01}, q^AR_{0A}$
for the characteristic metric. The notation used in the output is a variation of the above
notation with, for example,
	jb_00 meaning Jbn[0,0] or $\bar{J}$
etc. Also introduced are
	e2b		$e^{2\beta}$
	e2bi		$e^{-2\beta}$

The script asympt.map uses gamma-asympt.map and calculates the asymptotic vacuum characteristic
Einstein equations using metric coordinates are $(\rho,q,p,u)$ where $\rho=1/r$. Note, however,
that in the script r is used to denote $\rho$. The notation is of the form Bn[0,0] etc, but with
	Bn0[0,0] meaning Bn[0,0]
	Bn1[0,0] meaning Bn[0,1]
etc.

The scripts polars.map and stereo.map check that the formulas given in Appendix B for polar and
stereographic coordinates are correct. The notation used is
	qdA		$q_A$
	quA		$q^A$
	qbdA		$\bar{q}_A$
	qbuA		$\bar{q}^A$
	qdAB		$q_{AB}$
	gam		$Upsilon$
	xC		$x^a_{_{[C]}}$
	xSA		$x^A$
	qCuA		$Q^i$
The script sYlm.map calculates the spin weighted spherical harmonics ${}_sY^{\ell m}$ in polar
and stereographic coordinates, for |s| <= smax, l <= lmax with, currently, smax=2, lmax=3.

The script C_trans.map and JK.map uses compactified.map and makes a coordinate transformation
between the Bondi and general gauges, so obtaining various conditions on coefficients in the
coordinate transformation and metric. The script J0_om_Jrho_delta.map uses compactified.map and
evaluates expressions, in the general gauge, for $omega,\partial_{\tilde{\rho}}\tilde{J},\delta$.
The notation is
	B,U,..		$\beta,U$..
	[0],[1],..[4]	Undifferentiated, $\partial_{\rho}$,.. $\partial_u$
	[5]		$\partial_u\partial_{\rho}$
	[6]		$\eth\partial_{\rho}$
	[7]		$\bar{\eth}\partial_{\rho}$
	[8]		$\partial^2_{\rho}$
	rhg,qg,pg,ug	$\rho,q,p,u$
	oms,om,oms0	$\omega$
	oms4		$\omega^4$
	J_simp		$J$
	check_m0m	$\tilde{m}_0^\alpha \tilde{m}_\alpha = 0$
	check_m0mb	$|\tilde{m}_0^\alpha \bar{\tilde{m}}_\alpha| = 1$
	q0,p0,u0	$q_0,p_0,u_0$
	Aq,Ap,Au	$A^q,A^p,A^u$
	fo,fg		$1+q^2+p^2$
	Xc,Xb		$X_0,\bar{X_0}$
	Ac,Ab		$A_0,\bar{A_0}$
	eth,ethb	$\eth,\bar{eth}$
	_u		$\partial_u$
	zeta,zetab	$q+ip,q-ip$
	JBondi10	$\partial_{tilde{u}}\partial_{tilde{\rho}}{tilde{J}}$

The script NewsBondi.map uses conformal.map and evaluates an expression for the news in the Bondi
gauge. The script NewsGen.map uses conformal.map and evaluates an expression for the news in the
general gauge. The script NewsLin.map uses news.map which in turn uses conformal.map and evaluates
an expression for the news in the general but linearized case. Much of the notation follows that
displayed immediately above, and in addition
	sK1		$\sqrt{K+1}$
	em2idelta	$e^{-2i\delta}$
	eth2,ethb2	$\eth^2,\bar{eth}^2$

The scripts psi4Bondi.map, psi4Gen.map and psi4Lin.map all use weyl_asympt.map and calculate $\psi_4$
in the Bondi, general and linear cases respectively. The notation used is
	sK1		$\sqrt{K+1}$
	rh		$\rho$
	om		$\omega$
	eidelta		$e^{i\delta}$
and a notation similar to that at the beginning of this document is used, with the additional feature
	Jn0[0,2]	$\eth J$
	Jn1[0,2]	$\partial_{\rho}\eth J$
etc.
