# Supplementary material for: Extraction of gravitational waves in numerical relativity
Source: Living Rev Relativ. 2016 Oct 4;19(1):2. doi: 10.1007/s41114-016-0001-9 (PMC5297365; doi:10.1007/s41114-016-0001-9)
Supplement: Supplementary file 1 — Supplementary material 1 (zip 163 KB) [file 41114_2016_1_MOESM1_ESM.zip › SupplementaryFiles/Spherical_procs.map]

#Script written by Nigel Bishop 2008

C2P:=proc(xC,xSa,qdab,qdA,qbdA,quA,qbuA,gam,outfile)
local a1,b1,b3,c1,gdn,jac,checkqdab,qdAB,gC,checkqdqu,checkqdqbu,checkqdAB,
xSA,quAB,gammad,gammau,dq,gam1,gam_check,qua,qCua,VC,VS:
gdn:=matrix(3,3):
gC:=matrix(3,3):
jac:=matrix(3,3):
checkqdab:=matrix(3,3):
qdAB:=matrix(2,2):
checkqdAB:=matrix(2,2):
qCua:=array(1..3):

for a1 from 1 to 3 do for b1 from 1 to 3 do
  gC[a1,b1]:=0:
od: od:
for a1 from 1 to 3 do
  gC[a1,a1]:=1:
od:

for a1 from 1 to 3 do for b1 from 1 to 3 do
  jac[a1,b1]:=simplify(diff(xC[a1],xSa[b1])):
od:od:

for a1 from 1 to 3 do for b1 from 1 to 3 do
  gdn[a1,b1]:=simplify(sum(sum(jac[a3,a1]*jac[b3,b1]*gC[a3,b3],b3=1..3),a3=1..3)):
od: od:
for a1 from 1 to 3 do for b1 from 1 to 3 do
  checkqdab[a1,b1]:=simplify(gdn[a1,b1]-qdab[a1,b1]);
od:od:
qdAB[1,1]:=qdab[2,2]/r^2:qdAB[1,2]:=qdab[2,3]/r^2:
qdAB[2,2]:=qdab[3,3]/r^2:qdAB[2,1]:=qdab[3,2]/r^2:
checkqdqu:=simplify(qdA[1]*quA[1]+qdA[2]*quA[2]):
checkqdqbu:=simplify(2-qdA[1]*qbuA[1]-qdA[2]*qbuA[2]):
for a1 from 1 to 2 do for b1 from 1 to 2 do
  checkqdAB[a1,b1]:=simplify(qdAB[a1,b1]-(qdA[a1]*qbdA[b1]+qbdA[a1]*qdA[b1])/2):
od:od:

xSA[1]:=xSa[2]:xSA[2]:=xSa[3]:
quAB:=linalg[inverse](qdAB):
for a1 from 1 to 2 do for b1 from 1 to 2 do for c1 from 1 to 2 do
  gammad[a1,b1,c1]:=simplify((diff(qdAB[a1,b1],xSA[c1])
     + diff(qdAB[c1,a1],xSA[b1]) - diff(qdAB[b1,c1],xSA[a1]))/2):
od: od: od:
#print(gammad);

for a1 from 1 to 2 do for b1 from 1 to 2 do for c1 from 1 to 2 do
  gammau[a1,b1,c1]:=simplify(sum(quAB[a1,d1]*gammad[d1,b1,c1],d1=1..2)):
od: od: od:
#print(gammau);

dq:=matrix(2,2):
for a1 from 1 to 2 do for b1 from 1 to 2 do
 dq[a1,b1]:=simplify(diff(qdA[a1],xSA[b1])
         -sum(gammau[c2,a1,b1]*qdA[c2],c2=1..2)):
od:od:
#print(dq);
gam1:=simplify(sum( sum (-quA[b3]*qbuA[a3]*dq[a3,b3]/2,
                        b3=1..2),a3=1..2)):

#The following tidies up the six-patch output
  gam1:=factor(gam1):
  gam1:=expand(gam1):
  gam1:=simplify(gam1,trig):

gam_check:=simplify(gam-gam1):

qua[1]:=0:qua[2]:=quA[1]:qua[3]:=quA[2]:
for a1 from 1 to 3 do
  qCua[a1]:=simplify(subs(r=1,(sum(jac[a1,b3]*qua[b3],b3=1..3)))):
  unassign(b3):
od:

#The following tidies up the six-patch output
  for a1 from 1 to 3 do
    qCua[a1]:=simplify(algsubs(
           -cos(ph1)^2*cos(ph2)^2+cos(ph2)^2+cos(ph1)^2=4*VC^2*VS^2,qCua[a1]),
       symbolic):
    qCua[a1]:=simplify(algsubs(
           1+sin(ph1)*sin(ph2)=2*VS^2,qCua[a1]),
       symbolic):
    qCua[a1]:=simplify(algsubs(
           1-VS^2=VC^2,qCua[a1]),
       symbolic):
  od:
writeto(outfile):
print("qdAB",qdAB);
print("quA",quA):
print("gam",gam):
print("checkqdab",checkqdab);
print("checkqdqu",checkqdqu);
print("checkqdqbu",checkqdqbu);
print("checkqdAB",checkqdAB);
print("gam_check",gam_check);
print("qCua",qCua);
writeto(`terminal`)

end:

sYlm:=proc(xC,xSA,quA,qbuA,gam,gamb,s,l,m)
local A,B,Ylm,P,lm2,mm,x,y,z,a1,AA:
x:=xC[1]:y:=xC[2]:z:=xC[3]:
mm:=abs(m);
lm2:=trunc((l-mm)/2);

if(m=0) then
  P:=simplify(sum( (-1)^k*2^(-l)*(2*l-2*k)!/k!/(l-k)!/(l-2*k)!
                   *r^(2*k)*z^(l-2*k), k=0..lm2));
  unassign(k);
  Ylm:=simplify(sqrt((2*l+1)/4/Pi)*P/r^l):
else
  A:=simplify(sum(mm!/p!/(mm-p)!*x^p*y^(mm-p)*cos((mm-p)*Pi/2),p=0..mm));
  unassign(p);
  B:=simplify(sum(mm!/p!/(mm-p)!*x^p*y^(mm-p)*sin((mm-p)*Pi/2),p=0..mm));
  unassign(p);
  P:=simplify(sqrt((l-mm)!/(l+mm)!)
        *sum( (-1)^k*2^(-l)*(2*l-2*k)!/k!/(l-k)!/(l-2*k-mm)!
                   *r^(2*k)*z^(l-2*k-mm), k=0..lm2));
  unassign(k);
end if:
  if(m>0) then
    Ylm:=simplify(sqrt((2*l+1)/4/Pi)*P/r^l*(-1)^mm*(A+I*B)):
  end if:
  if(m<0) then
    Ylm:=simplify(sqrt((2*l+1)/4/Pi)*P/r^l*(A-I*B)):
  end if:
AA:=factor(Ylm);
if (s=0) then
  return(AA):
end if:
if(s>0) then
  for a1 from 1 to s do
    AA:=ethYlm(quA,gam,xSA,AA,a1-1);
  od;
  AA:=sqrt((l-s)!/(l+s)!)*AA:
  return(AA);
end if;
if(s<0) then
  for a1 from 1 to (-s) do
    AA:=ethbYlm(qbuA,gamb,xSA,AA,-a1+1);
  od;
  AA:=(-1)^s*sqrt((l+s)!/(l-s)!)*AA:
  return(AA);
end if;
end:

ethYlm:=proc(quA,gam,xSA,A,spin)
  local sY:
  sY:=quA[1]*diff(A,xSA[1])+quA[2]*diff(A,xSA[2])+spin*gam*A:
  sY:=factor(simplify(sY)):
  return(sY):
end:

ethbYlm:=proc(qbuA,gamb,xSA,A,spin)
  local sY:
  sY:=qbuA[1]*diff(A,xSA[1])+qbuA[2]*diff(A,xSA[2])-spin*gamb*A:
  sY:=factor(simplify(sY)):
  return(sY):
end:
