# Supplementary material for: Extraction of gravitational waves in numerical relativity
Source: Living Rev Relativ. 2016 Oct 4;19(1):2. doi: 10.1007/s41114-016-0001-9 (PMC5297365; doi:10.1007/s41114-016-0001-9)
Supplement: Supplementary file 1 — Supplementary material 1 (zip 163 KB) [file 41114_2016_1_MOESM1_ESM.zip › SupplementaryFiles/stereo.map]

#Script written by Nigel Bishop 2008

read `Spherical_procs.map`:

#Stereo General
qdab:=matrix(3,3):
for a from 1 to 3 do for b from 1 to 3 do
  qdab[a,b]:=0:
od:od:
xSa:=[r,q,p]:xSA:=[q,p]:
V:=1/(1+q^2+p^2):
qdab[1,1]:=1:qdab[2,2]:=4*r^2*V^2:qdab[3,3]:=4*r^2*V^2:
qdA:=[2*V,2*I*V]:qbdA:=[2*V,-2*I*V]:quA:=[1/2/V,I/V/2]:qbuA:=[1/V/2,-I/V/2]:
gam:=q+I*p:gamb:=q-I*p:

#Stereo North
x:=2*q*r*V:y:=2*p*r*V:z:=r*(1-q^2-p^2)*V:
xCn:=[x,y,z]:
C2P(xCn,xSa,qdab,qdA,qbdA,quA,qbuA,gam,`stereoNorth.out`):

#Stereo South
x:=2*q*r*V:y:=-2*p*r*V:z:=-r*(1-q^2-p^2)*V:
xCs:=[x,y,z]:
C2P(xCs,xSa,qdab,qdA,qbdA,quA,qbuA,gam,`stereoSouth.out`):
