# Supplementary material for: Extraction of gravitational waves in numerical relativity
Source: Living Rev Relativ. 2016 Oct 4;19(1):2. doi: 10.1007/s41114-016-0001-9 (PMC5297365; doi:10.1007/s41114-016-0001-9)
Supplement: Supplementary file 1 — Supplementary material 1 (zip 163 KB) [file 41114_2016_1_MOESM1_ESM.zip › SupplementaryFiles/stereoNorth.out]

                          [      4                         ]
                          [--------------          0       ]
                          [      2    2 2                  ]
                          [(1 + q  + p )                   ]
                  "qdAB", [                                ]
                          [                        4       ]
                          [      0           --------------]
                          [                        2    2 2]
                          [                  (1 + q  + p ) ]

                                2      2
                               q      p                2    2
                "quA", [1/2 + ---- + ----, 1/2 I (1 + q  + p )]
                               2      2

                                "gam", q + p I

                                       [0    0    0]
                                       [           ]
                          "checkqdab", [0    0    0]
                                       [           ]
                                       [0    0    0]

                                "checkqdqu", 0

                                "checkqdqbu", 0

                                          [0    0]
                             "checkqdAB", [      ]
                                          [0    0]

                                "gam_check", 0

         [        2    2                           2      2                 ]
         [  -1 + q  - p  + 2 I q p    2 q p - I - q  I + p  I    2 (q + p I)]
 "qCua", [- ----------------------, - -----------------------, - -----------]
         [            2    2                     2    2               2    2]
         [       1 + q  + p                 1 + q  + p           1 + q  + p ]
