# Supplementary material for: Extraction of gravitational waves in numerical relativity
Source: Living Rev Relativ. 2016 Oct 4;19(1):2. doi: 10.1007/s41114-016-0001-9 (PMC5297365; doi:10.1007/s41114-016-0001-9)
Supplement: Supplementary file 1 — Supplementary material 1 (zip 163 KB) [file 41114_2016_1_MOESM1_ESM.zip › SupplementaryFiles/stereoSouth-sYlm.out]

                             s=, -1, l=, 1, m=, -1

                                   2    2   1/2        2
                             (1 + q  + p ) 3    (-2 + q )
                      sYlm=, ----------------------------
                                      1/2       2 2
                                  4 Pi    (2 + q )

                             s=, -1, l=, 1, m=, 0

                                     1/2  1/2
                              1/2 I 2    3    (q I + p)
                       sYlm=, -------------------------
                                       2    2    1/2
                                 (1 + q  + p ) Pi

                             s=, -1, l=, 1, m=, 1

                                    2    2   1/2        2
                              (1 + q  + p ) 3    (-2 + q )
                     sYlm=, - ----------------------------
                                       1/2       2 2
                                   4 Pi    (2 + q )

                             s=, 0, l=, 1, m=, -1

                                      1/2  1/2
                                     3    2    q
                            sYlm=, ----------------
                                       1/2       2
                                   2 Pi    (2 + q )

                              s=, 0, l=, 1, m=, 0

                                  1/2        2    2
                                 3    (-1 + q  + p )
                         sYlm=, ---------------------
                                    1/2       2    2
                                2 Pi    (1 + q  + p )

                              s=, 0, l=, 1, m=, 1

                                       1/2  1/2
                                      3    2    q
                           sYlm=, - ----------------
                                        1/2       2
                                    2 Pi    (2 + q )

                             s=, 1, l=, 1, m=, -1

                                    2    2   1/2        2
                              (1 + q  + p ) 3    (-2 + q )
                     sYlm=, - ----------------------------
                                       1/2       2 2
                                   4 Pi    (2 + q )

                              s=, 1, l=, 1, m=, 0

                                      1/2  1/2
                              -1/2 I 2    3    (q I - p)
                       sYlm=, --------------------------
                                       2    2    1/2
                                 (1 + q  + p ) Pi

                              s=, 1, l=, 1, m=, 1

                                   2    2   1/2        2
                             (1 + q  + p ) 3    (-2 + q )
                      sYlm=, ----------------------------
                                      1/2       2 2
                                  4 Pi    (2 + q )

memory used=232.6MB, alloc=37.1MB, time=4.17
                             s=, -2, l=, 2, m=, -2

             2    2   1/2                        2  11             5
sYlm=, (1 + q  + p ) 5    (10000 p + 400 + 12 I p  q   - 2336 I p q

                7          9                          3           11
     - 672 I p q  - 4 I p q  - 1600 I p q - 3200 I p q  + 32 I p q

              13           2  3              2          2  9           2  7
     + 4 I p q   - 4500 I p  q  - 15000 I q p  + 216 I p  q  + 1320 I p  q

               2  5         2        2            3                     9
     + 2400 I p  q  + 2160 q  + 400 p  - 21500 I q  - 5000 I q - 568 I q

               7            5         11         4         6        8
     - 4360 I q  - 15200 I q  - 28 I q   + 2728 q  + 1040 q  - 215 q

            10         2          2  2       12    14        2  6        2  8
     - 235 q   - 2000 q  p + 160 q  p  - 45 q   - q   - 664 p  q  - 223 p  q

            2  4       2  10      2  12           6           8            4
     - 632 p  q  - 16 p  q   + 3 p  q   - 8080 p q  - 2104 p q  - 13100 p q

              10         12    /      1/2       2 4       2 4
     - 256 p q   - 12 p q  )  /  (8 Pi    (5 + q )  (2 + q ) )
                             /

                             s=, -2, l=, 2, m=, -1

        1/2       2    2
sYlm=, 5    (1 + q  + p )

      2  3        2                  4      3           5    /          2 3
    (p  q  - 6 q p  - 8 I p + 2 I p q  - 7 q  + 14 q - q )  /  (8 (2 + q )
                                                           /

      1/2
    Pi   )

                             s=, -2, l=, 2, m=, 0

                                   1/2  1/2          2
                                  6    5    (q I + p)
                        sYlm=, - ----------------------
                                     1/2       2    2 2
                                 2 Pi    (1 + q  + p )

                             s=, -2, l=, 2, m=, 1

          1/2       2    2
sYlm=, - 5    (1 + q  + p )

      2  3        2                  4      3           5    /          2 3
    (p  q  - 6 q p  - 8 I p + 2 I p q  - 7 q  + 14 q - q )  /  (8 (2 + q )
                                                           /

      1/2
    Pi   )

                             s=, -2, l=, 2, m=, 2

               2    2   1/2                        2  11           2  3
sYlm=, - (1 + q  + p ) 5    (10000 p - 400 + 12 I p  q   - 4500 I p  q

                  2          2  9           2  7           2  5         2
     - 15000 I q p  + 216 I p  q  + 1320 I p  q  + 2400 I p  q  - 2160 q

            2            3                     9           7            5
     - 400 p  - 21500 I q  - 5000 I q - 568 I q  - 4360 I q  - 15200 I q

             11             5            7          9
     - 28 I q   + 2336 I p q  + 672 I p q  + 4 I p q  + 1600 I p q

                 3           11          13         4         6        8
     + 3200 I p q  - 32 I p q   - 4 I p q   - 2728 q  - 1040 q  + 215 q

            10         2          2  2       12    14        2  6        2  8
     + 235 q   - 2000 q  p - 160 q  p  + 45 q   + q   + 664 p  q  + 223 p  q

            2  4       2  10      2  12           6           8            4
     + 632 p  q  + 16 p  q   - 3 p  q   - 8080 p q  - 2104 p q  - 13100 p q

              10         12    /      1/2       2 4       2 4
     - 256 p q   - 12 p q  )  /  (8 Pi    (5 + q )  (2 + q ) )
                             /

                             s=, -1, l=, 2, m=, -2

             2    2   1/2       5                      3    7        8
sYlm=, (1 + q  + p ) 5    (-18 q  - 40 q - 250 I - 52 q  + q  + 3 I q

              2         6          4    9    /      1/2       2 3       2 3
     + 225 I q  + 43 I q  + 195 I q  + q )  /  (2 Pi    (5 + q )  (2 + q ) )
                                           /

                             s=, -1, l=, 2, m=, -1

            2      4    6      2  2      2  4          4    4  2
sYlm=, (-9 q  - 6 q  + q  - 4 q  p  + 2 p  q  + 2 - 2 p  + p  q  + 8 I p q

              3   1/2   /      1/2       2    2        2 2
     + 4 I p q ) 5     /  (4 Pi    (1 + q  + p ) (2 + q ) )
                      /

                             s=, -1, l=, 2, m=, 0

                              1/2  1/2                  2    2
                       1/2 I 6    5    (q I + p) (-1 + q  + p )
                sYlm=, ----------------------------------------
                                   1/2       2    2 2
                                 Pi    (1 + q  + p )

                             s=, -1, l=, 2, m=, 1

              2      4    6      2  2      2  4          4    4  2
sYlm=, - (-9 q  - 6 q  + q  - 4 q  p  + 2 p  q  + 2 - 2 p  + p  q  + 8 I p q

              3   1/2   /      1/2       2    2        2 2
     + 4 I p q ) 5     /  (4 Pi    (1 + q  + p ) (2 + q ) )
                      /

                             s=, -1, l=, 2, m=, 2

               2    2   1/2               6        8          2          4
sYlm=, - (1 + q  + p ) 5    (40 q + 43 I q  + 3 I q  + 225 I q  + 195 I q

           3    7    9       5            /      1/2       2 3       2 3
     + 52 q  - q  - q  + 18 q  - 250 I)  /  (2 Pi    (5 + q )  (2 + q ) )
                                        /

                             s=, 0, l=, 2, m=, -2

                1/2  1/2             3    5                2        4
               5    6    q (4 q + 4 q  + q  + 50 I + 20 I q  + 2 I q )
        sYlm=, -------------------------------------------------------
                                 1/2       2 2       2 2
                             2 Pi    (5 + q )  (2 + q )

                             s=, 0, l=, 2, m=, -1

                               1/2  1/2        2    2
                              5    6    (-1 + q  + p ) q
                     sYlm=, ------------------------------
                                1/2       2    2        2
                            2 Pi    (1 + q  + p ) (2 + q )

                              s=, 0, l=, 2, m=, 0

                       1/2         2      2    4      2  2    4
                      5    (1 - 4 q  - 4 p  + q  + 2 q  p  + p )
               sYlm=, ------------------------------------------
                                    1/2       2    2 2
                                2 Pi    (1 + q  + p )

                              s=, 0, l=, 2, m=, 1

                                1/2  1/2        2    2
                               5    6    (-1 + q  + p ) q
                    sYlm=, - ------------------------------
                                 1/2       2    2        2
                             2 Pi    (1 + q  + p ) (2 + q )

                              s=, 0, l=, 2, m=, 2

                 1/2  1/2              3    5                2        4
                5    6    q (-4 q - 4 q  - q  + 50 I + 20 I q  + 2 I q )
       sYlm=, - --------------------------------------------------------
                                  1/2       2 2       2 2
                              2 Pi    (5 + q )  (2 + q )

                             s=, 1, l=, 2, m=, -2

               2    2   1/2       5                      3    7        8
sYlm=, - (1 + q  + p ) 5    (-18 q  - 40 q - 250 I - 52 q  + q  + 3 I q

              2         6          4    9    /      1/2       2 3       2 3
     + 225 I q  + 43 I q  + 195 I q  + q )  /  (2 Pi    (5 + q )  (2 + q ) )
                                           /

                             s=, 1, l=, 2, m=, -1

           2      4    6      2  2      2  4          4    4  2
sYlm=, (9 q  + 6 q  - q  + 4 q  p  - 2 p  q  - 2 + 2 p  - p  q  + 8 I p q

              3   1/2   /      1/2       2    2        2 2
     + 4 I p q ) 5     /  (4 Pi    (1 + q  + p ) (2 + q ) )
                      /

                              s=, 1, l=, 2, m=, 0

                              1/2  1/2                  2    2
                      -1/2 I 6    5    (q I - p) (-1 + q  + p )
               sYlm=, -----------------------------------------
                                  1/2       2    2 2
                                Pi    (1 + q  + p )

                              s=, 1, l=, 2, m=, 1

             2      4    6      2  2      2  4          4    4  2
sYlm=, - (9 q  + 6 q  - q  + 4 q  p  - 2 p  q  - 2 + 2 p  - p  q  + 8 I p q

              3   1/2   /      1/2       2    2        2 2
     + 4 I p q ) 5     /  (4 Pi    (1 + q  + p ) (2 + q ) )
                      /

                              s=, 1, l=, 2, m=, 2

             2    2   1/2               6        8          2          4
sYlm=, (1 + q  + p ) 5    (40 q + 43 I q  + 3 I q  + 225 I q  + 195 I q

           3    7    9       5            /      1/2       2 3       2 3
     + 52 q  - q  - q  + 18 q  - 250 I)  /  (2 Pi    (5 + q )  (2 + q ) )
                                        /

                             s=, 2, l=, 2, m=, -2

             2    2   1/2                         2  11           2  3
sYlm=, (1 + q  + p ) 5    (-10000 p + 400 + 12 I p  q   - 4500 I p  q

                  2          2  9           2  7           2  5         2
     - 15000 I q p  + 216 I p  q  + 1320 I p  q  + 2400 I p  q  + 2160 q

            2            3                     9           7            5
     + 400 p  - 21500 I q  - 5000 I q - 568 I q  - 4360 I q  - 15200 I q

             11             5            7          9
     - 28 I q   + 2336 I p q  + 672 I p q  + 4 I p q  + 1600 I p q

                 3           11          13         4         6        8
     + 3200 I p q  - 32 I p q   - 4 I p q   + 2728 q  + 1040 q  - 215 q

            10         2          2  2       12    14        2  6        2  8
     - 235 q   + 2000 q  p + 160 q  p  - 45 q   - q   - 664 p  q  - 223 p  q

            2  4       2  10      2  12           6           8            4
     - 632 p  q  - 16 p  q   + 3 p  q   + 8080 p q  + 2104 p q  + 13100 p q

              10         12    /      1/2       2 4       2 4
     + 256 p q   + 12 p q  )  /  (8 Pi    (5 + q )  (2 + q ) )
                             /

                             s=, 2, l=, 2, m=, -1

          1/2       2    2  3                  4             3    5
sYlm=, - 5    (6 q p  - p  q  - 8 I p + 2 I p q  - 14 q + 7 q  + q )

          2    2    /          2 3   1/2
    (1 + q  + p )  /  (8 (2 + q )  Pi   )
                  /

                              s=, 2, l=, 2, m=, 0

                                   1/2  1/2          2
                                  6    5    (q I - p)
                        sYlm=, - ----------------------
                                     1/2       2    2 2
                                 2 Pi    (1 + q  + p )

                              s=, 2, l=, 2, m=, 1

        1/2       2    2  3                  4             3    5
sYlm=, 5    (6 q p  - p  q  - 8 I p + 2 I p q  - 14 q + 7 q  + q )

          2    2    /          2 3   1/2
    (1 + q  + p )  /  (8 (2 + q )  Pi   )
                  /

                              s=, 2, l=, 2, m=, 2

               2    2   1/2                         2  11             5
sYlm=, - (1 + q  + p ) 5    (-10000 p - 400 + 12 I p  q   - 2336 I p q

                7          9                          3           11
     - 672 I p q  - 4 I p q  - 1600 I p q - 3200 I p q  + 32 I p q

              13           2  3              2          2  9           2  7
     + 4 I p q   - 4500 I p  q  - 15000 I q p  + 216 I p  q  + 1320 I p  q

               2  5         2        2            3                     9
     + 2400 I p  q  - 2160 q  - 400 p  - 21500 I q  - 5000 I q - 568 I q

               7            5         11         4         6        8
     - 4360 I q  - 15200 I q  - 28 I q   - 2728 q  - 1040 q  + 215 q

            10         2          2  2       12    14        2  6        2  8
     + 235 q   + 2000 q  p - 160 q  p  + 45 q   + q   + 664 p  q  + 223 p  q

            2  4       2  10      2  12           6           8            4
     + 632 p  q  + 16 p  q   - 3 p  q   + 8080 p q  + 2104 p q  + 13100 p q

              10         12    /      1/2       2 4       2 4
     + 256 p q   + 12 p q  )  /  (8 Pi    (5 + q )  (2 + q ) )
                             /

                             s=, -2, l=, 3, m=, -3

       -1     1/2  1/2  1/2                                  2  5
sYlm=, -- I 30    5    7    (640000000 I p q - 1369550000 I p  q
       40

                     2  7                   2                 2  3
     - 2471750000 I p  q  + 5635000000 I q p  + 3780000000 I p  q

                     2  9                2  11                   3
     - 1269427500 I p  q  - 369295800 I p  q   + 1792000000 I p q

                       7                  9                   5
     + 1120000000 I p q  + 225920000 I p q  + 2028800000 I p q

                     11                 13                 15
     - 79769600 I p q   - 66650880 I p q   - 20691712 I p q

                    17               19              21             23
     - 3680480 I p q   - 402880 I p q   - 26840 I p q   - 1000 I p q

               25               2  13              2  15             2  17
     - 16 I p q   - 69805125 I p  q   - 9046311 I p  q   - 818340 I p  q

                2  19           2  21        2  23        2  25
     - 49990 I p  q   - 1677 I p  q   + 5 I p  q   + 2 I p  q   - 2500000000 p

                              2              2               4              6
     - 160000000 - 864000000 q  - 160000000 p  - 1288000000 q  - 492800000 q

                  8              10               2                 13
     + 555680000 q  + 755526400 q   + 1270000000 q  p - 31748025 I q

                     9               11                  3                  5
     + 1183472500 I q  + 84781700 I q   + 10685000000 I q  + 10605450000 I q

                     7             19              17               15
     + 4979000000 I q  - 288840 I q   - 2195215 I q   - 11810786 I q

               23            21         25                              2  2
     - 1786 I q   - 28135 I q   - 53 I q   + 3135000000 I q - 64000000 q  p

                  12              14             16            18
     + 407124160 q   + 122684800 q   + 22049272 q   + 2347880 q

                  2  6              2  8              2  4              2  10
     + 968000000 p  q  + 707680000 p  q  + 568000000 p  q  + 273766400 p  q

                 2  12                 6                 8                 4
     + 53588160 p  q   + 8820300000 p q  + 4924650000 p q  + 8195000000 p q

                     10                12           20         22       24
     + 1723505000 p q   + 407352900 p q   + 135430 q   + 2720 q   - 90 q

          26               14            14  2            16  2
     - 4 q   + 67040650 p q   + 2445760 q   p  - 1088200 q   p

                16             18  2           18            20  2
     + 7669436 q   p - 244400 q   p  + 579490 q   p - 23050 q   p

              20           22  2        22         2  24         24      26
     + 23532 q   p - 1070 q   p  - 114 q   p - 20 p  q   - 60 p q   - 2 q   p)

          2    2    /    1/2       2 5        2 5       2 5
    (1 + q  + p )  /  (Pi    (2 + q )  (10 + q )  (5 + q ) )
                  /

memory used=270.7MB, alloc=37.1MB, time=4.84
                             s=, -2, l=, 3, m=, -2

        1/2                        2  11             5            7          9
sYlm=, 7    (10000 p - 400 + 12 I p  q   - 2336 I p q  - 672 I p q  - 4 I p q

                              3           11          13           2  3
     - 1600 I p q - 3200 I p q  + 32 I p q   + 4 I p q   - 4500 I p  q

                  2          2  9           2  7           2  5           9
     - 15000 I q p  + 216 I p  q  + 1320 I p  q  + 2400 I p  q  - 1000 I q

             11         2        2            3         4         6        8
     - 52 I q   + 1840 q  + 400 p  - 12500 I q  + 3992 q  + 2368 q  + 231 q

            10         2                      2  2       12    14        2  6
     - 203 q   - 2000 q  p + 25000 I q + 160 q  p  - 51 q   - q   - 664 p  q

            2  8        2  4       2  10      2  12           6           8
     - 223 p  q  - 632 p  q  - 16 p  q   + 3 p  q   - 8080 p q  - 2104 p q

                4          10         12            5           7
     - 13100 p q  - 256 p q   - 12 p q   - 20000 I q  - 7000 I q )

          2    2    /      1/2       2 4       2 4
    (1 + q  + p )  /  (8 Pi    (5 + q )  (2 + q ) )
                  /

                             s=, -2, l=, 3, m=, -1

         1/2   3  8      5  6       5  4                5                  3
sYlm=, 30    (q  p  + 2 q  p  - 45 q  p  - 38 q - 24 I p  + 32 I p + 16 I p

            7         6       6  3      8         5  2       4  3       7  2
     - 8 I p  + 14 q p  - 25 p  q  - 6 p  q + 18 q  p  + 38 p  q  - 39 q  p

            7  4        3  8        5  6            4         3  2
     + 2 I p  q  + 6 I p  q  + 6 I p  q  - 192 I p q  - 48 I p  q

                2           6         3  4         5  2          8
     - 144 I p q  - 52 I p q  - 28 I p  q  - 24 I p  q  + 6 I p q

             3  6        5  4       3       7       9         2          10
     + 12 I p  q  + 6 I p  q  + 71 q  + 34 q  - 13 q  - 90 q p  + 2 I p q

            5    11      2  9       2  3       4     1/2  1/2   /        1/2
     + 135 q  - q   - 2 p  q  + 15 p  q  + 48 p  q) 3    7     /  (120 Pi
                                                              /

          2    2 2       2 3
    (1 + q  + p )  (2 + q ) )

                             s=, -2, l=, 3, m=, 0

                            1/2  1/2        2    2           2
                          30    7    (-1 + q  + p ) (q I + p)
                 sYlm=, - ------------------------------------
                                     1/2       2    2 3
                                 2 Pi    (1 + q  + p )

                             s=, -2, l=, 3, m=, 1

           1/2   3  8      5  6       5  4                5                  3
sYlm=, - 30    (q  p  + 2 q  p  - 45 q  p  - 38 q - 24 I p  + 32 I p + 16 I p

            7         6       6  3      8         5  2       4  3       7  2
     - 8 I p  + 14 q p  - 25 p  q  - 6 p  q + 18 q  p  + 38 p  q  - 39 q  p

            7  4        3  8        5  6            4         3  2
     + 2 I p  q  + 6 I p  q  + 6 I p  q  - 192 I p q  - 48 I p  q

                2           6         3  4         5  2          8
     - 144 I p q  - 52 I p q  - 28 I p  q  - 24 I p  q  + 6 I p q

             3  6        5  4       3       7       9         2          10
     + 12 I p  q  + 6 I p  q  + 71 q  + 34 q  - 13 q  - 90 q p  + 2 I p q

            5    11      2  9       2  3       4     1/2  1/2   /        1/2
     + 135 q  - q   - 2 p  q  + 15 p  q  + 48 p  q) 3    7     /  (120 Pi
                                                              /

          2    2 2       2 3
    (1 + q  + p )  (2 + q ) )

                             s=, -2, l=, 3, m=, 2

          1/2       2    2                         2  11           2  3
sYlm=, - 7    (1 + q  + p ) (10000 p + 400 + 12 I p  q   - 4500 I p  q

                  2          2  9           2  7           2  5           9
     - 15000 I q p  + 216 I p  q  + 1320 I p  q  + 2400 I p  q  - 1000 I q

             11         2        2            3         4             3
     - 52 I q   - 1840 q  - 400 p  - 12500 I q  - 3992 q  + 3200 I p q

                7          9             5           11          13         6
     + 672 I p q  + 4 I p q  + 2336 I p q  - 32 I p q   - 4 I p q   - 2368 q

            8        10         2                                   2  2
     - 231 q  + 203 q   - 2000 q  p + 25000 I q + 1600 I p q - 160 q  p

           12    14        2  6        2  8        2  4       2  10      2  12
     + 51 q   + q   + 664 p  q  + 223 p  q  + 632 p  q  + 16 p  q   - 3 p  q

               6           8            4          10         12            5
     - 8080 p q  - 2104 p q  - 13100 p q  - 256 p q   - 12 p q   - 20000 I q

               7    /      1/2       2 4       2 4
     - 7000 I q )  /  (8 Pi    (5 + q )  (2 + q ) )
                  /

                             s=, -2, l=, 3, m=, 3

                1/2  1/2  1/2                 2  5                 2  7
sYlm=, 1/40 I 30    5    7    (-1369550000 I p  q  - 2471750000 I p  q

                       2                 2  3                 2  9
     + 5635000000 I q p  + 3780000000 I p  q  - 1269427500 I p  q

                    2  11               2  13              2  15
     - 369295800 I p  q   - 69805125 I p  q   - 9046311 I p  q

                 2  17            2  19           2  21        2  23
     - 818340 I p  q   - 49990 I p  q   - 1677 I p  q   + 5 I p  q

            2  25                             2              2               4
     + 2 I p  q   - 2500000000 p + 864000000 q  + 160000000 p  + 1288000000 q

                                         3                   7
     - 640000000 I p q - 1792000000 I p q  - 1120000000 I p q

                      9                   5                 11
     - 225920000 I p q  - 2028800000 I p q  + 79769600 I p q

                     13                 15                17               19
     + 66650880 I p q   + 20691712 I p q   + 3680480 I p q   + 402880 I p q

                  21             23           25              6              8
     + 26840 I p q   + 1000 I p q   + 16 I p q   + 492800000 q  - 555680000 q

                  10               2                 13                 9
     - 755526400 q   + 1270000000 q  p - 31748025 I q   + 1183472500 I q

                   11                  3                  5                 7
     + 84781700 I q   + 10685000000 I q  + 10605450000 I q  + 4979000000 I q

                 19              17               15           23
     - 288840 I q   - 2195215 I q   - 11810786 I q   - 1786 I q

                21         25                              2  2
     - 28135 I q   - 53 I q   + 3135000000 I q + 64000000 q  p

                  12              14             16            18
     - 407124160 q   - 122684800 q   - 22049272 q   - 2347880 q

                  2  6              2  8              2  4              2  10
     - 968000000 p  q  - 707680000 p  q  - 568000000 p  q  - 273766400 p  q

                 2  12                 6                 8                 4
     - 53588160 p  q   + 8820300000 p q  + 4924650000 p q  + 8195000000 p q

                     10                12           20         22       24
     + 1723505000 p q   + 407352900 p q   - 135430 q   - 2720 q   + 90 q

          26               14            14  2            16  2
     + 4 q   + 67040650 p q   - 2445760 q   p  + 1088200 q   p

                16             18  2           18            20  2
     + 7669436 q   p + 244400 q   p  + 579490 q   p + 23050 q   p

              20           22  2        22         2  24         24      26
     + 23532 q   p + 1070 q   p  - 114 q   p + 20 p  q   - 60 p q   - 2 q   p

                        2    2    /    1/2       2 5        2 5       2 5
     + 160000000) (1 + q  + p )  /  (Pi    (2 + q )  (10 + q )  (5 + q ) )
                                /

                             s=, -1, l=, 3, m=, -3

        1/2       2    2   1/2  1/2                       2             11
sYlm=, 3    (1 + q  + p ) 5    7    (12500000 - 16350000 q  + 265728 I q

                 4        19          17             7           15
     - 30020000 q  + 8 I q   + 364 I q   - 896000 I q  + 6592 I q

                 9              5             6            8            10
     + 412800 I q  - 4480000 I q  - 17431000 q  - 5411550 q  - 1024815 q

                13           12         14        16       18              3
     + 59456 I q   - 122639 q   - 8758 q   - 244 q   + 13 q   - 6400000 I q

                      20    /      1/2       2 4        2 4       2 4
     - 3200000 I q + q  )  /  (4 Pi    (2 + q )  (10 + q )  (5 + q ) )
                          /

                             s=, -1, l=, 3, m=, -2

        1/2       5  4    7  4                7        9
sYlm=, 3    (-18 q  p  + q  p  + 40 q - 68 p q  - 4 p q  - 1000 q p

            5  2       4  3       7  2               3        7       9
     - 104 q  p  - 52 p  q  - 36 q  p  + 250 I - 28 q  - 137 q  - 41 q

            2  10          2  4          2  6          2  2         2  8
     + 6 I p  q   + 450 I p  q  + 390 I p  q  - 500 I p  q  + 86 I p  q

               6           8           2            4          4  2
     + 84 I p q  + 22 I p q  + 80 I p q  + 136 I p q  + 225 I p  q

              4  4         4  6        4  8          10        5        12
     + 195 I p  q  + 43 I p  q  + 3 I p  q  + 2 I p q   - 158 q  + 3 I q

              6          8         10           2           4          4    11
     - 238 I q  + 124 I q  + 39 I q   - 1225 I q  - 1545 I q  - 250 I p  - q

        13      2  9      2  11       2  3           3          5       4
     + q   + 2 p  q  + 2 p  q   - 80 p  q  - 1100 p q  - 420 p q  - 40 p  q

        9  4    1/2  1/2   /           2 3       2 3       2    2    1/2
     + q  p ) 30    7     /  (12 (2 + q )  (5 + q )  (1 + q  + p ) Pi   )
                         /

                             s=, -1, l=, 3, m=, -1

                 2      2      4      4       6    8       2  2      2  6
sYlm=, (-2 + 25 q  + 4 p  - 8 q  + 4 p  - 14 q  + q  - 14 q  p  + 3 p  q

           2  4      4  2      4  4      6    2  6           5         3  3
     - 20 p  q  - 8 p  q  + 3 p  q  - 2 p  + q  p  + 10 I p q  + 10 I p  q

               3         3                1/2   /      1/2       2    2 2
     + 10 I p q  + 20 I p  q - 20 I p q) 7     /  (4 Pi    (1 + q  + p )
                                              /

          2 2
    (2 + q ) )

                             s=, -1, l=, 3, m=, 0

              1/2  1/2                   2      2    4      2  2    4
             3    7    (q I + p) (1 - 3 q  - 3 p  + q  + 2 q  p  + p ) I
      sYlm=, -----------------------------------------------------------
                                  1/2       2    2 3
                                Pi    (1 + q  + p )

                             s=, -1, l=, 3, m=, 1

                   2      2      4      4       6    8       2  2      2  6
sYlm=, - (-2 + 25 q  + 4 p  - 8 q  + 4 p  - 14 q  + q  - 14 q  p  + 3 p  q

           2  4      4  2      4  4      6    2  6           5         3  3
     - 20 p  q  - 8 p  q  + 3 p  q  - 2 p  + q  p  + 10 I p q  + 10 I p  q

               3         3                1/2   /      1/2       2    2 2
     + 10 I p q  + 20 I p  q - 20 I p q) 7     /  (4 Pi    (1 + q  + p )
                                              /

          2 2
    (2 + q ) )

                             s=, -1, l=, 3, m=, 2

          1/2      5  4    7  4                7        9
sYlm=, - 3    (18 q  p  - q  p  - 40 q - 68 p q  - 4 p q  - 1000 q p

            5  2       4  3       7  2                  10       3
     + 104 q  p  + 52 p  q  + 36 q  p  + 250 I - 2 I p q   + 28 q

                4           2           6           8        7       9
     - 136 I p q  - 80 I p q  - 84 I p q  - 22 I p q  + 137 q  + 41 q

            2  10          2  4          2  6          2  2         2  8
     + 6 I p  q   + 450 I p  q  + 390 I p  q  - 500 I p  q  + 86 I p  q

              4  2          4  4         4  6        4  8        5        12
     + 225 I p  q  + 195 I p  q  + 43 I p  q  + 3 I p  q  + 158 q  + 3 I q

              6          8         10           2           4          4    11
     - 238 I q  + 124 I q  + 39 I q   - 1225 I q  - 1545 I q  - 250 I p  + q

        13      2  9      2  11       2  3           3          5       4
     - q   - 2 p  q  - 2 p  q   + 80 p  q  - 1100 p q  - 420 p q  + 40 p  q

        9  4    1/2  1/2   /           2 3       2 3       2    2    1/2
     - q  p ) 30    7     /  (12 (2 + q )  (5 + q )  (1 + q  + p ) Pi   )
                         /

                             s=, -1, l=, 3, m=, 3

        1/2       2    2   1/2  1/2                        2             11
sYlm=, 3    (1 + q  + p ) 5    7    (-12500000 + 16350000 q  + 265728 I q

                 4        19          17             7           15
     + 30020000 q  + 8 I q   + 364 I q   - 896000 I q  + 6592 I q

                 9              5             6            8            10
     + 412800 I q  - 4480000 I q  + 17431000 q  + 5411550 q  + 1024815 q

                13           12         14        16       18              3
     + 59456 I q   + 122639 q   + 8758 q   + 244 q   - 13 q   - 6400000 I q

                      20    /      1/2       2 4        2 4       2 4
     - 3200000 I q - q  )  /  (4 Pi    (2 + q )  (10 + q )  (5 + q ) )
                          /

                             s=, 0, l=, 3, m=, -3

        1/2  1/2                      2           4          6         8
sYlm=, 7    5    q (-375000 - 336500 q  - 121650 q  - 21855 q  - 1712 q

           10       12    14                        3            5
     + 42 q   + 18 q   + q   + 48000 I q + 86400 I q  + 59040 I q

                7           9          11        13    /    1/2       2 3
     + 19008 I q  + 2952 I q  + 216 I q   + 6 I q  )  /  (Pi    (2 + q )
                                                     /

           2 3       2 3
    (10 + q )  (5 + q ) )

                             s=, 0, l=, 3, m=, -2

        1/2   1/2        2    2              3    5                2        4
       7    30    (-1 + q  + p ) q (4 q + 4 q  + q  + 50 I + 20 I q  + 2 I q )
sYlm=, -----------------------------------------------------------------------
                          1/2       2    2        2 2       2 2
                      2 Pi    (1 + q  + p ) (5 + q )  (2 + q )

                             s=, 0, l=, 3, m=, -1

                   1/2  1/2         2      2    4      2  2    4
                  7    3    (1 - 3 q  - 3 p  + q  + 2 q  p  + p ) q
           sYlm=, -------------------------------------------------
                              1/2       2    2 2       2
                            Pi    (1 + q  + p )  (2 + q )

                              s=, 0, l=, 3, m=, 0

               1/2        2    2          2      2    4      2  2    4
              7    (-1 + q  + p ) (1 - 8 q  - 8 p  + q  + 2 q  p  + p )
       sYlm=, ---------------------------------------------------------
                                   1/2       2    2 3
                               2 Pi    (1 + q  + p )

                              s=, 0, l=, 3, m=, 1

                    1/2  1/2         2      2    4      2  2    4
                   7    3    (1 - 3 q  - 3 p  + q  + 2 q  p  + p ) q
          sYlm=, - -------------------------------------------------
                               1/2       2    2 2       2
                             Pi    (1 + q  + p )  (2 + q )

                              s=, 0, l=, 3, m=, 2

sYlm=,

       1/2   1/2        2    2               3    5                2        4
      7    30    (-1 + q  + p ) q (-4 q - 4 q  - q  + 50 I + 20 I q  + 2 I q )
    - ------------------------------------------------------------------------
                         1/2       2    2        2 2       2 2
                     2 Pi    (1 + q  + p ) (5 + q )  (2 + q )

                              s=, 0, l=, 3, m=, 3

        1/2  1/2                     2           4          6         8
sYlm=, 7    5    q (375000 + 336500 q  + 121650 q  + 21855 q  + 1712 q

           10       12    14                        3            5
     - 42 q   - 18 q   - q   + 48000 I q + 86400 I q  + 59040 I q

                7           9          11        13    /    1/2       2 3
     + 19008 I q  + 2952 I q  + 216 I q   + 6 I q  )  /  (Pi    (2 + q )
                                                     /

           2 3       2 3
    (10 + q )  (5 + q ) )

                             s=, 1, l=, 3, m=, -3

          1/2       2    2   1/2  1/2                       2             11
sYlm=, - 3    (1 + q  + p ) 5    7    (12500000 - 16350000 q  + 265728 I q

                 4        19          17             7           15
     - 30020000 q  + 8 I q   + 364 I q   - 896000 I q  + 6592 I q

                 9              5             6            8            10
     + 412800 I q  - 4480000 I q  - 17431000 q  - 5411550 q  - 1024815 q

                13           12         14        16       18              3
     + 59456 I q   - 122639 q   - 8758 q   - 244 q   + 13 q   - 6400000 I q

                      20    /      1/2       2 4        2 4       2 4
     - 3200000 I q + q  )  /  (4 Pi    (2 + q )  (10 + q )  (5 + q ) )
                          /

                             s=, 1, l=, 3, m=, -2

          1/2       5  4    7  4                7        9
sYlm=, - 3    (-18 q  p  + q  p  + 40 q + 68 p q  + 4 p q  + 1000 q p

            5  2       4  3       7  2                  10       3
     - 104 q  p  - 52 p  q  - 36 q  p  + 250 I - 2 I p q   - 28 q

                4           2           6           8        7       9
     - 136 I p q  - 80 I p q  - 84 I p q  - 22 I p q  - 137 q  - 41 q

            2  10          2  4          2  6          2  2         2  8
     + 6 I p  q   + 450 I p  q  + 390 I p  q  - 500 I p  q  + 86 I p  q

              4  2          4  4         4  6        4  8        5        12
     + 225 I p  q  + 195 I p  q  + 43 I p  q  + 3 I p  q  - 158 q  + 3 I q

              6          8         10           2           4          4    11
     - 238 I q  + 124 I q  + 39 I q   - 1225 I q  - 1545 I q  - 250 I p  - q

        13      2  9      2  11       2  3           3          5       4
     + q   + 2 p  q  + 2 p  q   - 80 p  q  + 1100 p q  + 420 p q  - 40 p  q

        9  4    1/2  1/2   /           2 3       2 3       2    2    1/2
     + q  p ) 30    7     /  (12 (2 + q )  (5 + q )  (1 + q  + p ) Pi   )
                         /

memory used=308.9MB, alloc=37.1MB, time=5.48
                             s=, 1, l=, 3, m=, -1

                2      2      4      4       6    8       2  2      2  6
sYlm=, (2 - 25 q  - 4 p  + 8 q  - 4 p  + 14 q  - q  + 14 q  p  - 3 p  q

           2  4      4  2      4  4      6    2  6           5         3  3
     + 20 p  q  + 8 p  q  - 3 p  q  + 2 p  - q  p  + 10 I p q  + 10 I p  q

               3                    3     1/2   /      1/2       2    2 2
     + 10 I p q  - 20 I p q + 20 I p  q) 7     /  (4 Pi    (1 + q  + p )
                                              /

          2 2
    (2 + q ) )

                              s=, 1, l=, 3, m=, 0

                 1/2  1/2                   2      2    4      2  2    4
             -I 3    7    (q I - p) (1 - 3 q  - 3 p  + q  + 2 q  p  + p )
      sYlm=, ------------------------------------------------------------
                                   1/2       2    2 3
                                 Pi    (1 + q  + p )

                              s=, 1, l=, 3, m=, 1

                  2      2      4      4       6    8       2  2      2  6
sYlm=, - (2 - 25 q  - 4 p  + 8 q  - 4 p  + 14 q  - q  + 14 q  p  - 3 p  q

           2  4      4  2      4  4      6    2  6           5         3  3
     + 20 p  q  + 8 p  q  - 3 p  q  + 2 p  - q  p  + 10 I p q  + 10 I p  q

               3                    3     1/2   /      1/2       2    2 2
     + 10 I p q  - 20 I p q + 20 I p  q) 7     /  (4 Pi    (1 + q  + p )
                                              /

          2 2
    (2 + q ) )

                              s=, 1, l=, 3, m=, 2

        1/2      5  4    7  4                7        9                   5  2
sYlm=, 3    (18 q  p  - q  p  - 40 q + 68 p q  + 4 p q  + 1000 q p + 104 q  p

           4  3       7  2               3        7       9        2  10
     + 52 p  q  + 36 q  p  + 250 I + 28 q  + 137 q  + 41 q  + 6 I p  q

              2  4          2  6          2  2         2  8          4  2
     + 450 I p  q  + 390 I p  q  - 500 I p  q  + 86 I p  q  + 225 I p  q

              4  4         4  6        4  8        5        12          6
     + 195 I p  q  + 43 I p  q  + 3 I p  q  + 158 q  + 3 I q   - 238 I q

              8         10           2           4          4    11    13
     + 124 I q  + 39 I q   - 1225 I q  - 1545 I q  - 250 I p  + q   - q

          2  9      2  11       2  3           3          5           6
     - 2 p  q  - 2 p  q   + 80 p  q  + 1100 p q  + 420 p q  + 84 I p q

               2            4           8          10       4      9  4    1/2
     + 80 I p q  + 136 I p q  + 22 I p q  + 2 I p q   + 40 p  q - q  p ) 30

     1/2   /           2 3       2 3       2    2    1/2
    7     /  (12 (2 + q )  (5 + q )  (1 + q  + p ) Pi   )
         /

                              s=, 1, l=, 3, m=, 3

          1/2       2    2   1/2  1/2                        11        19
sYlm=, - 3    (1 + q  + p ) 5    7    (-12500000 + 265728 I q   + 8 I q

              17             2             7           15             9
     + 364 I q   + 16350000 q  - 896000 I q  + 6592 I q   + 412800 I q

                  5             4             6            8            10
     - 4480000 I q  + 30020000 q  + 17431000 q  + 5411550 q  + 1024815 q

               12         14        16       18    20            13
     + 122639 q   + 8758 q   + 244 q   - 13 q   - q   + 59456 I q

                  3                  /      1/2       2 4        2 4       2 4
     - 6400000 I q  - 3200000 I q)  /  (4 Pi    (2 + q )  (10 + q )  (5 + q )
                                   /

    )

                             s=, 2, l=, 3, m=, -3

       -1     1/2  1/2  1/2                                   2  5
sYlm=, -- I 30    5    7    (-640000000 I p q - 1369550000 I p  q
       40

                     2  7                 2                   2  3
     - 2471750000 I p  q  + 5635000000 I p  q + 3780000000 I p  q

                     2  9                2  11                   3
     - 1269427500 I p  q  - 369295800 I p  q   - 1792000000 I p q

                       7                  9                   5
     - 1120000000 I p q  - 225920000 I p q  - 2028800000 I p q

                     11                 13                 15
     + 79769600 I p q   + 66650880 I p q   + 20691712 I p q

                    17               19              21             23
     + 3680480 I p q   + 402880 I p q   + 26840 I p q   + 1000 I p q

               25               2  13              2  15             2  17
     + 16 I p q   - 69805125 I p  q   - 9046311 I p  q   - 818340 I p  q

                2  19                                      2  21        2  23
     - 49990 I p  q   + 2500000000 p - 160000000 - 1677 I p  q   + 5 I p  q

            2  25              2              2               4              6
     + 2 I p  q   - 864000000 q  - 160000000 p  - 1288000000 q  - 492800000 q

                  8              10               2                 13
     + 555680000 q  + 755526400 q   - 1270000000 q  p - 31748025 I q

                     9               11                  3                  5
     + 1183472500 I q  + 84781700 I q   + 10685000000 I q  + 10605450000 I q

                     7             19              17               15
     + 4979000000 I q  - 288840 I q   - 2195215 I q   - 11810786 I q

               23            21         25                              2  2
     - 1786 I q   - 28135 I q   - 53 I q   + 3135000000 I q - 64000000 q  p

                  12              14             16            18
     + 407124160 q   + 122684800 q   + 22049272 q   + 2347880 q

                  2  6              2  8              2  4              2  10
     + 968000000 p  q  + 707680000 p  q  + 568000000 p  q  + 273766400 p  q

                 2  12                 6                 8                 4
     + 53588160 p  q   - 8820300000 p q  - 4924650000 p q  - 8195000000 p q

                     10                12           20         22       24
     - 1723505000 p q   - 407352900 p q   + 135430 q   + 2720 q   - 90 q

          26               14            14  2            16  2
     - 4 q   - 67040650 p q   + 2445760 q   p  - 1088200 q   p

                16             18  2           18            20  2
     - 7669436 q   p - 244400 q   p  - 579490 q   p - 23050 q   p

              20           22  2        22         2  24         24      26
     - 23532 q   p - 1070 q   p  + 114 q   p - 20 p  q   + 60 p q   + 2 q   p)

          2    2    /    1/2       2 5        2 5       2 5
    (1 + q  + p )  /  (Pi    (2 + q )  (10 + q )  (5 + q ) )
                  /

                             s=, 2, l=, 3, m=, -2

        1/2                           2  5           2  7            2
sYlm=, 7    (-10000 p - 400 + 2400 I p  q  + 1320 I p  q  - 15000 I p  q

               2  3          2  9         2  11             3            7
     - 4500 I p  q  + 216 I p  q  + 12 I p  q   + 3200 I p q  + 672 I p q

              9         2        2         4                          5
     + 4 I p q  + 1840 q  + 400 p  + 3992 q  + 1600 I p q + 2336 I p q

               11          13         6        8        10         2
     - 32 I p q   - 4 I p q   + 2368 q  + 231 q  - 203 q   + 2000 q  p

            2  2       12    14        2  6        2  8        2  4
     + 160 q  p  - 51 q   - q   - 664 p  q  - 223 p  q  - 632 p  q

           2  10      2  12           6           8            4          10
     - 16 p  q   + 3 p  q   + 8080 p q  + 2104 p q  + 13100 p q  + 256 p q

             12                       9         11            5           7
     + 12 p q   + 25000 I q - 1000 I q  - 52 I q   - 20000 I q  - 7000 I q

                3        2    2    /      1/2       2 4       2 4
     - 12500 I q ) (1 + q  + p )  /  (8 Pi    (5 + q )  (2 + q ) )
                                 /

                             s=, 2, l=, 3, m=, -1

           1/2    3  8      5  6       5  4                6       6  3
sYlm=, - 30    (-q  p  - 2 q  p  + 45 q  p  + 38 q - 14 q p  + 25 p  q

          8         5  2       4  3       7  2       3       7       9
     + 6 p  q - 18 q  p  - 38 p  q  + 39 q  p  - 71 q  - 34 q  + 13 q

             2         5         3                 7        5    11      2  9
     + 90 q p  - 24 I p  + 16 I p  + 32 I p - 8 I p  - 135 q  + q   + 2 p  q

           2  3          10       4             6         5  2        5  4
     - 15 p  q  + 2 I p q   - 48 p  q - 52 I p q  - 24 I p  q  + 6 I p  q

            5  6            2            4          8        4  7         3  2
     + 6 I p  q  - 144 I p q  - 192 I p q  + 6 I p q  + 2 I q  p  - 48 I p  q

             3  4         3  6        3  8   1/2  1/2   /        1/2
     - 28 I p  q  + 12 I p  q  + 6 I p  q ) 7    3     /  (120 Pi
                                                      /

          2    2 2       2 3
    (1 + q  + p )  (2 + q ) )

                              s=, 2, l=, 3, m=, 0

                            1/2  1/2        2    2           2
                          30    7    (-1 + q  + p ) (q I - p)
                 sYlm=, - ------------------------------------
                                     1/2       2    2 3
                                 2 Pi    (1 + q  + p )

                              s=, 2, l=, 3, m=, 1

         1/2    3  8      5  6       5  4                6       6  3      8
sYlm=, 30    (-q  p  - 2 q  p  + 45 q  p  + 38 q - 14 q p  + 25 p  q  + 6 p  q

           5  2       4  3       7  2       3       7       9         2
     - 18 q  p  - 38 p  q  + 39 q  p  - 71 q  - 34 q  + 13 q  + 90 q p

             5         3                 7        5    11      2  9       2  3
     - 24 I p  + 16 I p  + 32 I p - 8 I p  - 135 q  + q   + 2 p  q  - 15 p  q

              10       4             6         5  2        5  4        5  6
     + 2 I p q   - 48 p  q - 52 I p q  - 24 I p  q  + 6 I p  q  + 6 I p  q

                2            4          8        4  7         3  2
     - 144 I p q  - 192 I p q  + 6 I p q  + 2 I q  p  - 48 I p  q

             3  4         3  6        3  8   1/2  1/2   /        1/2
     - 28 I p  q  + 12 I p  q  + 6 I p  q ) 7    3     /  (120 Pi
                                                      /

          2    2 2       2 3
    (1 + q  + p )  (2 + q ) )

memory used=347.0MB, alloc=37.1MB, time=6.14
                              s=, 2, l=, 3, m=, 2

          1/2          2  7                         2        2         4
sYlm=, - 7    (1320 I p  q  - 10000 p + 400 - 1840 q  - 400 p  - 3992 q

                          6        8        10         2          2  2
     - 1600 I p q - 2368 q  - 231 q  + 203 q   + 2000 q  p - 160 q  p

           12    14        2  6        2  8        2  4       2  10      2  12
     + 51 q   + q   + 664 p  q  + 223 p  q  + 632 p  q  + 16 p  q   - 3 p  q

               6           8            4          10         12
     + 8080 p q  + 2104 p q  + 13100 p q  + 256 p q   + 12 p q

               2  5            2             2  3             3         2  11
     + 2400 I p  q  - 15000 I p  q - 4500 I p  q  - 3200 I p q  + 12 I p  q

              2  9            7          13           11             5
     + 216 I p  q  - 672 I p q  + 4 I p q   + 32 I p q   - 2336 I p q

              9            5           7                       9         11
     - 4 I p q  - 20000 I q  - 7000 I q  + 25000 I q - 1000 I q  - 52 I q

                3        2    2    /      1/2       2 4       2 4
     - 12500 I q ) (1 + q  + p )  /  (8 Pi    (5 + q )  (2 + q ) )
                                 /

                              s=, 2, l=, 3, m=, 3

                1/2  1/2  1/2                            2              2
sYlm=, 1/40 I 30    5    7    (2500000000 p + 864000000 q  + 160000000 p

                   4               13                 9               11
     + 1288000000 q  - 31748025 I q   + 1183472500 I q  + 84781700 I q

                      3                  5              6              8
     + 10685000000 I q  + 10605450000 I q  + 492800000 q  - 555680000 q

                  10               2               2  2              12
     - 755526400 q   - 1270000000 q  p + 64000000 q  p  - 407124160 q

                  14             16            18              2  6
     - 122684800 q   - 22049272 q   - 2347880 q   - 968000000 p  q

                  2  8              2  4              2  10             2  12
     - 707680000 p  q  - 568000000 p  q  - 273766400 p  q   - 53588160 p  q

                     6                 8                 4                 10
     - 8820300000 p q  - 4924650000 p q  - 8195000000 p q  - 1723505000 p q

                    12                                   2  5
     - 407352900 p q   + 640000000 I q p - 1369550000 I p  q

                     2  7                 2                   2  3
     - 2471750000 I p  q  + 5635000000 I p  q + 3780000000 I p  q

                     2  9                2  11                   3
     - 1269427500 I p  q  - 369295800 I p  q   + 1792000000 I p q

                       7                  9                   5
     + 1120000000 I p q  + 225920000 I p q  + 2028800000 I p q

                     11                 13                 15
     - 79769600 I p q   - 66650880 I p q   - 20691712 I p q

                    17               19              21             23
     - 3680480 I p q   - 402880 I p q   - 26840 I p q   - 1000 I p q

               25               2  13              2  15             2  17
     - 16 I p q   - 69805125 I p  q   - 9046311 I p  q   - 818340 I p  q

                2  19           2  21        2  23        2  25           20
     - 49990 I p  q   - 1677 I p  q   + 5 I p  q   + 2 I p  q   - 135430 q

             22       24      26               14            14  2
     - 2720 q   + 90 q   + 4 q   - 67040650 p q   - 2445760 q   p

                16  2            16             18  2           18
     + 1088200 q   p  - 7669436 q   p + 244400 q   p  - 579490 q   p

              20  2          20           22  2        22         2  24
     + 23050 q   p  - 23532 q   p + 1070 q   p  + 114 q   p + 20 p  q

             24      26                   7             19              17
     + 60 p q   + 2 q   p + 4979000000 I q  - 288840 I q   - 2195215 I q

                   15           23            21         25
     - 11810786 I q   - 1786 I q   - 28135 I q   - 53 I q   + 3135000000 I q

                        2    2    /    1/2       2 5        2 5       2 5
     + 160000000) (1 + q  + p )  /  (Pi    (2 + q )  (10 + q )  (5 + q ) )
                                /
