# Supplementary material for: Extraction of gravitational waves in numerical relativity
Source: Living Rev Relativ. 2016 Oct 4;19(1):2. doi: 10.1007/s41114-016-0001-9 (PMC5297365; doi:10.1007/s41114-016-0001-9)
Supplement: Supplementary file 1 — Supplementary material 1 (zip 163 KB) [file 41114_2016_1_MOESM1_ESM.zip › SupplementaryFiles/sYlm.map]

#Script written by Nigel Bishop 2008

read `Spherical_procs.map`:

#Checked against Ylm polar. Not properly checked for other cases.
smax:=2:
lmax:=3:

generatesYlm:=proc(outfile,lmax,smax,xC)
local l,s,m,t1:
writeto(outfile):
for l from 1 to lmax do
  for s from max(-smax,-l) to min(smax,l) do
    for m from -l to l do
      t1:=sYlm(xC,xSA,quA,qbuA,gam,gamb,s,l,m):
      print(`s=`,s,`l=`,l,`m=`,m);
      print(`sYlm=`,t1);
od:od:od:
writeto(`terminal`):
end:

read `polars.map`;
generatesYlm(`polars-sYlm.out`,lmax,smax,xC);

read `stereo.map`;
generatesYlm(`stereoNorth-sYlm.out`,lmax,smax,xCn);
generatesYlm(`stereoSouth-sYlm.out`,lmax,smax,xCs);
