# Supplementary material for: Extraction of gravitational waves in numerical relativity
Source: Living Rev Relativ. 2016 Oct 4;19(1):2. doi: 10.1007/s41114-016-0001-9 (PMC5297365; doi:10.1007/s41114-016-0001-9)
Supplement: Supplementary file 1 — Supplementary material 1 (zip 163 KB) [file 41114_2016_1_MOESM1_ESM.zip › SupplementaryFiles/U.map]

#Script written by Nigel Bishop and Luis Lehner
#Original version 1996

#The expressions for Nq and Lq are taken from High Powered Gravitational News;
#that for Nq2 is a variation used in earlier work. This script is used in R.map
#and shows that Nq and Lq are correct, and also that Nq2=Nq

Lq:=-r^2*(Jn[1,3]+Kn[1,2])+2*r^2*Bn[1,2]-4*r*Bn[0,2];

Nq:=r^2*((1-Kn[0,0])*(Kn[1,2]+Jn[1,3]) + Jbn[0,2]*Jn[0,1]+Jbn[0,0]*Jn[1,2]
     +Jn[0,3]*Kn[0,1]+Jn[0,0]*Kn[1,3] -Jn[0,1]*Kn[0,3]
     +(Jbn[0,2]*(Jn[0,1]-Jn[0,0]^2*Jbn[0,1]) 
     +Jn[0,2]*(Jbn[0,1]-Jbn[0,0]^2*Jn[0,1]))/(2*Kn[0,0]^2));

Nq2:=
1/2*r^2*(-4*Kn[0,0]*Kn[0,2]*Jn[0,1]*Jbn[0,0]+4*Jn[0,0]*Kn[0,2]*Kn[0,1]*Jbn[0,0]
+2*Kn[0,0]^2*Kn[0,2]*Kn[0,1]+2*Kn[0,0]^2*Jn[0,3]*Kn[0,1]+Kn[0,0]^2*Jn[0,2]*Jbn[
0,1]+3*Kn[0,0]^2*Jbn[0,2]*Jn[0,1]+Jn[0,0]^2*Jbn[0,3]*Kn[0,1]+Jn[0,0]^2*Jbn[0,2]
*Jbn[0,1]+2*Jbn[0,0]^2*Jn[0,2]*Jn[0,1]-2*Kn[0,0]*Kn[0,2]*Jbn[0,1]*Jn[0,0]-Kn[0,
0]*Jn[0,3]*Jn[0,1]*Jbn[0,0]-3*Kn[0,0]*Jn[0,2]*Kn[0,1]*Jbn[0,0]-Kn[0,0]*Jbn[0,3]
*Jn[0,1]*Jn[0,0]-3*Kn[0,0]*Jbn[0,2]*Kn[0,1]*Jn[0,0]-Jn[0,0]*Jn[0,3]*Kn[0,1]*Jbn
[0,0]-Jn[0,0]*Jbn[0,2]*Jn[0,1]*Jbn[0,0]+2*Jbn[0,0]*Kn[0,3]*Jn[0,1]*Jn[0,0]-2*Kn
[0,0]*Kn[0,3]*Kn[0,1]*Jn[0,0]+2*Jn[1,3]+2*Kn[1,2]-2*Kn[0,0]*Jn[1,3]-2*Kn[0,0]*
Kn[1,2]+2*Jn[0,0]*Kn[1,3]+2*Jbn[0,0]*Jn[1,2]);

#Starting from $U_{,r}=e^{2\beta}(KQ-J\bar{Q})/r^2$, it follows that
#$Q=r^2 e^{-2\beta} (K U_{,r} + J \bar{U}_{,r}$; then $(r^2 Q)_{,r}$ is

r2Qdr:=exp(-2*Bn[0,0])*r^4*((4/r-2*Bn[0,1])*(Un[0,1]*Kn[0,0]+Jn[0,0]*Ubn[0,1])
           +Kn[0,1]*Un[0,1]+Kn[0,0]*Un[1,1]+Jn[0,1]*Ubn[0,1]+Jn[0,0]*Ubn[1,1]);

Urr:=solve(Rq=0,Un[1,1]);
checkq:=subs(Un[1,1]=Urr,r2Qdr)-Lq-Nq;
checkq:=simplify(checkq);
checkq2:=simplify(checkq+Nq-Nq2);
