# Supplementary material for: Extraction of gravitational waves in numerical relativity
Source: Living Rev Relativ. 2016 Oct 4;19(1):2. doi: 10.1007/s41114-016-0001-9 (PMC5297365; doi:10.1007/s41114-016-0001-9)
Supplement: Supplementary file 1 — Supplementary material 1 (zip 163 KB) [file 41114_2016_1_MOESM1_ESM.zip › SupplementaryFiles/W.map]

#Script written by Nigel Bishop and Luis Lehner
#Original version 1996

#The expressions for Nw and Lw are taken from High Powered Gravitational News;

Lw:=(exp(2*Bn[0,0])/2) *( 2*Kn[0,0] -Kn[2,3] +Jn[3,3]/2 +Jbn[2,2]/2
		     +(Jbn[0,3]*Jn[0,2] -Jn[0,3]*Jbn[0,2])/(4*Kn[0,0]) )
     -1
    -exp(2*Bn[0,0])*(Bn[2,3]+Bn[0,2]*Bn[0,3])
    +r*(Ubn[0,2]+Un[0,3])+(r^2/4)*(Ubn[1,2]+Un[1,3]);

Nw:=
-exp(2*Bn[0,0])*(1/2*Bn[0,2]*Kn[0,3]+Kn[0,0]*Bn[2,3]+1/2*Bn[0,3]*Kn[0,2]-1/2*Bn
[0,3]*Jn[0,3]-Bn[2,3]-1/2*Jn[0,0]*Bn[3,3]-1/2*Jbn[0,0]*Bn[2,2]-1/2*Bn[0,2]*Jbn[
0,2]+Kn[0,0]*Bn[0,3]*Bn[0,2]-1/2*Jn[0,0]*Bn[0,3]^2-1/2*Jbn[0,0]*Bn[0,2]^2-Bn[0,
3]*Bn[0,2])-1/8*exp(-2*Bn[0,0])*r^4*(2*Kn[0,0]*Un[0,1]*Ubn[0,1]+Jn[0,0]*Ubn[0,1
]^2+Jbn[0,0]*Un[0,1]^2);

checkRw:=simplify( subs(Wn[0,1]=Lw+Nw,Rw) );
