# Supplementary material for: Extraction of gravitational waves in numerical relativity
Source: Living Rev Relativ. 2016 Oct 4;19(1):2. doi: 10.1007/s41114-016-0001-9 (PMC5297365; doi:10.1007/s41114-016-0001-9)
Supplement: Supplementary file 1 — Supplementary material 1 (zip 163 KB) [file 41114_2016_1_MOESM1_ESM.zip › SupplementaryFiles/weyl_asympt.map]

#Script written by Nigel Bishop 2008

with(linalg):

x:=array([rh,q,p,u]);
g:=matrix(4,4);
h:=matrix(4,4);
J:=array(0..4); Jb:=array(0..4); K:=array(0..4); B:=array(0..4);
U:=array(0..4); Ub:=array(0..4); Wc:=array(0..4);
dfg:=array(1..4,1..4,1..4);
C:=array(1..4,1..4,1..4);
Csum:=array(1..4);
Jn:=array(0..4,0..4); Jbn:=array(0..4,0..4);
Kn:=array(0..4,0..4); Bn:=array(0..4,0..4);
Un:=array(0..4,0..4); Ubn:=array(0..4,0..4);
Wcn:=array(0..4,0..4);
R:=array(1..4,1..4);
Riem:=array(1..4,1..4,1..4,1..4);
Riemd:=array(1..4,1..4,1..4,1..4);
weyl:=array(1..4,1..4,1..4,1..4);

g:=matrix([
   [0,0,0,exp(2*bns)],
   [0,hqq,hqp,-(hqq*unsq+hqp*unsp)],
   [0,hqp,hpp,-(hpp*unsp+hqp*unsq)],
   [exp(2*bns),-(hqq*unsq+hqp*unsp),-(hpp*unsp+hqp*unsq),
	-(exp(2*bns)*(rh+wns)*rh-(hqq*unsq^2+2*hqp*unsq*unsp+hpp*unsp^2))]
  ]);

h:=inverse(g);
df:=16/f^4;
h[2,2]:=hpp/(df);
h[3,2]:=-hqp/(df);h[2,3]:=h[3,2];
h[3,3]:=hqq/(df);

pr:=proc(xns,X,s)
     xns:=X[0]+(rh-ro)*X[1]+u*X[4]+q*(X[3]+X[2]-s*I*fp*X[0])/fo
	  +p*(X[3]-X[2]+s*fq*X[0])*I/fo:
end;
f:=fo+q*fq+p*fp;
pr(jns,J,2);
pr(jbns,Jb,-2);
pr(bns,B,0);
pr(kns,K,0);
pr(uns,U,1);
pr(ubns,Ub,-1);
pr(wns,Wc,0);

#f:= 1+p^2+q^2;
hqq:=2/f^2*(2*kns+(jns+jbns));
hpp:=2/f^2*(2*kns-(jns+jbns));
hqp:=2/f^2*I*(jbns-jns);
unsq:=f*(uns+ubns)/4;
unsp:=I*f*(ubns-uns)/4;

for a to 4 do for b to 4 do for c to 4 do
   dfg[a,b,c]:=diff(g[a,b],x[c])
od od od;
for d to 4 do for e to 4 do for j to 4 do
   C[d,e,j]:=(sum(h[j,k]*(dfg[d,k,e]+dfg[e,k,d]-dfg[d,e,k])/2,k=1..4))
od od od;
rule1:={ro=rh,u=0,q=0,p=0};

for d3 to 4 do for e3 to 4 do for j3 to 4 do
   C[d3,e3,j3]:=simplify(subs(rule1,C[d3,e3,j3]));
od; od; od;
`Gamma simplified`;
for d4 to 4 do
  Csum[d4]:=simplify(sum(C[d4,e4,e4],e4=1..4)):
od;
for d2 to 4 do for e2 to 4 do
  g[d2,e2]:=simplify(subs(rule1,g[d2,e2]));
  h[d2,e2]:=simplify(subs(rule1,h[d2,e2]));
od; od;

pr1:=proc(X,y,s)
X[0]:=y[0,0]+(rh-ro)*y[0,1]+u*y[0,4]+q*(y[0,3]+y[0,2]-s*I*fp*y[0,0])/fo
	  +p*(y[0,3]-y[0,2]+s*fq*y[0,0])*I/fo:
X[1]:=y[0,1]+(rh-ro)*y[1,1]+u*y[1,4]+q*(y[1,3]+y[1,2]-s*I*fp*y[0,1])/fo
	  +p*(y[1,3]-y[1,2]+s*fq*y[0,1])*I/fo:
X[2]:=y[0,2]+(rh-ro)*y[1,2]+u*y[2,4]
	  +q*(y[2,3]+2*s*y[0,0]+y[2,2]-(s+1)*I*fp*y[0,2])/fo
	  +p*(y[2,3]+2*s*y[0,0]-y[2,2]+(s+1)*fq*y[0,2])*I/fo:
X[3]:=y[0,3]+(rh-ro)*y[1,3]+u*y[3,4]+q*(y[3,3]+y[2,3]-(s-1)*I*fp*y[0,3])/fo
	  +p*(y[3,3]-y[2,3]+(s-1)*fq*y[0,3])*I/fo:
X[4]:=y[0,4]+(rh-ro)*y[1,4]+u*y[4,4]+q*(y[3,4]+y[2,4]-s*I*fp*y[0,4])/fo
	  +p*(y[3,4]-y[2,4]+s*fq*y[0,4])*I/fo:
end;

#f1= f= 1+p^2+q^2;
fo:=f1+q*fqo+p*fpo;
fq:=fqo+q*2;
fp:=fpo+p*2;
pr1(J,Jn,2);
pr1(Jb,Jbn,-2);
pr1(K,Kn,0);
pr1(B,Bn,0);
pr1(U,Un,1);
pr1(Ub,Ubn,-1);
pr1(Wc,Wcn,0);

prR:=proc(a,b) local a1,a2,a3,a4,b2,b3,b4;
a1:=diff(C[a,b,1],x[1])+diff(C[a,b,2],x[2])+diff(C[a,b,3],x[3])
    +diff(C[a,b,4],x[4]);
a2:=-diff(Csum[a],x[b]);
a3:=sum( Csum[b2]*C[a,b,b2],b2=1..4);
a4:=-sum( sum( C[a,b3,b4]*C[b,b4,b3],b3=1..4),b4=1..4);
a1:=subs(rule1,a1);
a2:=subs(rule1,a2);
a3:=subs(rule1,a3);
a4:=subs(rule1,a4);
R[a,b]:=simplify(a1+a2+a3+a4);
end;

prRiem:=proc(a,b,c,d) local a1,a2,a3,a4,b2,b3;
a1:=diff(C[b,d,a],x[c]);
a2:=-diff(C[b,c,a],x[d]);
a3:=sum( C[b2,c,a]*C[b,d,b2],b2=1..4);
a4:=-sum( C[b,c,b3]*C[b3,d,a],b3=1..4);
a1:=subs(rule1,a1);
a2:=subs(rule1,a2);
a3:=subs(rule1,a3);
a4:=subs(rule1,a4);
Riem[a,b,c,d]:=simplify(a1+a2+a3+a4);
end;

for a from 1 to 4 do for b from 1 to 4 do
h[a,b]:=subs(rule1,h[a,b]);
g[a,b]:=subs(rule1,g[a,b]);
od; od;

R[1,1]:=simplify(prR(1,1));
R[1,2]:=simplify(prR(1,2));R[2,1]:=R[1,2]:
R[1,3]:=simplify(prR(1,3));R[3,1]:=R[1,3]:
R[2,2]:=simplify(prR(2,2));
R[2,3]:=simplify(prR(2,3));R[3,2]:=R[2,3]:
R[3,3]:=simplify(prR(3,3));
R[4,4]:=simplify(prR(4,4));
R[1,4]:=simplify(prR(1,4));R[4,1]:=R[1,4]:
R[2,4]:=simplify(prR(2,4));R[4,2]:=R[2,4]:
R[3,4]:=simplify(prR(3,4));R[4,3]:=R[3,4]:
Rs:=simplify(sum( sum ( R[a15,b15]*h[a15,b15],a15=1..4),b15=1..4));

for a from 1 to 4 do for b from 1 to 4 do for c from 1 to 4 do for d from c to 4 do
  Riem[a,b,c,c]:=0:
  Riem[a,b,c,d]:=prRiem(a,b,c,d):
  Riem[a,b,d,c]:=-Riem[a,b,c,d]:
od;od:od:od:
print(`Riem done`);
for a from 1 to 4 do for b from a to 4 do for c from 1 to 4 do for d from c to 4 do
  Riemd[a,b,c,c]:=0:Riemd[a,a,c,d]:=0:Riemd[a,a,c,c]:=0:Riemd[b,a,c,c]:=0:Riemd[a,a,d,c]:=0:
  Riemd[a,b,c,d]:=simplify(sum(g[a,e11]*Riem[e11,b,c,d],e11=1..4)):
  Riemd[a,b,d,c]:=-Riemd[a,b,c,d]:Riemd[b,a,c,d]:=-Riemd[a,b,c,d]:Riemd[b,a,d,c]:=Riemd[a,b,c,d]:
od;od:od:od:
print(`Riemd done`);
for a from 1 to 4 do for b from a to 4 do for c from 1 to 4 do for d from c to 4 do
  weyl[a,b,c,c]:=0:weyl[a,a,c,d]:=0:weyl[a,a,c,c]:=0:weyl[b,a,c,c]:=0:weyl[a,a,d,c]:=0:
  weyl[a,b,c,d]:=simplify(Riemd[a,b,c,d]+(g[a,d]*R[c,b]+g[b,c]*R[d,a]-g[a,c]*R[d,b]-g[b,d]*R[c,a])/2
           +(g[a,c]*g[b,d]-g[a,d]*g[c,b])*Rs/6)  :
  weyl[a,b,d,c]:=-weyl[a,b,c,d]:weyl[b,a,c,d]:=-weyl[a,b,c,d]:weyl[b,a,d,c]:=weyl[a,b,c,d]:
od;od:od:od:
print(`weyl done`);

psi4:=(sum ( sum ( sum (sum (- weyl[a19,b19,c19,d19]
             *nn[a19]*mmb[b19]*nn[c19]*mmb[d19],
               a19=1..4),b19=1..4),c19=1..4),d19=1..4)):
